# Supplementary material for: Transcriptomics of the Interaction between the Monopartite Phloem-Limited Geminivirus Tomato Yellow Leaf Curl Sardinia Virus and Solanum lycopersicum Highlights a Role for Plant Hormones, Autophagy and Plant Immune System Fine Tuning during Infection
Source: PLoS One. 2014 Feb 28;9(2):e89951. doi: 10.1371/journal.pone.0089951 (PMC3938563; doi:10.1371/journal.pone.0089951)
Supplement: Table S2 — List of DE genes in TYLCSV-infected tomato. (XLS) [file pone.0089951.s002.xls]

## Sheet: Legend
	Supplementary Table S2 – List of differentially expressed genes
	List of genes differentially expressed in tomato plants (midrib of the fifth leaf) infected by TYLCSV in respect to mock inoculated plants. Genes were considered differentially expressed with an FDR<0.05.

## Sheet: UP&DW
primaryID	Bl2go annotation	ProbeName	GeneName	SystematicName	Description	M (log2FC)	FoldChange (FC)	FalseDiscoveryRate (FDR)
AA824998	PREDICTED: hypothetical protein [Vitis vinifera]	A_96_P129272	AA824998	AA824998	Unknown	0.558997	1.47324	0.0336781
AF179247	1-aminocyclopropane-1-carboxylate synthase	A_96_P011901	ACS8	AF179247	gb|Lycopersicon esculentum 1-aminocyclopropane-1-carboxylate synthase 8 (ACS8) mRNA, complete cds [AF179247]	-2.49143	0.177831	0.0278308
AY817110	acyl- oxidase	A_96_P037276	Acx1B	AY817110	gb|Lycopersicon esculentum peroxisomal acyl-CoA oxidase 1B (Acx1B) mRNA, complete cds; nuclear gene for peroxisomal protein [AY817110]	-0.723094	0.605797	0.0459822
AK319876	arginine decarboxylase	A_96_P072899	adc1	AK319876	gb|Solanum lycopersicum cDNA, clone: LEFL1003AA05, HTC in leaf [AK319876]	-1.32242	0.399863	0.0306977
AI483099	pore protein of 24 kd	A_96_P129522	AI483099	AI483099	Unknown	0.712463	1.6386	0.0494387
AI483847	structural constituent of cell	A_96_P129827	AI483847	AI483847	tc|Rep: Chromosome chr12 scaffold_18, whole genome shotgun sequence - Vitis vinifera (Grape), partial (52%) [TC199049]	-0.932654	0.523894	0.0366917
AI484004	equilibrative nucleoside transporter	A_96_P040751	AI484004	AI484004	gb|EST249875 tomato ovary, TAMU Lycopersicon esculentum cDNA clone cLED22N16, mRNA sequence [AI484004]	0.672344	1.59366	0.0496141
AI484010	ocs element-binding	A_96_P149081	AI484010	AI484010	gb|EST249881 tomato ovary, TAMU Lycopersicon esculentum cDNA clone cLED22N18, mRNA sequence [AI484010]	1.1445	2.21069	0.0190047
AI484011	protein	A_96_P129897	AI484011	AI484011	Unknown	0.963655	1.95024	0.0157835
AI484110	alpha-rhamnosidase-like protein	A_96_P129962	AI484110	AI484110	Unknown	-0.421978	0.746401	0.0458078
AI484654	cysteine proteinase	A_96_P130262	AI484654	AI484654	Unknown	1.0209	2.02918	0.0292287
AI484718	protein	A_96_P035221	AI484718	AI484718	gb|EST242979 tomato ovary, TAMU Lycopersicon esculentum cDNA clone cLED3J7, mRNA sequence [AI484718]	-0.391618	0.762274	0.0406654
AI484723	sulfate bicarbonate oxalate exchanger and transporter sat-1	A_96_P040351	AI484723	AI484723	gb|EST242984 tomato ovary, TAMU Lycopersicon esculentum cDNA clone cLED3F1, mRNA sequence [AI484723]	1.16082	2.23584	0.0188026
AI484733	protein kinase	A_96_P035216	AI484733	AI484733	gb|EST242994 tomato ovary, TAMU Lycopersicon esculentum cDNA clone cLED3D15, mRNA sequence [AI484733]	-0.587531	0.665481	0.0145209
AI484753	membrane receptor-like protein 1	A_96_P130307	AI484753	AI484753	Unknown	-1.41055	0.376169	0.034724
AI484934	beta-galactosidase	A_96_P130432	AI484934	AI484934	Unknown	1.12313	2.17819	0.0421394
AI485037	---NA---	A_96_P130482	AI485037	AI485037	Unknown	-1.04074	0.486079	0.0350947
AI485291	protein	A_96_P040736	AI485291	AI485291	gb|EST243595 tomato ovary, TAMU Lycopersicon esculentum cDNA clone cLED5A13, mRNA sequence [AI485291]	0.757215	1.69023	0.0420341
AI485524	dna binding	A_96_P130632	AI485524	AI485524	Unknown	0.880778	1.84137	0.0264981
AI485569	xyloglucan endotransglucosylase hydrolase protein 2	A_96_P055376	AI485569	AI485569	gb|EST243890 tomato ovary, TAMU Lycopersicon esculentum cDNA clone cLED6F6, mRNA sequence [AI485569]	0.721663	1.64908	0.0439348
AI485680	protein	A_96_P130682	AI485680	AI485680	Unknown	1.11783	2.1702	0.0142945
AI485898	pentatricopeptide repeat-containing	A_96_P130817	AI485898	AI485898	Unknown	-0.547059	0.684414	0.036957
AI486004	---NA---	A_96_P130872	AI486004	AI486004	Unknown	-1.10157	0.466008	0.0456937
AI486055	---NA---	A_96_P130902	AI486055	AI486055	Unknown	-0.693549	0.618331	0.0409439
AI486219	f-box and wd40 domain	A_96_P051296	AI486219	AI486219	gb|EST244540 tomato ovary, TAMU Lycopersicon esculentum cDNA clone cLED5J15, mRNA sequence [AI486219]	-0.359058	0.779674	0.0449246
AI486264	protein	A_96_P257717	AI486264	AI486264	gb|EST244585 tomato ovary, TAMU Lycopersicon esculentum cDNA clone cLED5J3, mRNA sequence [AI486264]	-1.95982	0.257061	0.0118172
AI486313	protein	A_96_P131007	AI486313	AI486313	Unknown	-0.849097	0.555132	0.0499947
AI486599	chlorophyll a expressed	A_96_P131132	AI486599	AI486599	Unknown	0.744715	1.67564	0.0434866
AI486674	---NA---	A_96_P040836	AI486674	AI486674	gb|EST244996 tomato ovary, TAMU Lycopersicon esculentum cDNA clone cLED11D24, mRNA sequence [AI486674]	-0.816052	0.567994	0.00476052
AI486682	hypothetical protein SDM1_47t00008 [Solanum demissum]	A_96_P039421	AI486682	AI486682	gb|EST245004 tomato ovary, TAMU Lycopersicon esculentum cDNA clone cLED11F22, mRNA sequence [AI486682]	-0.651813	0.63648	0.0482048
AI486766	leucine-rich repeat family protein protein kinase family protein	A_96_P131227	AI486766	AI486766	Unknown	0.739889	1.67005	0.0115667
AI486825	phosphoenolpyruvate carboxykinase	A_96_P131252	AI486825	AI486825	Unknown	-0.680705	0.62386	0.0178927
AI486973	zinc finger	A_96_P034846	AI486973	AI486973	gb|EST245295 tomato ovary, TAMU Lycopersicon esculentum cDNA clone cLED6P11, mRNA sequence [AI486973]	1.88613	3.69643	0.00127385
AI487405	protein	A_96_P131462	AI487405	AI487405	Unknown	0.684866	1.60755	0.0319965
AI487426	ornithine decarboxylase	A_96_P039806	AI487426	AI487426	gb|EST245748 tomato ovary, TAMU Lycopersicon esculentum cDNA clone cLED11C19, mRNA sequence [AI487426]	-1.51229	0.350553	0.0115998
AI487432	receptor protein kinase clavata1	A_96_P034621	AI487432	AI487432	gb|EST245754 tomato ovary, TAMU Lycopersicon esculentum cDNA clone cLED11G15, mRNA sequence [AI487432]	-0.73325	0.601547	0.0267693
AI487490	protein	A_96_P132102	AI487490	AI487490	gb|EST245812 tomato ovary, TAMU Lycopersicon esculentum cDNA clone cLED11G8, mRNA sequence [AI487490]	0.535471	1.44942	0.0158299
AI487576	protein	A_96_P055701	AI487576	AI487576	gb|EST245898 tomato ovary, TAMU Lycopersicon esculentum cDNA clone cLED10D3, mRNA sequence [AI487576]	-0.714796	0.609291	0.0458941
AI487590	nadh dehydrogenase subunit 1	A_96_P131527	AI487590	AI487590	Unknown	-0.61998	0.65068	0.0145209
AI487666	---NA---	A_96_P039561	AI487666	AI487666	gb|EST245988 tomato ovary, TAMU Lycopersicon esculentum cDNA clone cLED13A2, mRNA sequence [AI487666]	-0.485332	0.714333	0.0445404
AI487906	protein	A_96_P039681	AI487906	AI487906	gb|EST246228 tomato ovary, TAMU Lycopersicon esculentum cDNA clone cLED13P6, mRNA sequence [AI487906]	0.445604	1.36188	0.033261
AI488004	galactose kinase	A_96_P131687	AI488004	AI488004	Unknown	-0.463561	0.725194	0.0477916
AI488089	hydrolyzing o-glycosyl	A_96_P131732	AI488089	AI488089	Unknown	0.665665	1.5863	0.0279261
AI488136	protein	A_96_P125422	AI488136	AI488136	gb|EST246458 tomato ovary, TAMU Lycopersicon esculentum cDNA clone cLED21O3, mRNA sequence [AI488136]	0.726906	1.65509	0.0458822
AI488143	white-brown-complex abc transporter family	A_96_P054476	AI488143	AI488143	gb|EST246465 tomato ovary, TAMU Lycopersicon esculentum cDNA clone cLED21K11, mRNA sequence [AI488143]	1.02324	2.03248	0.04457
AI488252	protein	A_96_P131797	AI488252	AI488252	Unknown	0.705014	1.63016	0.0328473
AI488412	---NA---	A_96_P131867	AI488412	AI488412	tc|Rep: Chromosome chr4 scaffold_73, whole genome shotgun sequence - Vitis vinifera (Grape), partial (15%) [TC210077]	0.811873	1.75549	0.0240957
AI488450	---NA---	A_96_P131917	AI488450	AI488450	Unknown	0.987978	1.9834	0.0131928
AI488458	ole e 5 olive pollen allergen	A_96_P131937	AI488458	AI488458	Unknown	0.470714	1.38579	0.0311914
AI488631	interferon-induced gtp-binding protein	A_96_P132007	AI488631	AI488631	Unknown	0.587233	1.50236	0.0306666
AI488689	---NA---	A_96_P040926	AI488689	AI488689	gb|EST247028 tomato ovary, TAMU Lycopersicon esculentum cDNA clone cLED13F3, mRNA sequence [AI488689]	-0.60812	0.656051	0.0442956
AI488796	---NA---	A_96_P132077	AI488796	AI488796	Unknown	-0.821711	0.565771	0.031127
AI489196	at5g13880 mac12_16	A_96_P101839	AI489196	AI489196	gb|EST247535 tomato ovary, TAMU Lycopersicon esculentum cDNA clone cLED17D5, mRNA sequence [AI489196]	1.11157	2.16081	0.0299889
AI489246	protein	A_96_P132252	AI489246	AI489246	tc|Rep: BAC19.4 - Solanum lycopersicum (Tomato) (Lycopersicon esculentum), complete [TC207796]	-1.0342	0.488288	0.00476052
AI489331	protein	A_96_P040871	AI489331	AI489331	gb|EST247670 tomato ovary, TAMU Lycopersicon esculentum cDNA clone cLED19B1, mRNA sequence [AI489331]	0.850701	1.80338	0.0114242
AI489429	methyl binding domain protein	A_96_P132302	AI489429	AI489429	Unknown	-1.76435	0.294359	0.0250362
AI489432	pollen specific protein	A_96_P132307	AI489432	AI489432	Unknown	0.735225	1.66466	0.0421394
AI489641	homeodomain protein	A_96_P132382	AI489641	AI489641	Unknown	0.723642	1.65135	0.0317984
AI489748	protein	A_96_P132437	AI489748	AI489748	Unknown	0.674705	1.59627	0.0200873
AI490119	bhlh transcription factor upa20	A_96_P034721	AI490119	AI490119	gb|EST248506 tomato ovary, TAMU Lycopersicon esculentum cDNA clone cLED22C14, mRNA sequence [AI490119]	1.78312	3.44169	0.0266419
AI490227	catalytic hydrolase	A_96_P132682	AI490227	AI490227	Unknown	1.78332	3.44218	0.0468311
AI490234	ribosomal protein s12	A_96_P132692	AI490234	AI490234	Unknown	-0.628266	0.646953	0.023871
AI490239	ribosomal protein s12	A_96_P132702	AI490239	AI490239	Unknown	-0.623434	0.649124	0.0266012
AI490307	---NA---	A_96_P132732	AI490307	AI490307	Unknown	1.0363	2.05096	0.0291949
AI490583	---NA---	A_96_P132872	AI490583	AI490583	Unknown	-0.364109	0.776948	0.0434479
AI490899	phenylacetaldehyde reductase	A_96_P133067	AI490899	AI490899	Unknown	-0.421147	0.746831	0.0438534
AI491063	---NA---	A_96_P133157	AI491063	AI491063	Unknown	-0.711696	0.610602	0.0363077
AI637336	---NA---	A_96_P133412	AI637336	AI637336	Unknown	0.889648	1.85272	0.023871
AI771429	---NA---	A_96_P133672	AI771429	AI771429	Unknown	-0.331652	0.794626	0.0491607
AI771472	hypothetical chloroplast rf1	A_96_P133697	AI771472	AI771472	Unknown	-0.809249	0.570679	0.0145381
AI771839	---NA---	A_96_P133842	AI771839	AI771839	Unknown	-0.613713	0.653513	0.0351484
AI771973	endo-beta- -glucanase	A_96_P057186	AI771973	AI771973	gb|EST253073 tomato resistant, Cornell Lycopersicon esculentum cDNA clone cLER1E12, mRNA sequence [AI771973]	0.906642	1.87468	0.0350127
AI772035	protein	A_96_P133917	AI772035	AI772035	Unknown	0.695602	1.61956	0.0419716
AI772248	phosphoglycerate bisphosphoglycerate mutase family protein	A_96_P134012	AI772248	AI772248	Unknown	-0.667885	0.629429	0.0298371
AI772466	anti-pcd protein	A_96_P134102	AI772466	AI772466	tc|Rep: AccB, biotin carboxyl carrier protein of acetyl-CoA carboxylase - Geobacillus thermodenitrificans (strain NG80-2), partial (8%) [TC207435]	0.667062	1.58784	0.0420562
AI772583	14-3-3 protein	A_96_P134142	AI772583	AI772583	Unknown	0.622338	1.53937	0.0334689
AI772612	protein	A_96_P134167	AI772612	AI772612	Unknown	-2.01644	0.247167	0.0341915
AI772614	---NA---	A_96_P134177	AI772614	AI772614	Unknown	0.577516	1.49228	0.0196764
AI772690	predicted protein [Populus trichocarpa]	A_96_P134207	AI772690	AI772690	tc|Rep: Chromosome chr3 scaffold_8, whole genome shotgun sequence - Vitis vinifera (Grape), partial (13%) [TC215328]	0.891106	1.8546	0.0310887
AI772860	electron transporter heat shock protein binding protein	A_96_P134297	AI772860	AI772860	Unknown	0.937167	1.91476	0.0196764
AI773176	fructose- -bisphosphate class ii	A_96_P134457	AI773176	AI773176	Unknown	-0.35291	0.783003	0.0316811
AI773209	zinc dependent protease	A_96_P134477	AI773209	AI773209	Unknown	0.564591	1.47897	0.0297134
AI773574	---NA---	A_96_P134647	AI773574	AI773574	tc|Rep: Chromosome chr7 scaffold_31, whole genome shotgun sequence - Vitis vinifera (Grape), partial (16%) [TC217074]	-0.71061	0.611062	0.0310887
AI773610	---NA---	A_96_P134672	AI773610	AI773610	Unknown	2.38518	5.22408	0.00441509
AI773813	---NA---	A_96_P134747	AI773813	AI773813	Unknown	-0.612536	0.654046	0.0296862
AI774304	alanine acetyl transferase	A_96_P032686	AI774304	AI774304	gb|EST255320 tomato resistant, Cornell Lycopersicon esculentum cDNA clone cLER11B5, mRNA sequence [AI774304]	1.77347	3.41875	0.00555808
AI774349	serine-threonine protein plant-	A_96_P006746	AI774349	AI774349	gb|EST255365 tomato resistant, Cornell Lycopersicon esculentum cDNA clone cLER11F16, mRNA sequence [AI774349]	0.725273	1.65321	0.0163647
AI774397	protein	A_96_P134962	AI774397	AI774397	Unknown	0.778386	1.71521	0.0250362
AI774598	predicted protein [Populus trichocarpa]	A_96_P032536	AI774598	AI774598	gb|EST255698 tomato resistant, Cornell Lycopersicon esculentum cDNA clone cLER12F10, mRNA sequence [AI774598]	0.507474	1.42156	0.0433617
AI774782	protein	A_96_P135137	AI774782	AI774782	Unknown	-0.429505	0.742517	0.0365427
AI774808	---NA---	A_96_P135152	AI774808	AI774808	Unknown	0.69018	1.61348	0.0135712
AI774976	xyloglucan endotransglucosylase hydrolase protein a	A_96_P135217	AI774976	AI774976	Unknown	-0.703246	0.614189	0.0207507
AI775033	adenine nucleotide translocator	A_96_P135237	AI775033	AI775033	Unknown	-0.990501	0.503303	0.0269548
AI775619	---NA---	A_96_P135527	AI775619	AI775619	Unknown	-0.674225	0.626669	0.0485267
AI775781	---NA---	A_96_P076994	AI775781	AI775781	gb|EST256881 tomato resistant, Cornell Lycopersicon esculentum cDNA clone cLER16H1, mRNA sequence [AI775781]	-0.357504	0.780514	0.0290084
AI775810	cytokinin oxidase	A_96_P135617	AI775810	AI775810	Unknown	1.28382	2.43484	0.0246203
AI776302	---NA---	A_96_P135867	AI776302	AI776302	Unknown	-0.690583	0.619603	0.0243934
AI776342	---NA---	A_96_P135892	AI776342	AI776342	Unknown	-1.09751	0.467322	0.0459946
AI776942	---NA---	A_96_P136197	AI776942	AI776942	Unknown	-1.28975	0.409023	0.00922834
AI777049	proline-rich protein	A_96_P077599	AI777049	AI777049	gb|EST252016 tomato callus, TAMU Lycopersicon esculentum cDNA clone cLEL1E3 similar to similar to Tfm5, mRNA sequence [AI777049]	4.11562	17.335	0.0118171
AI777160	unnamed protein product [Vitis vinifera]	A_96_P057621	AI777160	AI777160	gb|EST258125 tomato resistant, Cornell Lycopersicon esculentum cDNA clone cLER20D15, mRNA sequence [AI777160]	0.99281	1.99006	0.00476052
AI777227	lrr receptor-linked protein	A_96_P136387	AI777227	AI777227	Unknown	-0.436763	0.73879	0.0337851
AI777324	---NA---	A_96_P136422	AI777324	AI777324	Unknown	-0.920845	0.528199	0.0367231
AI777568	protein	A_96_P136652	AI777568	AI777568	Unknown	1.44509	2.7228	0.00669691
AI777711	PREDICTED: hypothetical protein [Vitis vinifera]	A_96_P136727	AI777711	AI777711	Unknown	1.97582	3.93353	0.0135771
AI777966	PREDICTED: hypothetical protein [Vitis vinifera]	A_96_P136827	AI777966	AI777966	Unknown	3.00446	8.02476	0.000676106
AI777995	protein	A_96_P033561	AI777995	AI777995	gb|EST258874 tomato susceptible, Cornell Lycopersicon esculentum cDNA clone cLES3L17, mRNA sequence [AI777995]	1.65381	3.14664	0.0114713
AI778375	---NA---	A_96_P137022	AI778375	AI778375	Unknown	-0.805404	0.572202	0.0269259
AI778694	---NA---	A_96_P137182	AI778694	AI778694	Unknown	-0.445257	0.734453	0.0300847
AI778731	protein kinase	A_96_P033646	AI778731	AI778731	gb|EST259610 tomato susceptible, Cornell Lycopersicon esculentum cDNA clone cLES6A2, mRNA sequence [AI778731]	0.719465	1.64657	0.0238635
AI778956	hypothetical protein [Vitis vinifera]	A_96_P137247	AI778956	AI778956	Unknown	0.513129	1.42714	0.0429602
AI779336	ultraviolet-b-repressible protein	A_96_P020596	AI779336	AI779336	gb|EST260215 tomato susceptible, Cornell Lycopersicon esculentum cDNA clone cLES7H2, mRNA sequence [AI779336]	0.499913	1.41413	0.0392244
AI779501	---NA---	A_96_P137487	AI779501	AI779501	Unknown	0.691654	1.61513	0.0310253
AI779530	protein	A_96_P137512	AI779530	AI779530	Unknown	0.58972	1.50495	0.0354598
AI779887	---NA---	A_96_P137697	AI779887	AI779887	Unknown	-0.576393	0.670639	0.0251838
AI779902	---NA---	A_96_P137717	AI779902	AI779902	Unknown	-0.563138	0.676828	0.0453852
AI780224	---NA---	A_96_P137887	AI780224	AI780224	Unknown	-1.00068	0.499765	0.0453239
AI780273	---NA---	A_96_P137892	AI780273	AI780273	Unknown	0.659725	1.57978	0.0307246
AI780281	---NA---	A_96_P137897	AI780281	AI780281	Unknown	2.05244	4.14806	0.00270111
AI780308	mitochondrial carrier	A_96_P137907	AI780308	AI780308	Unknown	0.922352	1.8952	0.0442956
AI780393	pathogenesis-related protein PR1	A_96_P137962	AI780393	AI780393	Unknown	-0.385699	0.765408	0.0424505
AI780412	protein binding protein	A_96_P033296	AI780412	AI780412	gb|EST261291 tomato susceptible, Cornell Lycopersicon esculentum cDNA clone cLES11N11, mRNA sequence [AI780412]	2.69689	6.48401	0.00539214
AI780522	---NA---	A_96_P138022	AI780522	AI780522	Unknown	-0.435926	0.739219	0.0393112
AI780698	haloacid dehalogenase-like hydrolase family protein	A_96_P138112	AI780698	AI780698	tc|Rep: Chromosome chr8 scaffold_106, whole genome shotgun sequence - Vitis vinifera (Grape), partial (76%) [TC211594]	0.7619	1.69572	0.0151951
AI780907	receptor protein kinase perk1	A_96_P138197	AI780907	AI780907	tc|Rep: PERK1-like protein kinase - Nicotiana tabacum (Common tobacco), partial (21%) [TC207050]	-0.950488	0.517457	0.0179508
AI780922	auxin-repressed protein	A_96_P138207	AI780922	AI780922	tc|Rep: Auxin repressed/dormancy associated protein - Solanum lycopersicum (Tomato) (Lycopersicon esculentum), partial (89%) [TC208556]	1.65746	3.1546	0.0106281
AI781281	protein	A_96_P003376	AI781281	AI781281	gb|EST262160 tomato susceptible, Cornell Lycopersicon esculentum cDNA clone cLES14P10, mRNA sequence [AI781281]	-1.31896	0.400824	0.0197232
AI781530	ring-h2 finger protein	A_96_P138427	AI781530	AI781530	Unknown	1.44534	2.72328	0.0126605
AI781598	---NA---	A_96_P138462	AI781598	AI781598	tc|Rep: Polyubiquitin - Glehnia littoralis, partial (26%) [TC203712]	-0.846164	0.556262	0.0156642
AI781622	arginine biosynthesis bifunctional protein	A_96_P138497	AI781622	AI781622	Unknown	-0.371623	0.772912	0.0392244
AI782504	glutathione s-transferase	A_96_P138972	AI782504	AI782504	Unknown	0.783751	1.7216	0.0269548
AI782558	zinc finger	A_96_P007081	AI782558	AI782558	gb|EST263437 tomato susceptible, Cornell Lycopersicon esculentum cDNA clone cLES19P23, mRNA sequence [AI782558]	-1.15816	0.448084	0.039617
AI782599	mitochondrial import inner membrane translocase subunit tim14	A_96_P109937	AI782599	AI782599	gb|EST263478 tomato susceptible, Cornell Lycopersicon esculentum cDNA clone cLES20I1, mRNA sequence [AI782599]	0.422641	1.34038	0.0421976
AI782603	replication factor a	A_96_P139007	AI782603	AI782603	Unknown	0.600728	1.51648	0.0319856
AI782791	protein	A_96_P033116	AI782791	AI782791	gb|EST263670 tomato susceptible, Cornell Lycopersicon esculentum cDNA clone cLES20F16, mRNA sequence [AI782791]	-0.505688	0.704325	0.0111652
AI894417	coatomer alpha	A_96_P139172	AI894417	AI894417	Unknown	-0.492016	0.711031	0.0116786
AI894490	---NA---	A_96_P139227	AI894490	AI894490	Unknown	0.948711	1.93015	0.0132348
AI894737	nbs-lrr resistance protein	A_96_P139357	AI894737	AI894737	tc|Rep: Chromosome chr2 scaffold_11, whole genome shotgun sequence - Vitis vinifera (Grape), partial (12%) [TC215234]	0.638617	1.55684	0.0259852
AI895008	hypothetical protein [Vitis vinifera]	A_96_P139552	AI895008	AI895008	Unknown	0.723513	1.6512	0.0483014
AI895206	---NA---	A_96_P139622	AI895206	AI895206	Unknown	-0.531738	0.691721	0.0469128
AI895272	nac domain ipr003441	A_96_P139652	AI895272	AI895272	Unknown	1.84392	3.58984	0.00687443
AI895312	src2 homolog	A_96_P139672	AI895312	AI895312	Unknown	-1.03449	0.488187	0.0204101
AI895333	dna binding	A_96_P043141	AI895333	AI895333	gb|EST264776 tomato callus, TAMU Lycopersicon esculentum cDNA clone cLEC7O12, mRNA sequence [AI895333]	-0.532021	0.691585	0.0249365
AI895374	calmodulin-binding protein	A_96_P139707	AI895374	AI895374	Unknown	-1.07089	0.476027	0.0185437
AI895389	-like protein	A_96_P139717	AI895389	AI895389	Unknown	0.447771	1.36393	0.0330229
AI895609	glucosyl glucuronosyl	A_96_P139807	AI895609	AI895609	Unknown	0.646863	1.56576	0.0483014
AI895617	PREDICTED: hypothetical protein isoform 3 [Vitis vinifera]	A_96_P139827	AI895617	AI895617	Unknown	-0.652001	0.636397	0.00637552
AI895618	serine threonine-protein kinase sapk8	A_96_P139832	AI895618	AI895618	Unknown	0.352328	1.27662	0.0458078
AI895640	---NA---	A_96_P139862	AI895640	AI895640	Unknown	-0.543448	0.686129	0.0143253
AI895689	---NA---	A_96_P139912	AI895689	AI895689	Unknown	-0.782815	0.581232	0.0191785
AI895826	reticuline oxidase	A_96_P139972	AI895826	AI895826	Unknown	0.44224	1.35871	0.0212338
AI896308	ap2 erf domain-containing transcription factor	A_96_P140202	AI896308	AI896308	Unknown	1.14489	2.2113	0.0315108
AI896450	udp-n-acetylglucosamine transferase subunit alg13	A_96_P140277	AI896450	AI896450	Unknown	0.386757	1.30745	0.040961
AI896458	cc-nbs-lrr resistance protein	A_96_P140302	AI896458	AI896458	Unknown	0.921456	1.89403	0.013226
AI896522	in2-1 protein	A_96_P164036	AI896522	AI896522	gb|EST265965 tomato callus, TAMU Lycopersicon esculentum cDNA clone cLEC15D5, mRNA sequence [AI896522]	0.359333	1.28283	0.0371445
AI896698	---NA---	A_96_P140412	AI896698	AI896698	Unknown	-0.806913	0.571604	0.0280813
AI896736	PREDICTED: hypothetical protein [Vitis vinifera]	A_96_P140432	AI896736	AI896736	Unknown	1.65493	3.14908	0.00617844
AI897062	---NA---	A_96_P140562	AI897062	AI897062	tc|Rep: Chromosome chr5 scaffold_72, whole genome shotgun sequence - Vitis vinifera (Grape), partial (74%) [TC209644]	-2.24849	0.210445	0.0252675
AI897101	3-deoxy-d-arabino-heptulosonate 7-phosphate synthase	A_96_P073979	AI897101	AI897101	gb|EST266544 tomato ovary, TAMU Lycopersicon esculentum cDNA clone cLED26I18, mRNA sequence [AI897101]	-0.677686	0.625167	0.0200614
AI897320	PREDICTED: hypothetical protein [Vitis vinifera]	A_96_P140632	AI897320	AI897320	Unknown	-1.68176	0.311702	0.0385929
AI897475	glycine-rich protein	A_96_P039971	AI897475	AI897475	gb|EST266918 tomato ovary, TAMU Lycopersicon esculentum cDNA clone cLED27J23, mRNA sequence [AI897475]	-0.620912	0.65026	0.0267693
AI897480	zinc finger	A_96_P140682	AI897480	AI897480	Unknown	2.80667	6.99668	0.00432737
AI897490	protein	A_96_P140697	AI897490	AI897490	Unknown	0.828973	1.77642	0.0368174
AI897513	hypothetical protein [Nicotiana tabacum]	A_96_P140712	AI897513	AI897513	Unknown	-2.15487	0.224553	0.037865
AI897641	serine-threonine protein plant-	A_96_P140762	AI897641	AI897641	Unknown	0.591227	1.50653	0.020876
AI897765	phosphoenolpyruvate carboxylase	A_96_P071999	AI897765	AI897765	gb|EST267208 tomato ovary, TAMU Lycopersicon esculentum cDNA clone cLED30H23, mRNA sequence [AI897765]	-0.973301	0.509339	0.0109191
AI897954	trna-splicing endonuclease positive effector-related	A_96_P140857	AI897954	AI897954	Unknown	0.8778	1.83757	0.00872485
AI898125	---NA---	A_96_P140902	AI898125	AI898125	Unknown	-1.63546	0.321868	0.0198229
AI898213	---NA---	A_96_P140937	AI898213	AI898213	Unknown	-1.35281	0.391529	0.00523284
AI898282	conserved hypothetical protein [Ricinus communis]	A_96_P262382	AI898282	AI898282	gb|EST267725 tomato ovary, TAMU Lycopersicon esculentum cDNA clone cLED32F16, mRNA sequence [AI898282]	0.337754	1.26379	0.0391843
AI898286	peroxidase 17	A_96_P140957	AI898286	AI898286	Unknown	0.528084	1.44201	0.0391543
AI898356	m1310_arath ame: full=uncharacterized mitochondrial protein g01310 ame: full=orf136b	A_96_P140967	AI898356	AI898356	Unknown	-0.429762	0.742384	0.0453239
AI898385	cathepsin b-like cysteine protease	A_96_P140972	AI898385	AI898385	Unknown	0.435705	1.35257	0.0445101
AI898410	protein	A_96_P140997	AI898410	AI898410	tc|Rep: Chromosome chr10 scaffold_81, whole genome shotgun sequence - Vitis vinifera (Grape), partial (8%) [TC213545]	0.616643	1.5333	0.0378157
AI898525	predicted protein [Populus trichocarpa]	A_96_P034061	AI898525	AI898525	gb|EST267968 tomato ovary, TAMU Lycopersicon esculentum cDNA clone cLED34D23, mRNA sequence [AI898525]	1.18147	2.26808	0.00402669
AI898594	myb51 protein	A_96_P055126	AI898594	AI898594	gb|EST268037 tomato ovary, TAMU Lycopersicon esculentum cDNA clone cLED34B18, mRNA sequence [AI898594]	0.838837	1.78861	0.0441755
AI898673	protein	A_96_P109717	AI898673	AI898673	gb|EST268116 tomato ovary, TAMU Lycopersicon esculentum cDNA clone cLED35C22, mRNA sequence [AI898673]	0.75996	1.69344	0.0221415
AI898755	gibberellin 2-oxidase	A_96_P141092	AI898755	AI898755	tc|Rep: Gibberellin 2-oxidase - Solanum lycopersicum (Tomato) (Lycopersicon esculentum), complete [TC195948]	0.888416	1.85114	0.0330167
AI898798	protein	A_96_P141102	AI898798	AI898798	Unknown	1.1883	2.27884	0.01587
AI899031	protein	A_96_P141162	AI899031	AI899031	tc|Rep: Ring domain containing protein - Capsicum annuum (Bell pepper), partial (38%) [TC214458]	2.13628	4.39627	0.00370789
AI899263	f-box family protein	A_96_P141247	AI899263	AI899263	Unknown	1.03669	2.05152	0.0114713
AI899421	big map kinase	A_96_P141292	AI899421	AI899421	gb|EST268864 tomato susceptible, Cornell Lycopersicon esculentum cDNA clone cLES11C4, mRNA sequence [AI899421]	-1.24194	0.422804	0.0419734
AI899627	protein	A_96_P141387	AI899627	AI899627	Unknown	0.627979	1.5454	0.0205571
AJ319999	---NA---	A_96_P083809	AJ319999	AJ319999	gb|AJ319999 pT-Adv T [AJ319999]	1.73468	3.32805	0.0196997
AJ320011	---NA---	A_96_P065661	AJ320011	AJ320011	gb|AJ320011 pT-Adv T [AJ320011]	1.24011	2.36217	0.0296237
AJ784595	unnamed protein product [Vitis vinifera]	A_96_P022331	AJ784595	AJ784595	gb|AJ784595 Lycopersicon esculentum var. cerasiforme fruit 8 days post anthesis Lycopersicon esculentum var. cerasiforme cDNA clone LE08CD01, mRNA sequence [AJ784595]	-0.570713	0.673284	0.0180257
AJ784597	protein	A_96_P141932	AJ784597	AJ784597	Unknown	0.924729	1.89833	0.0115576
AJ784661	aspartic proteinase nepenthesin-1	A_96_P142077	AJ784661	AJ784661	Unknown	-1.00714	0.497533	0.0290218
AJ784685	---NA---	A_96_P142117	AJ784685	AJ784685	Unknown	-0.863319	0.549686	0.0185073
AJ784738	Unknown protein [Oryza sativa (japonica cultivar-group)]	A_96_P142247	AJ784738	AJ784738	Unknown	-1.61694	0.326026	0.0431691
AJ784746	retrotransposon ty3-gypsy subclass	A_96_P144986	AJ784746	AJ784746	gb|AJ784746 Lycopersicon esculentum var. cerasiforme fruit 8 days post anthesis Lycopersicon esculentum var. cerasiforme cDNA clone LE08EE09, mRNA sequence [AJ784746]	-0.347976	0.785686	0.0368209
AJ785005	hypothetical protein [Vitis vinifera]	A_96_P142327	AJ785005	AJ785005	Unknown	-1.0333	0.488593	0.0106074
AJ785050	---NA---	A_96_P142382	AJ785050	AJ785050	Unknown	-0.58818	0.665181	0.045888
AJ785106	---NA---	A_96_P142452	AJ785106	AJ785106	Unknown	-0.55975	0.67842	0.0375416
AJ785116	ribosomal protein s3	A_96_P022071	AJ785116	AJ785116	gb|AJ785116 Lycopersicon esculentum var. cerasiforme fruit 12 days post anthesis Lycopersicon esculentum var. cerasiforme cDNA clone LE12BF05, mRNA sequence [AJ785116]	-0.666682	0.629954	0.0455064
AJ785145	cytochrome p450	A_96_P142517	AJ785145	AJ785145	Unknown	1.04313	2.06069	0.0217478
AJ785181	iq calmodulin-binding motif family protein	A_96_P040276	AJ785181	AJ785181	gb|AJ785181 Lycopersicon esculentum var. cerasiforme fruit 12 days post anthesis Lycopersicon esculentum var. cerasiforme cDNA clone LE12CE02, mRNA sequence [AJ785181]	-0.34279	0.788515	0.0458143
AJ785383	---NA---	A_96_P067131	AJ785383	AJ785383	Unknown	-0.772314	0.585478	0.0359832
AJ785391	conserved hypothetical protein [Ricinus communis]	A_96_P142796	AJ785391	AJ785391	Unknown	-0.730062	0.602878	0.0125352
AJ785394	protein	A_96_P150851	AJ785394	AJ785394	gb|AJ785394 Lycopersicon esculentum var. cerasiforme fruit 15 days post anthesis Lycopersicon esculentum var. cerasiforme cDNA clone LE15BC10, mRNA sequence [AJ785394]	0.532912	1.44685	0.048557
AJ785396	predicted protein [Populus trichocarpa]	A_96_P142806	AJ785396	AJ785396	Unknown	-1.12322	0.459067	0.0227026
AJ785529	protein	A_96_P142941	AJ785529	AJ785529	Unknown	0.447669	1.36383	0.0494387
AJ785535	---NA---	A_96_P142961	AJ785535	AJ785535	Unknown	-0.811437	0.569814	0.0143823
AJ785536	protein	A_96_P025626	AJ785536	AJ785536	gb|AJ785536 Lycopersicon esculentum var. cerasiforme fruit 15 days post anthesis Lycopersicon esculentum var. cerasiforme cDNA clone LE15DD10, mRNA sequence [AJ785536]	-0.459999	0.726987	0.0439534
AJ785564	---NA---	A_96_P142981	AJ785564	AJ785564	Unknown	-0.632976	0.644845	0.0185338
AJ831581	phenylalanine ammonia-lyase	A_96_P143001	AJ831581	AJ831581	Unknown	-0.817907	0.567264	0.0163023
AJ831983	ribulose- -bisphosphate carboxylase oxygenase large subunit	A_96_P025371	AJ831983	AJ831983	gb|AJ831983 Lycopersicon esculentum var. cerasiforme fruit 12 days post anthesis Lycopersicon esculentum var. cerasiforme cDNA clone LE12DA04, mRNA sequence [AJ831983]	-0.616601	0.652206	0.0458822
AJ832074	multidrug resistance protein abc transporter family	A_96_P143276	AJ832074	AJ832074	Unknown	-0.423675	0.745523	0.0260192
AJ832081	protein	A_96_P143286	AJ832081	AJ832081	Unknown	-0.6095	0.655424	0.0124116
AK224631	predicted protein [Populus trichocarpa]	A_96_P056466	AK224631	AK224631	gb|Solanum lycopersicum cDNA, clone: FC03DC08, HTC in fruit [AK224631]	0.371145	1.29338	0.0329302
AK224658	predicted protein [Populus trichocarpa]	A_96_P063771	AK224658	AK224658	gb|Solanum lycopersicum cDNA, clone: FC05AB02, HTC in fruit [AK224658]	1.14475	2.21107	0.00401763
AK224679	---NA---	A_96_P225029	AK224679	AK224679	gb|Solanum lycopersicum cDNA, clone: FC06DA09, HTC in fruit [AK224679]	0.627702	1.5451	0.0260394
AK224680	at1g04330	A_96_P023271	AK224680	AK224680	gb|Solanum lycopersicum cDNA, clone: FC06DA12, HTC in fruit [AK224680]	0.568458	1.48294	0.0228429
AK224709	saur family protein	A_96_P175804	AK224709	AK224709	gb|Solanum lycopersicum cDNA, clone: FC09BG05, HTC in fruit [AK224709]	1.21042	2.31405	0.0191762
AK246151	phosphatidylinositol synthase	A_96_P053391	AK246151	AK246151	gb|Solanum lycopersicum cDNA, clone: FC01BC12, HTC in fruit [AK246151]	0.432191	1.34928	0.0390164
AK246305	unknown protein [Vitis vinifera]	A_96_P015876	AK246305	AK246305	gb|Solanum lycopersicum cDNA, clone: FC06BF03, HTC in fruit [AK246305]	0.436137	1.35298	0.0423782
AK246306	downward leaf curling protein	A_96_P103524	AK246306	AK246306	gb|Solanum lycopersicum cDNA, clone: FC06BH10, HTC in fruit [AK246306]	0.456719	1.37242	0.0399726
AK246316	senescence-associated protein	A_96_P223899	AK246316	AK246316	gb|Solanum lycopersicum cDNA, clone: FC06CF09, HTC in fruit [AK246316]	0.907432	1.8757	0.0280528
AK246325	protein	A_96_P035691	AK246325	AK246325	gb|Solanum lycopersicum cDNA, clone: FC06DD03, HTC in fruit [AK246325]	1.00276	2.00383	0.00971456
AK246411	heme-binding protein 2	A_96_P052471	AK246411	AK246411	gb|Solanum lycopersicum cDNA, clone: FC10BB07, HTC in fruit [AK246411]	0.499064	1.4133	0.0477486
AK246605	ubiquitin-conjugating enzyme e2 i	A_96_P026876	AK246605	AK246605	gb|Solanum lycopersicum cDNA, clone: FC16CD07, HTC in fruit [AK246605]	0.449966	1.36601	0.0329024
AK246632	aquaporin	A_96_P051771	AK246632	AK246632	gb|Solanum lycopersicum cDNA, clone: FC17CC02, HTC in fruit [AK246632]	-1.27885	0.412124	0.041225
AK246699	phosphoglycerate bisphosphoglycerate mutase family protein	A_96_P019451	AK246699	AK246699	gb|Solanum lycopersicum cDNA, clone: FC19DG12, HTC in fruit [AK246699]	-1.61639	0.326151	0.0418307
AK246822	protein	A_96_P007606	AK246822	AK246822	gb|Solanum lycopersicum cDNA, clone: FC25BE05, HTC in fruit [AK246822]	0.333199	1.2598	0.0488358
AK246865	ccaat-binding transcription factor subunit	A_96_P044851	AK246865	AK246865	gb|Solanum lycopersicum cDNA, clone: FC26DB06, HTC in fruit [AK246865]	0.38396	1.30492	0.0448793
AK246885	protein	A_96_P233759	AK246885	AK246885	gb|Solanum lycopersicum cDNA, clone: FC06CB09, HTC in fruit [AK246885]	0.678632	1.60062	0.00669611
AK246897	negative cofactor 2 transcriptional co-	A_96_P029376	AK246897	AK246897	gb|Solanum lycopersicum cDNA, clone: FC12CE05, HTC in fruit [AK246897]	0.412368	1.33087	0.0436148
AK246916	vq motif-containing protein	A_96_P128972	AK246916	AK246916	gb|Solanum lycopersicum cDNA, clone: FC18AF09, HTC in fruit [AK246916]	-1.16667	0.445447	0.0292409
AK246965	wall-associated	A_96_P105594	AK246965	AK246965	gb|Solanum lycopersicum cDNA, clone: LEFL1004CC07, HTC in leaf [AK246965]	0.95793	1.94252	0.0137543
AK247024	dentin sialophospho	A_96_P143371	AK247024	AK247024	gb|Solanum lycopersicum cDNA, clone: LEFL1015BA02, HTC in leaf [AK247024]	1.21091	2.31484	0.0363255
AK247026	PREDICTED: hypothetical protein [Vitis vinifera]	A_96_P057151	AK247026	AK247026	gb|Solanum lycopersicum cDNA, clone: LEFL1015BG10, HTC in leaf [AK247026]	0.816603	1.76125	0.0270904
AK247027	protein kinase chloroplast	A_96_P062336	AK247027	AK247027	gb|Solanum lycopersicum cDNA, clone: LEFL1015BH08, HTC in leaf [AK247027]	1.18967	2.28101	0.0103855
AK247028	protein	A_96_P108037	AK247028	AK247028	gb|Solanum lycopersicum cDNA, clone: LEFL1015CH10, HTC in leaf [AK247028]	-0.951876	0.51696	0.0311916
AK247029	histone h3 methyltransferase subunit set1	A_96_P111582	AK247029	AK247029	gb|Solanum lycopersicum cDNA, clone: LEFL1015DE03, HTC in leaf [AK247029]	-0.430136	0.742192	0.0322565
AK247035	global transcription factor group	A_96_P103779	AK247035	AK247035	gb|Solanum lycopersicum cDNA, clone: LEFL1019AE04, HTC in leaf [AK247035]	0.325122	1.25277	0.0489922
AK247056	predicted protein [Populus trichocarpa]	A_96_P004861	AK247056	AK247056	gb|Solanum lycopersicum cDNA, clone: LEFL1024AG12, HTC in leaf [AK247056]	-0.751383	0.594034	0.0140059
AK247101	protein	A_96_P060476	AK247101	AK247101	gb|Solanum lycopersicum cDNA, clone: LEFL1034DG07, HTC in leaf [AK247101]	1.10373	2.1491	0.0178554
AK247109	zinc finger (c3hc4-type ring finger) family protein	A_96_P078279	AK247109	AK247109	gb|Solanum lycopersicum cDNA, clone: LEFL1035DB05, HTC in leaf [AK247109]	0.944814	1.92494	0.00852408
AK247117	---NA---	A_96_P065821	AK247117	AK247117	gb|Solanum lycopersicum cDNA, clone: LEFL1037BE07, HTC in leaf [AK247117]	1.03369	2.04726	0.0132875
AK247121	predicted protein [Populus trichocarpa]	A_96_P032621	AK247121	AK247121	gb|Solanum lycopersicum cDNA, clone: LEFL1037CE03, HTC in leaf [AK247121]	-0.499521	0.707342	0.0499528
AK247123	---NA---	A_96_P063981	AK247123	AK247123	gb|Solanum lycopersicum cDNA, clone: LEFL1037DE12, HTC in leaf [AK247123]	0.444691	1.36102	0.0311662
AK247131	protein	A_96_P104059	AK247131	AK247131	gb|Solanum lycopersicum cDNA, clone: LEFL1039AA01, HTC in leaf [AK247131]	-0.380458	0.768194	0.0392638
AK247133	nli interacting factor family protein	A_96_P096364	AK247133	AK247133	gb|Solanum lycopersicum cDNA, clone: LEFL1039CH11, HTC in leaf [AK247133]	0.568594	1.48308	0.021712
AK247155	alcohol dehydrogenases	A_96_P230359	AK247155	AK247155	gb|Solanum lycopersicum cDNA, clone: LEFL1045DB01, HTC in leaf [AK247155]	-1.06195	0.478985	0.0140203
AK247169	PREDICTED: hypothetical protein [Vitis vinifera]	A_96_P134767	AK247169	AK247169	gb|Solanum lycopersicum cDNA, clone: LEFL1048DD12, HTC in leaf [AK247169]	-0.822283	0.565546	0.0314078
AK247173	protein	A_96_P082399	AK247173	AK247173	gb|Solanum lycopersicum cDNA, clone: LEFL1049CG09, HTC in leaf [AK247173]	1.01756	2.02449	0.0158299
AK247175	f-box family protein	A_96_P103729	AK247175	AK247175	gb|Solanum lycopersicum cDNA, clone: LEFL1049DE06, HTC in leaf [AK247175]	0.458979	1.37457	0.0466344
AK247184	urophorphyrin iii methylase	A_96_P207664	AK247184	AK247184	gb|Solanum lycopersicum cDNA, clone: LEFL1052DH10, HTC in leaf [AK247184]	-0.718341	0.607796	0.0192749
AK247197	group ii intron splicing factor crs1-like	A_96_P171924	AK247197	AK247197	gb|Solanum lycopersicum cDNA, clone: LEFL1057DF05, HTC in leaf [AK247197]	0.350204	1.27474	0.0306786
AK247201	dehydration responsive element-binding protein 1	A_96_P074809	AK247201	AK247201	gb|Solanum lycopersicum cDNA, clone: LEFL1060AD03, HTC in leaf [AK247201]	-0.7211	0.606635	0.0428433
AK247208	cycling dof factor 2	A_96_P084069	AK247208	AK247208	gb|Solanum lycopersicum cDNA, clone: LEFL1062CB10, HTC in leaf [AK247208]	0.709063	1.63474	0.0377105
AK247211	protein	A_96_P027416	AK247211	AK247211	gb|Solanum lycopersicum cDNA, clone: LEFL1062DB01, HTC in leaf [AK247211]	0.669207	1.5902	0.0332439
AK247224	protein	A_96_P044901	AK247224	AK247224	gb|Solanum lycopersicum cDNA, clone: LEFL1065CC06, HTC in leaf [AK247224]	1.17931	2.26468	0.00878333
AK247227	protein	A_96_P032266	AK247227	AK247227	gb|Solanum lycopersicum cDNA, clone: LEFL1066BG01, HTC in leaf [AK247227]	0.8123	1.75601	0.0196997
AK247230	f-box domain containing expressed	A_96_P041676	AK247230	AK247230	gb|Solanum lycopersicum cDNA, clone: LEFL1067AG04, HTC in leaf [AK247230]	0.597862	1.51347	0.0103664
AK247233	f-box family protein	A_96_P126962	AK247233	AK247233	gb|Solanum lycopersicum cDNA, clone: LEFL1067CF07, HTC in leaf [AK247233]	0.718865	1.64589	0.0398316
AK247258	---NA---	A_96_P059091	AK247258	AK247258	gb|Solanum lycopersicum cDNA, clone: LEFL1076AB04, HTC in leaf [AK247258]	1.06588	2.09344	0.0322867
AK247279	arabinogalactan-protein agp	A_96_P163676	AK247279	AK247279	gb|Solanum lycopersicum cDNA, clone: LEFL1081DC03, HTC in leaf [AK247279]	1.48917	2.80727	0.0124969
AK247281	protein	A_96_P022831	AK247281	AK247281	gb|Solanum lycopersicum cDNA, clone: LEFL1086AD11, HTC in leaf [AK247281]	0.495392	1.4097	0.0301503
AK247319	protein	A_96_P105714	AK247319	AK247319	gb|Solanum lycopersicum cDNA, clone: LEFL1094DE08, HTC in leaf [AK247319]	0.493083	1.40745	0.0259757
AK247326	high mobility group family	A_96_P075669	AK247326	AK247326	gb|Solanum lycopersicum cDNA, clone: LEFL1096AA07, HTC in leaf [AK247326]	1.0516	2.07283	0.032755
AK247354	protein-tyrosine phosphatase mitochondrial mitochondrial	A_96_P066436	AK247354	AK247354	gb|Solanum lycopersicum cDNA, clone: LEFL1004BD04, HTC in leaf [AK247354]	0.588047	1.50321	0.0228875
AK247357	transporter, putative [Ricinus communis]	A_96_P109202	AK247357	AK247357	gb|Solanum lycopersicum cDNA, clone: LEFL1004CE03, HTC in leaf [AK247357]	0.502393	1.41656	0.0278314
AK247363	hypothetical protein [Vitis vinifera]	A_96_P078679	AK247363	AK247363	gb|Solanum lycopersicum cDNA, clone: LEFL1006BE12, HTC in leaf [AK247363]	0.748506	1.68005	0.014757
AK247429	phosphoinositide binding	A_96_P064736	AK247429	AK247429	gb|Solanum lycopersicum cDNA, clone: LEFL1019DB10, HTC in leaf [AK247429]	1.02217	2.03098	0.00699773
AK247433	protein	A_96_P228424	AK247433	AK247433	gb|Solanum lycopersicum cDNA, clone: LEFL1020AG12, HTC in leaf [AK247433]	0.621018	1.53796	0.034724
AK247437	---NA---	A_96_P062111	AK247437	AK247437	gb|Solanum lycopersicum cDNA, clone: LEFL1021CE02, HTC in leaf [AK247437]	0.500293	1.4145	0.0386572
AK247438	desiccation-associated protein	A_96_P085724	AK247438	AK247438	gb|Solanum lycopersicum cDNA, clone: LEFL1021CF04, HTC in leaf [AK247438]	0.694027	1.61779	0.0332272
AK247439	protein	A_96_P080069	AK247439	AK247439	gb|Solanum lycopersicum cDNA, clone: LEFL1021DB08, HTC in leaf [AK247439]	1.26371	2.40112	0.0252675
AK247455	protein	A_96_P065721	AK247455	AK247455	gb|Solanum lycopersicum cDNA, clone: LEFL1026DA01, HTC in leaf [AK247455]	-1.065	0.477973	0.0147733
AK247459	---NA---	A_96_P055236	AK247459	AK247459	gb|Solanum lycopersicum cDNA, clone: LEFL1027BG05, HTC in leaf [AK247459]	0.465179	1.38049	0.0275692
AK247463	protein	A_96_P048346	AK247463	AK247463	gb|Solanum lycopersicum cDNA, clone: LEFL1028AF05, HTC in leaf [AK247463]	0.72916	1.65767	0.0194478
AK247467	at4g18560 f28j12_220	A_96_P150611	AK247467	AK247467	gb|Solanum lycopersicum cDNA, clone: LEFL1029CE11, HTC in leaf [AK247467]	-0.551696	0.682218	0.043019
AK247490	protein	A_96_P111007	AK247490	AK247490	gb|Solanum lycopersicum cDNA, clone: LEFL1033BB07, HTC in leaf [AK247490]	1.12476	2.18065	0.0334917
AK247494	PREDICTED: hypothetical protein [Vitis vinifera]	A_96_P088539	AK247494	AK247494	gb|Solanum lycopersicum cDNA, clone: LEFL1034DE01, HTC in leaf [AK247494]	0.867717	1.82477	0.0386023
AK247503	at5g37260-like protein	A_96_P105169	AK247503	AK247503	gb|Solanum lycopersicum cDNA, clone: LEFL1037AF07, HTC in leaf [AK247503]	1.01359	2.01893	0.0382588
AK247509	cbl-interacting protein kinase 1	A_96_P050701	AK247509	AK247509	gb|Solanum lycopersicum cDNA, clone: LEFL1037DF10, HTC in leaf [AK247509]	0.636107	1.55413	0.0294317
AK247512	---NA---	A_96_P063076	AK247512	AK247512	gb|Solanum lycopersicum cDNA, clone: LEFL1038DC03, HTC in leaf [AK247512]	-1.88514	0.270717	0.0174626
AK247515	protein	A_96_P106704	AK247515	AK247515	gb|Solanum lycopersicum cDNA, clone: LEFL1040BB02, HTC in leaf [AK247515]	1.2148	2.32109	0.0242602
AK247551	protein	A_96_P069051	AK247551	AK247551	gb|Solanum lycopersicum cDNA, clone: LEFL1046BH10, HTC in leaf [AK247551]	-0.842693	0.557602	0.0426352
AK247552	---NA---	A_96_P258282	AK247552	AK247552	gb|Solanum lycopersicum cDNA, clone: LEFL1046CB05, HTC in leaf [AK247552]	0.609358	1.52558	0.0246751
AK247556	unnamed protein product [Vitis vinifera]	A_96_P085204	AK247556	AK247556	gb|Solanum lycopersicum cDNA, clone: LEFL1048AA10, HTC in leaf [AK247556]	0.41432	1.33267	0.0253905
AK247564	glutaredoxin family protein	A_96_P085354	AK247564	AK247564	gb|Solanum lycopersicum cDNA, clone: LEFL1050CH11, HTC in leaf [AK247564]	0.876539	1.83597	0.0281562
AK247573	protein	A_96_P104249	AK247573	AK247573	gb|Solanum lycopersicum cDNA, clone: LEFL1052BH02, HTC in leaf [AK247573]	0.634387	1.55228	0.0384808
AK247597	protein	A_96_P032986	AK247597	AK247597	gb|Solanum lycopersicum cDNA, clone: LEFL1058AH06, HTC in leaf [AK247597]	0.465363	1.38067	0.0430384
AK247606	cell surface protein	A_96_P231375	AK247606	AK247606	gb|Solanum lycopersicum cDNA, clone: LEFL1061AC01, HTC in leaf [AK247606]	0.559469	1.47373	0.0401129
AK247610	protein	A_96_P070609	AK247610	AK247610	gb|Solanum lycopersicum cDNA, clone: LEFL1062AH04, HTC in leaf [AK247610]	0.917172	1.88841	0.020876
AK247611	predicted protein [Populus trichocarpa]	A_96_P231509	AK247611	AK247611	gb|Solanum lycopersicum cDNA, clone: LEFL1062BH04, HTC in leaf [AK247611]	1.6067	3.04554	0.0324529
AK247621	protein	A_96_P048806	AK247621	AK247621	gb|Solanum lycopersicum cDNA, clone: LEFL1067BB05, HTC in leaf [AK247621]	1.47163	2.77335	0.0221573
AK247629	---NA---	A_96_P064521	AK247629	AK247629	gb|Solanum lycopersicum cDNA, clone: LEFL1072BB05, HTC in leaf [AK247629]	-0.728642	0.603472	0.0414007
AK247660	f-box family protein	A_96_P111082	AK247660	AK247660	gb|Solanum lycopersicum cDNA, clone: LEFL1085DD11, HTC in leaf [AK247660]	0.809231	1.75228	0.0270841
AK247680	major facilitator superfamily expressed	A_96_P136897	AK247680	AK247680	gb|Solanum lycopersicum cDNA, clone: LEFL1090CB09, HTC in leaf [AK247680]	-0.414817	0.750114	0.038657
AK247689	brassinosteroid insensitive 1-associated receptor kinase 1	A_96_P096689	AK247689	AK247689	gb|Solanum lycopersicum cDNA, clone: LEFL1092CE02, HTC in leaf [AK247689]	1.43618	2.70603	0.00244197
AK247695	Os08g0176000 [Oryza sativa (japonica cultivar-group)]	A_96_P180644	AK247695	AK247695	gb|Solanum lycopersicum cDNA, clone: LEFL1093DB03, HTC in leaf [AK247695]	1.06192	2.0877	0.0145608
AK247700	protein	A_96_P232614	AK247700	AK247700	gb|Solanum lycopersicum cDNA, clone: LEFL1095DC09, HTC in leaf [AK247700]	1.82174	3.53507	0.0215423
AK247712	dehydroquinate dehydratase shikimate dehydrogenase	A_96_P238012	AK247712	AK247712	gb|Solanum lycopersicum cDNA, clone: LEFL1097AB01, HTC in leaf [AK247712]	-0.507764	0.703312	0.0334917
AK247718	probable n-acetyltransferase hookless 1	A_96_P167074	AK247718	AK247718	gb|Solanum lycopersicum cDNA, clone: LEFL1097DD12, HTC in leaf [AK247718]	1.5041	2.83648	0.00981604
AK247719	serine protease	A_96_P081999	AK247719	AK247719	gb|Solanum lycopersicum cDNA, clone: LEFL1097DH02, HTC in leaf [AK247719]	1.08216	2.1172	0.0049692
AK247728	zinc finger (c3hc4-type ring finger) family protein	A_96_P023811	AK247728	AK247728	gb|Solanum lycopersicum cDNA, clone: LEFL2001CG07, HTC in fruit [AK247728]	1.31666	2.49089	0.00637552
AK247737	resveratrol o-methyltransferase	A_96_P099569	AK247737	AK247737	gb|Solanum lycopersicum cDNA, clone: LEFL2002DC08, HTC in fruit [AK247737]	0.814762	1.75901	0.0202551
AK247741	---NA---	A_96_P039526	AK247741	AK247741	gb|Solanum lycopersicum cDNA, clone: LEFL2003BB11, HTC in fruit [AK247741]	0.683623	1.60617	0.01587
AK247747	bzip transcription factor	A_96_P055431	AK247747	AK247747	gb|Solanum lycopersicum cDNA, clone: LEFL2004I15, HTC in fruit [AK247747]	-2.00645	0.248885	0.0304852
AK247762	homeobox protein	A_96_P249987	AK247762	AK247762	gb|Solanum lycopersicum cDNA, clone: LEFL2007J11, HTC in fruit [AK247762]	-0.536768	0.689314	0.0490844
AK247764	---NA---	A_96_P105769	AK247764	AK247764	gb|Solanum lycopersicum cDNA, clone: LEFL2008D20, HTC in fruit [AK247764]	-0.640593	0.641449	0.0394201
AK247782	protein	A_96_P202669	AK247782	AK247782	gb|Solanum lycopersicum cDNA, clone: LEFL2012O04, HTC in fruit [AK247782]	-0.642436	0.64063	0.034724
AK247785	xri1 (x-ray induced transcript 1)	A_96_P056121	AK247785	AK247785	gb|Solanum lycopersicum cDNA, clone: LEFL2013E19, HTC in fruit [AK247785]	0.833123	1.78154	0.00626501
AK247786	guanylate kinase	A_96_P088969	AK247786	AK247786	gb|Solanum lycopersicum cDNA, clone: LEFL2013F23, HTC in fruit [AK247786]	-0.760281	0.590381	0.0323183
AK247789	inner membrane protein	A_96_P189024	AK247789	AK247789	gb|Solanum lycopersicum cDNA, clone: LEFL2014L01, HTC in fruit [AK247789]	-0.376232	0.770447	0.0406654
AK247794	wrky transcription	A_96_P081284	AK247794	AK247794	gb|Solanum lycopersicum cDNA, clone: LEFL2015H21, HTC in fruit [AK247794]	0.383595	1.30459	0.0330221
AK247797	---NA---	A_96_P020891	AK247797	AK247797	gb|Solanum lycopersicum cDNA, clone: LEFL2016D01, HTC in fruit [AK247797]	-1.43226	0.370549	0.0225954
AK247805	---NA---	A_96_P032696	AK247805	AK247805	gb|Solanum lycopersicum cDNA, clone: LEFL2017G11, HTC in fruit [AK247805]	-1.02739	0.490595	0.0235729
AK247813	---NA---	A_96_P140547	AK247813	AK247813	gb|Solanum lycopersicum cDNA, clone: LEFL2021A19, HTC in fruit [AK247813]	-1.09973	0.466603	0.0404042
AK247825	big map kinase	A_96_P095874	AK247825	AK247825	gb|Solanum lycopersicum cDNA, clone: LEFL2023E24, HTC in fruit [AK247825]	-0.665272	0.63057	0.0497119
AK247835	transmembrane protein	A_96_P059241	AK247835	AK247835	gb|Solanum lycopersicum cDNA, clone: LEFL2027L11, HTC in fruit [AK247835]	-0.643138	0.640319	0.0491607
AK247855	predicted protein [Populus trichocarpa]	A_96_P008316	AK247855	AK247855	gb|Solanum lycopersicum cDNA, clone: LEFL2032I02, HTC in fruit [AK247855]	0.878932	1.83901	0.0432994
AK247863	protein	A_96_P237947	AK247863	AK247863	gb|Solanum lycopersicum cDNA, clone: LEFL2034H14, HTC in fruit [AK247863]	0.54454	1.45856	0.0396703
AK247870	tellurite resistance protein	A_96_P059036	AK247870	AK247870	gb|Solanum lycopersicum cDNA, clone: LEFL2035I19, HTC in fruit [AK247870]	-2.03128	0.244638	0.0318717
AK247877	mutator-like transposase	A_96_P057766	AK247877	AK247877	gb|Solanum lycopersicum cDNA, clone: LEFL2036K19, HTC in fruit [AK247877]	0.449904	1.36595	0.023638
AK247879	ring-h2 finger protein rhy1a	A_96_P096484	AK247879	AK247879	gb|Solanum lycopersicum cDNA, clone: LEFL2037M17, HTC in fruit [AK247879]	-1.92957	0.262507	0.0123925
AK247885	phosphoribosyl pyrophosphate synthetase	A_96_P065591	AK247885	AK247885	gb|Solanum lycopersicum cDNA, clone: LEFL2039L23, HTC in fruit [AK247885]	0.702222	1.62701	0.0227781
AK247928	protein	A_96_P104434	AK247928	AK247928	gb|Solanum lycopersicum cDNA, clone: LEFL2050B04, HTC in fruit [AK247928]	-0.648917	0.637759	0.0264981
AK247930	serine threonine-protein kinase-like protein	A_96_P027126	AK247930	AK247930	gb|Solanum lycopersicum cDNA, clone: LEFL2050J01, HTC in fruit [AK247930]	-0.397987	0.758916	0.0374075
AK247939	amino acid	A_96_P076979	AK247939	AK247939	gb|Solanum lycopersicum cDNA, clone: LEFL2052P13, HTC in fruit [AK247939]	0.46096	1.37646	0.0301092
AK247956	dna binding	A_96_P071509	AK247956	AK247956	gb|Solanum lycopersicum cDNA, clone: LEFL2001CE06, HTC in fruit [AK247956]	-0.798312	0.575022	0.0190323
AK247957	zinc finger (c3hc4-type ring finger) family protein	A_96_P063416	AK247957	AK247957	gb|Solanum lycopersicum cDNA, clone: LEFL2002AA05, HTC in fruit [AK247957]	0.88982	1.85294	0.0214447
AK247958	squamosa promoter binding 6	A_96_P071084	AK247958	AK247958	gb|Solanum lycopersicum cDNA, clone: LEFL2002AD08, HTC in fruit [AK247958]	0.506328	1.42043	0.0271003
AK247966	mip nip subfamily	A_96_P062331	AK247966	AK247966	gb|Solanum lycopersicum cDNA, clone: LEFL2003BD12, HTC in fruit [AK247966]	0.61932	1.53615	0.0225191
AK247974	---NA---	A_96_P085529	AK247974	AK247974	gb|Solanum lycopersicum cDNA, clone: LEFL2006H24, HTC in fruit [AK247974]	-2.11362	0.231066	0.0351197
AK247976	rna recognition motif -containing protein	A_96_P078174	AK247976	AK247976	gb|Solanum lycopersicum cDNA, clone: LEFL2007C17, HTC in fruit [AK247976]	0.373239	1.29526	0.0323156
AK247980	wrky transcription	A_96_P220684	AK247980	AK247980	gb|Solanum lycopersicum cDNA, clone: LEFL2009B16, HTC in fruit [AK247980]	0.564315	1.47869	0.0350617
AK247981	cytochrome c-type biogenesis protein	A_96_P085159	AK247981	AK247981	gb|Solanum lycopersicum cDNA, clone: LEFL2009G23, HTC in fruit [AK247981]	-0.409473	0.752898	0.0434722
AK247985	---NA---	A_96_P106694	AK247985	AK247985	gb|Solanum lycopersicum cDNA, clone: LEFL2010K24, HTC in fruit [AK247985]	-1.38606	0.382608	0.0405333
AK248000	---NA---	A_96_P071374	AK248000	AK248000	gb|Solanum lycopersicum cDNA, clone: LEFL2017I02, HTC in fruit [AK248000]	1.38299	2.60809	0.0257716
AK248002	unknown [Glycine max]	A_96_P122087	AK248002	AK248002	gb|Solanum lycopersicum cDNA, clone: LEFL2017N24, HTC in fruit [AK248002]	0.948131	1.92937	0.0174608
AK248027	sgp2 gtp binding	A_96_P021341	AK248027	AK248027	gb|Solanum lycopersicum cDNA, clone: LEFL2029N09, HTC in fruit [AK248027]	0.954822	1.93834	0.0129416
AK248028	PREDICTED: hypothetical protein [Vitis vinifera]	A_96_P220009	AK248028	AK248028	gb|Solanum lycopersicum cDNA, clone: LEFL2029O14, HTC in fruit [AK248028]	1.43117	2.69666	0.0343595
AK248070	protein	A_96_P085014	AK248070	AK248070	gb|Solanum lycopersicum cDNA, clone: LEFL2052D16, HTC in fruit [AK248070]	1.09526	2.13651	0.0159686
AK319184	lymphoid organ expressed yellow head virus receptor protein	A_96_P169164	AK319184	AK319184	gb|Solanum lycopersicum cDNA, clone: LEFL1002AG08, HTC in leaf [AK319184]	0.873406	1.83198	0.022256
AK319190	indole-3-glycerol phosphate synthase	A_96_P227134	AK319190	AK319190	gb|Solanum lycopersicum cDNA, clone: LEFL1002DE08, HTC in leaf [AK319190]	-0.314108	0.804348	0.0470313
AK319191	protein	A_96_P215159	AK319191	AK319191	gb|Solanum lycopersicum cDNA, clone: LEFL1002DF05, HTC in leaf [AK319191]	-2.47459	0.179917	0.00730094
AK319196	auxin influx carrier component	A_96_P097704	AK319196	AK319196	gb|Solanum lycopersicum cDNA, clone: LEFL1003CC07, HTC in leaf [AK319196]	0.64721	1.56614	0.0275363
AK319203	utp-glucose glucosyltransferase	A_96_P084659	AK319203	AK319203	gb|Solanum lycopersicum cDNA, clone: LEFL1005AG05, HTC in leaf [AK319203]	0.853628	1.80704	0.0236951
AK319205	protein	A_96_P257467	AK319205	AK319205	gb|Solanum lycopersicum cDNA, clone: LEFL1007DA07, HTC in leaf [AK319205]	-0.338698	0.790755	0.043195
AK319232	protein	A_96_P099509	AK319232	AK319232	gb|Solanum lycopersicum cDNA, clone: LEFL1015BD11, HTC in leaf [AK319232]	-1.1644	0.446151	0.0255373
AK319271	small glutamine-rich tetratricopeptide repeat-containing protein	A_96_P211489	AK319271	AK319271	gb|Solanum lycopersicum cDNA, clone: LEFL1032DB09, HTC in leaf [AK319271]	-0.508347	0.703028	0.0271973
AK319272	transcription factor	A_96_P037391	AK319272	AK319272	gb|Solanum lycopersicum cDNA, clone: LEFL1033BA06, HTC in leaf [AK319272]	-0.633686	0.644527	0.0347801
AK319277	golden2-like transcription factor	A_96_P057156	AK319277	AK319277	gb|Solanum lycopersicum cDNA, clone: LEFL1035CC01, HTC in leaf [AK319277]	0.646533	1.5654	0.0483014
AK319279	protein	A_96_P233134	AK319279	AK319279	gb|Solanum lycopersicum cDNA, clone: LEFL1036AD02, HTC in leaf [AK319279]	-0.910888	0.531858	0.0152905
AK319281	splicing factor u2af 65 kda subunit	A_96_P229674	AK319281	AK319281	gb|Solanum lycopersicum cDNA, clone: LEFL1036DE03, HTC in leaf [AK319281]	0.337533	1.26359	0.0494387
AK319292	transferring glycosyl	A_96_P128332	AK319292	AK319292	gb|Solanum lycopersicum cDNA, clone: LEFL1045BF05, HTC in leaf [AK319292]	-0.725702	0.604703	0.0240559
AK319294	protein	A_96_P230349	AK319294	AK319294	gb|Solanum lycopersicum cDNA, clone: LEFL1045CG02, HTC in leaf [AK319294]	-0.432167	0.741148	0.0346349
AK319299	amino acid binding	A_96_P113332	AK319299	AK319299	gb|Solanum lycopersicum cDNA, clone: LEFL1052BC08, HTC in leaf [AK319299]	1.79043	3.45918	0.0159696
AK319313	protein	A_96_P035031	AK319313	AK319313	gb|Solanum lycopersicum cDNA, clone: LEFL1063CG12, HTC in leaf [AK319313]	-0.670208	0.628416	0.0280869
AK319320	formin-like protein ahf1	A_96_P219169	AK319320	AK319320	gb|Solanum lycopersicum cDNA, clone: LEFL1067BG09, HTC in leaf [AK319320]	-0.603234	0.658277	0.0330945
AK319336	protein	A_96_P102454	AK319336	AK319336	gb|Solanum lycopersicum cDNA, clone: LEFL1080BH04, HTC in leaf [AK319336]	0.58115	1.49604	0.0419139
AK319342	serine threonine rich antigen	A_96_P008946	AK319342	AK319342	gb|Solanum lycopersicum cDNA, clone: LEFL1085DA05, HTC in leaf [AK319342]	0.504995	1.41912	0.0313377
AK319347	pyridoxine biosynthesis protein	A_96_P233239	AK319347	AK319347	gb|Solanum lycopersicum cDNA, clone: LEFL1088AG04, HTC in leaf [AK319347]	-0.737859	0.599629	0.0220966
AK319358	19-like protein	A_96_P044641	AK319358	AK319358	gb|Solanum lycopersicum cDNA, clone: LEFL1092DG02, HTC in leaf [AK319358]	0.52202	1.43596	0.0231521
AK319363	aspartic proteinase asp1	A_96_P252432	AK319363	AK319363	gb|Solanum lycopersicum cDNA, clone: LEFL1095CF02, HTC in leaf [AK319363]	-0.54085	0.687366	0.0135195
AK319372	protein	A_96_P045591	AK319372	AK319372	gb|Solanum lycopersicum cDNA, clone: LEFL1004CH09, HTC in leaf [AK319372]	1.24372	2.36808	0.0114476
AK319392	protein	A_96_P046001	AK319392	AK319392	gb|Solanum lycopersicum cDNA, clone: LEFL1019BE10, HTC in leaf [AK319392]	0.896861	1.86201	0.00523284
AK319400	rop-family small gtpase	A_96_P228464	AK319400	AK319400	gb|Solanum lycopersicum cDNA, clone: LEFL1020DE02, HTC in leaf [AK319400]	0.668771	1.58972	0.0445404
AK319405	af446877_1 at3g52740 f3c22_140	A_96_P056581	AK319405	AK319405	gb|Solanum lycopersicum cDNA, clone: LEFL1022CB04, HTC in leaf [AK319405]	1.50179	2.83193	0.00881613
AK319407	protein	A_96_P105389	AK319407	AK319407	gb|Solanum lycopersicum cDNA, clone: LEFL1024DB01, HTC in leaf [AK319407]	0.398074	1.31775	0.023902
AK319415	-2-hydroxy-acid glycolate short chain alpha-hydroxy acid	A_96_P118332	AK319415	AK319415	gb|Solanum lycopersicum cDNA, clone: LEFL1033AG03, HTC in leaf [AK319415]	-0.642014	0.640818	0.0493467
AK319417	phospholipase a22	A_96_P015696	AK319417	AK319417	gb|Solanum lycopersicum cDNA, clone: LEFL1034AC07, HTC in leaf [AK319417]	0.645925	1.56474	0.0252714
AK319418	protein	A_96_P039341	AK319418	AK319418	gb|Solanum lycopersicum cDNA, clone: LEFL1034DH04, HTC in leaf [AK319418]	0.480682	1.3954	0.0266012
AK319439	protein	A_96_P219274	AK319439	AK319439	gb|Solanum lycopersicum cDNA, clone: LEFL1061AG12, HTC in leaf [AK319439]	0.866867	1.8237	0.020246
AK319443	transcription factor lim	A_96_P248782	AK319443	AK319443	gb|Solanum lycopersicum cDNA, clone: LEFL1064BA05, HTC in leaf [AK319443]	0.727292	1.65553	0.0187862
AK319452	protein	A_96_P010706	AK319452	AK319452	gb|Solanum lycopersicum cDNA, clone: LEFL1086AH01, HTC in leaf [AK319452]	0.631027	1.54867	0.0334689
AK319459	protein	A_96_P058716	AK319459	AK319459	gb|Solanum lycopersicum cDNA, clone: LEFL1092CB07, HTC in leaf [AK319459]	-0.425871	0.744389	0.0390918
AK319495	protein	A_96_P038516	AK319495	AK319495	gb|Solanum lycopersicum cDNA, clone: LEFL1013CA04, HTC in leaf [AK319495]	0.443347	1.35975	0.0459946
AK319585	-like protein	A_96_P237472	AK319585	AK319585	gb|Solanum lycopersicum cDNA, clone: LEFL1062DB11, HTC in leaf [AK319585]	0.840345	1.79048	0.0407297
AK319607	plastid-lipid associated protein 3	A_96_P066496	AK319607	AK319607	gb|Solanum lycopersicum cDNA, clone: LEFL1074AF06, HTC in leaf [AK319607]	0.464195	1.37955	0.0416299
AK319624	sigma factor	A_96_P116282	AK319624	AK319624	gb|Solanum lycopersicum cDNA, clone: LEFL1081AG11, HTC in leaf [AK319624]	1.01394	2.01942	0.0178038
AK319631	protein	A_96_P210424	AK319631	AK319631	gb|Solanum lycopersicum cDNA, clone: LEFL1087DG06, HTC in leaf [AK319631]	-0.424247	0.745227	0.0321975
AK319637	fructose- -bisphosphatase	A_96_P007026	AK319637	AK319637	gb|Solanum lycopersicum cDNA, clone: LEFL1089CC02, HTC in leaf [AK319637]	0.411273	1.32986	0.0496617
AK319646	senescence-inducible chloroplast stay-green protein 1	A_96_P247992	AK319646	AK319646	gb|Solanum lycopersicum cDNA, clone: LEFL1092BA03, HTC in leaf [AK319646]	0.432544	1.34961	0.0405777
AK319692	myb transcription factor	A_96_P225499	AK319692	AK319692	gb|Solanum lycopersicum cDNA, clone: LEFL1001AE12, HTC in leaf [AK319692]	0.685668	1.60845	0.0331752
AK319694	protein	A_96_P226964	AK319694	AK319694	gb|Solanum lycopersicum cDNA, clone: LEFL1001AF08, HTC in leaf [AK319694]	1.12606	2.18262	0.0120394
AK319710	protein	A_96_P199369	AK319710	AK319710	gb|Solanum lycopersicum cDNA, clone: LEFL1001BB12, HTC in leaf [AK319710]	1.00162	2.00225	0.0124482
AK319711	protein	A_96_P060711	AK319711	AK319711	gb|Solanum lycopersicum cDNA, clone: LEFL1001BC01, HTC in leaf [AK319711]	0.668602	1.58953	0.0127278
AK319761	protein	A_96_P034781	AK319761	AK319761	gb|Solanum lycopersicum cDNA, clone: LEFL1001DD10, HTC in leaf [AK319761]	0.816429	1.76104	0.0297283
AK319768	protein	A_96_P121117	AK319768	AK319768	gb|Solanum lycopersicum cDNA, clone: LEFL1001DH08, HTC in leaf [AK319768]	-0.91286	0.531131	0.0383409
AK319797	transmembrane expressed	A_96_P208754	AK319797	AK319797	gb|Solanum lycopersicum cDNA, clone: LEFL1002BB03, HTC in leaf [AK319797]	0.351722	1.27608	0.0474989
AK319806	ubiquitin-conjugating enzyme e2 variant 1	A_96_P014666	AK319806	AK319806	gb|Solanum lycopersicum cDNA, clone: LEFL1002BE01, HTC in leaf [AK319806]	0.556908	1.47111	0.0315992
AK319821	protein	A_96_P060806	AK319821	AK319821	gb|Solanum lycopersicum cDNA, clone: LEFL1002CA05, HTC in leaf [AK319821]	0.353454	1.27762	0.0453239
AK319822	temperature-induced lipocalin	A_96_P041806	AK319822	AK319822	gb|Solanum lycopersicum cDNA, clone: LEFL1002CA07, HTC in leaf [AK319822]	0.885679	1.84763	0.00505885
AK319847	gh3 family protein	A_96_P127252	AK319847	AK319847	gb|Solanum lycopersicum cDNA, clone: LEFL1002DA10, HTC in leaf [AK319847]	0.881357	1.84211	0.00864296
AK319852	phloem-specific lectin pp2-like protein	A_96_P141297	AK319852	AK319852	gb|Solanum lycopersicum cDNA, clone: LEFL1002DB06, HTC in leaf [AK319852]	-1.00064	0.499779	0.0470362
AK319853	PREDICTED: hypothetical protein [Vitis vinifera]	A_96_P054776	AK319853	AK319853	gb|Solanum lycopersicum cDNA, clone: LEFL1002DB07, HTC in leaf [AK319853]	0.747071	1.67838	0.0196154
AK319860	transferring glycosyl	A_96_P059946	AK319860	AK319860	gb|Solanum lycopersicum cDNA, clone: LEFL1002DD08, HTC in leaf [AK319860]	0.330889	1.25779	0.0491274
AK319861	ubiquinone biosynthesis protein coq-	A_96_P118247	AK319861	AK319861	gb|Solanum lycopersicum cDNA, clone: LEFL1002DD11, HTC in leaf [AK319861]	0.483966	1.39858	0.0251168
AK319865	ankyrin repeat-containing	A_96_P032731	AK319865	AK319865	gb|Solanum lycopersicum cDNA, clone: LEFL1002DE09, HTC in leaf [AK319865]	-0.731945	0.602092	0.0335251
AK319866	protein	A_96_P257122	AK319866	AK319866	gb|Solanum lycopersicum cDNA, clone: LEFL1002DF01, HTC in leaf [AK319866]	0.881127	1.84181	0.0156038
AK319871	dormancy auxin associated family protein	A_96_P024646	AK319871	AK319871	gb|Solanum lycopersicum cDNA, clone: LEFL1002DG11, HTC in leaf [AK319871]	0.694905	1.61878	0.0343272
AK319873	heterogeneous nuclear ribonucleoprotein	A_96_P126502	AK319873	AK319873	gb|Solanum lycopersicum cDNA, clone: LEFL1002DH07, HTC in leaf [AK319873]	0.624467	1.54164	0.0114242
AK319877	ferric reductase-like transmembrane component	A_96_P095539	AK319877	AK319877	gb|Solanum lycopersicum cDNA, clone: LEFL1003AA07, HTC in leaf [AK319877]	1.23507	2.35393	0.0162514
AK319892	axonemal dynein light	A_96_P125472	AK319892	AK319892	gb|Solanum lycopersicum cDNA, clone: LEFL1003AE05, HTC in leaf [AK319892]	1.13973	2.20339	0.0158299
AK319893	atp binding	A_96_P150116	AK319893	AK319893	gb|Solanum lycopersicum cDNA, clone: LEFL1003AF03, HTC in leaf [AK319893]	-0.40298	0.756295	0.0405777
AK319898	protein	A_96_P063816	AK319898	AK319898	gb|Solanum lycopersicum cDNA, clone: LEFL1003AG08, HTC in leaf [AK319898]	1.072	2.10235	0.00824258
AK319899	gcn5-related n-acetyltransferase	A_96_P073849	AK319899	AK319899	gb|Solanum lycopersicum cDNA, clone: LEFL1003AH03, HTC in leaf [AK319899]	0.820769	1.76635	0.0359212
AK319918	p450 hydroxylase	A_96_P126182	AK319918	AK319918	gb|Solanum lycopersicum cDNA, clone: LEFL1003BD07, HTC in leaf [AK319918]	0.686396	1.60926	0.0229917
AK319926	protein	A_96_P058911	AK319926	AK319926	gb|Solanum lycopersicum cDNA, clone: LEFL1003BE12, HTC in leaf [AK319926]	0.424645	1.34224	0.0340495
AK319946	f-box family protein	A_96_P145861	AK319946	AK319946	gb|Solanum lycopersicum cDNA, clone: LEFL1003CC04, HTC in leaf [AK319946]	-0.410773	0.75222	0.0376172
AK319967	f-box family protein	A_96_P253097	AK319967	AK319967	gb|Solanum lycopersicum cDNA, clone: LEFL1003DA05, HTC in leaf [AK319967]	0.461184	1.37667	0.0494387
AK319969	cyclic nucleotide-gated ion channel 4	A_96_P061851	AK319969	AK319969	gb|Solanum lycopersicum cDNA, clone: LEFL1003DA12, HTC in leaf [AK319969]	0.598145	1.51377	0.0246203
AK319980	tcp-domain protein	A_96_P227209	AK319980	AK319980	gb|Solanum lycopersicum cDNA, clone: LEFL1003DD12, HTC in leaf [AK319980]	0.633876	1.55173	0.021059
AK319986	PREDICTED: hypothetical protein [Vitis vinifera]	A_96_P227214	AK319986	AK319986	gb|Solanum lycopersicum cDNA, clone: LEFL1003DE10, HTC in leaf [AK319986]	0.560227	1.4745	0.0227942
AK319991	chaperone protein dnaj-related	A_96_P097624	AK319991	AK319991	gb|Solanum lycopersicum cDNA, clone: LEFL1004AA04, HTC in leaf [AK319991]	-0.46512	0.724411	0.0346349
AK319992	protein	A_96_P043041	AK319992	AK319992	gb|Solanum lycopersicum cDNA, clone: LEFL1004AA05, HTC in leaf [AK319992]	0.639102	1.55736	0.0401273
AK320002	phenylalanine ammonia-lyase	A_96_P074934	AK320002	AK320002	gb|Solanum lycopersicum cDNA, clone: LEFL1004AD05, HTC in leaf [AK320002]	-0.821756	0.565753	0.0188815
AK320022	sec14-like protein	A_96_P120752	AK320022	AK320022	gb|Solanum lycopersicum cDNA, clone: LEFL1004BB04, HTC in leaf [AK320022]	-0.364379	0.776803	0.0252022
AK320025	protein	A_96_P211704	AK320025	AK320025	gb|Solanum lycopersicum cDNA, clone: LEFL1004BC05, HTC in leaf [AK320025]	0.714656	1.64109	0.0368757
AK320026	protein	A_96_P128257	AK320026	AK320026	gb|Solanum lycopersicum cDNA, clone: LEFL1004BC07, HTC in leaf [AK320026]	-0.42484	0.744922	0.0370999
AK320031	alpha-l-fucosidase 2	A_96_P227269	AK320031	AK320031	gb|Solanum lycopersicum cDNA, clone: LEFL1004BD02, HTC in leaf [AK320031]	2.78553	6.8949	0.0116835
AK320039	lanthionine synthetase c-like expressed	A_96_P028751	AK320039	AK320039	gb|Solanum lycopersicum cDNA, clone: LEFL1004BF07, HTC in leaf [AK320039]	-0.429266	0.74264	0.0355352
AK320040	anthranilate n-benzoyltransferase	A_96_P058386	AK320040	AK320040	gb|Solanum lycopersicum cDNA, clone: LEFL1004BF08, HTC in leaf [AK320040]	1.47893	2.78742	0.0260929
AK320048	nbs-lrr resistance protein	A_96_P227284	AK320048	AK320048	gb|Solanum lycopersicum cDNA, clone: LEFL1004BH01, HTC in leaf [AK320048]	0.949155	1.93074	0.0342231
AK320065	run and tbc1 domain containing	A_96_P227309	AK320065	AK320065	gb|Solanum lycopersicum cDNA, clone: LEFL1004CF06, HTC in leaf [AK320065]	-0.697937	0.616453	0.0224538
AK320079	at1g68530 t26j14_10	A_96_P049151	AK320079	AK320079	gb|Solanum lycopersicum cDNA, clone: LEFL1004DB10, HTC in leaf [AK320079]	0.778585	1.71545	0.0441755
AK320109	anthranilate n-benzoyltransferase	A_96_P079809	AK320109	AK320109	gb|Solanum lycopersicum cDNA, clone: LEFL1005AF11, HTC in leaf [AK320109]	0.627731	1.54513	0.0458941
AK320111	translation initiation factor if-2	A_96_P101229	AK320111	AK320111	gb|Solanum lycopersicum cDNA, clone: LEFL1005AH07, HTC in leaf [AK320111]	-0.41335	0.750878	0.0311662
AK320114	akin gamma	A_96_P011131	AK320114	AK320114	gb|Solanum lycopersicum cDNA, clone: LEFL1005BA08, HTC in leaf [AK320114]	0.842081	1.79263	0.0182141
AK320145	protein	A_96_P059511	AK320145	AK320145	gb|Solanum lycopersicum cDNA, clone: LEFL1005CD07, HTC in leaf [AK320145]	0.570083	1.48461	0.0317993
AK320160	ring-h2 finger protein	A_96_P033766	AK320160	AK320160	gb|Solanum lycopersicum cDNA, clone: LEFL1005CH10, HTC in leaf [AK320160]	1.17895	2.26413	0.015283
AK320185	protein-l-isoaspartate o-	A_96_P048026	AK320185	AK320185	gb|Solanum lycopersicum cDNA, clone: LEFL1006BC03, HTC in leaf [AK320185]	0.439438	1.35608	0.0376348
AK320190	peroxidase	A_96_P025211	AK320190	AK320190	gb|Solanum lycopersicum cDNA, clone: LEFL1006BD07, HTC in leaf [AK320190]	1.30961	2.47875	0.00832645
AK320211	protein	A_96_P189414	AK320211	AK320211	gb|Solanum lycopersicum cDNA, clone: LEFL1006BH12, HTC in leaf [AK320211]	1.60496	3.04188	0.00313807
AK320212	s-adenosyl-l-methionine synthetase	A_96_P091444	AK320212	AK320212	gb|Solanum lycopersicum cDNA, clone: LEFL1006CA03, HTC in leaf [AK320212]	-0.864097	0.54939	0.032636
AK320218	predicted protein [Populus trichocarpa]	A_96_P030561	AK320218	AK320218	gb|Solanum lycopersicum cDNA, clone: LEFL1006CC04, HTC in leaf [AK320218]	0.553828	1.46798	0.0185741
AK320223	PREDICTED: hypothetical protein [Vitis vinifera]	A_96_P197319	AK320223	AK320223	gb|Solanum lycopersicum cDNA, clone: LEFL1006CD05, HTC in leaf [AK320223]	-1.01757	0.493949	0.0181035
AK320227	protein	A_96_P258582	AK320227	AK320227	gb|Solanum lycopersicum cDNA, clone: LEFL1006CD11, HTC in leaf [AK320227]	0.595914	1.51143	0.0429254
AK320231	protein	A_96_P182934	AK320231	AK320231	gb|Solanum lycopersicum cDNA, clone: LEFL1006CE10, HTC in leaf [AK320231]	-0.905498	0.533848	0.00796764
AK320235	ax110p-like protein	A_96_P240092	AK320235	AK320235	gb|Solanum lycopersicum cDNA, clone: LEFL1006CG01, HTC in leaf [AK320235]	-0.62706	0.647495	0.0249473
AK320244	---NA---	A_96_P072114	AK320244	AK320244	gb|Solanum lycopersicum cDNA, clone: LEFL1006DC11, HTC in leaf [AK320244]	0.807891	1.75065	0.0159686
AK320249	orcinol o-methyltransferase	A_96_P104679	AK320249	AK320249	gb|Solanum lycopersicum cDNA, clone: LEFL1006DH01, HTC in leaf [AK320249]	-0.576593	0.670545	0.0476244
AK320250	protein	A_96_P180009	AK320250	AK320250	gb|Solanum lycopersicum cDNA, clone: LEFL1007AC03, HTC in leaf [AK320250]	0.614662	1.5312	0.0330229
AK320254	protein	A_96_P227479	AK320254	AK320254	gb|Solanum lycopersicum cDNA, clone: LEFL1007AD10, HTC in leaf [AK320254]	-1.21979	0.429344	0.0289123
AK320257	protein	A_96_P227484	AK320257	AK320257	gb|Solanum lycopersicum cDNA, clone: LEFL1007AF06, HTC in leaf [AK320257]	0.875561	1.83472	0.0442956
AK320259	heat shock protein	A_96_P023601	AK320259	AK320259	gb|Solanum lycopersicum cDNA, clone: LEFL1007AF12, HTC in leaf [AK320259]	-0.462381	0.725787	0.0434722
AK320269	protein	A_96_P005476	AK320269	AK320269	gb|Solanum lycopersicum cDNA, clone: LEFL1007BB03, HTC in leaf [AK320269]	0.93129	1.90698	0.0113018
AK320273	flavonol synthase flavanone 3-	A_96_P233744	AK320273	AK320273	gb|Solanum lycopersicum cDNA, clone: LEFL1007BC11, HTC in leaf [AK320273]	0.343722	1.26903	0.0463947
AK320297	phosphatidylcholine acyltransferase-like	A_96_P131162	AK320297	AK320297	gb|Solanum lycopersicum cDNA, clone: LEFL1007CD05, HTC in leaf [AK320297]	-0.769815	0.586492	0.0296479
AK320304	protein kinase	A_96_P020716	AK320304	AK320304	gb|Solanum lycopersicum cDNA, clone: LEFL1007CF06, HTC in leaf [AK320304]	0.436644	1.35345	0.0308694
AK320317	thromboxane-a synthase	A_96_P120337	AK320317	AK320317	gb|Solanum lycopersicum cDNA, clone: LEFL1007DC02, HTC in leaf [AK320317]	0.433002	1.35004	0.0319483
AK320328	protein	A_96_P154861	AK320328	AK320328	gb|Solanum lycopersicum cDNA, clone: LEFL1007DH11, HTC in leaf [AK320328]	0.948492	1.92985	0.0124116
AK320337	spore coat protein	A_96_P097444	AK320337	AK320337	gb|Solanum lycopersicum cDNA, clone: LEFL1008AD08, HTC in leaf [AK320337]	0.86952	1.82705	0.0285653
AK320339	msl3 ( -like 3) ion channel	A_96_P020511	AK320339	AK320339	gb|Solanum lycopersicum cDNA, clone: LEFL1008AE01, HTC in leaf [AK320339]	-0.795774	0.576034	0.045888
AK320340	epsin n-terminal homology domain-containing protein	A_96_P101209	AK320340	AK320340	gb|Solanum lycopersicum cDNA, clone: LEFL1008AE04, HTC in leaf [AK320340]	-0.435877	0.739244	0.0445101
AK320341	protein	A_96_P077399	AK320341	AK320341	gb|Solanum lycopersicum cDNA, clone: LEFL1008AF05, HTC in leaf [AK320341]	0.426176	1.34367	0.0364954
AK320359	mee12 (maternal effect embryo arrest 12)	A_96_P071134	AK320359	AK320359	gb|Solanum lycopersicum cDNA, clone: LEFL1008BD08, HTC in leaf [AK320359]	0.491944	1.40634	0.0406538
AK320360	nodulin-like protein	A_96_P067651	AK320360	AK320360	gb|Solanum lycopersicum cDNA, clone: LEFL1008BD09, HTC in leaf [AK320360]	0.749555	1.68127	0.0476221
AK320364	protein	A_96_P059396	AK320364	AK320364	gb|Solanum lycopersicum cDNA, clone: LEFL1008BE10, HTC in leaf [AK320364]	0.793931	1.73379	0.0079422
AK320370	heat shock protein	A_96_P027851	AK320370	AK320370	gb|Solanum lycopersicum cDNA, clone: LEFL1008BH06, HTC in leaf [AK320370]	-0.390985	0.762609	0.0355446
AK320399	putativ eribonuclease p	A_96_P038121	AK320399	AK320399	gb|Solanum lycopersicum cDNA, clone: LEFL1008DE10, HTC in leaf [AK320399]	0.6486	1.56765	0.0200873
AK320401	protein	A_96_P070189	AK320401	AK320401	gb|Solanum lycopersicum cDNA, clone: LEFL1008DF12, HTC in leaf [AK320401]	-0.401316	0.757167	0.0352969
AK320440	protein	A_96_P044746	AK320440	AK320440	gb|Solanum lycopersicum cDNA, clone: LEFL1009BC10, HTC in leaf [AK320440]	0.89315	1.85723	0.0252698
AK320448	mitochondrial carrier protein	A_96_P097484	AK320448	AK320448	gb|Solanum lycopersicum cDNA, clone: LEFL1009BH01, HTC in leaf [AK320448]	-0.583183	0.667489	0.0190087
AK320462	invertase inhibitor	A_96_P010996	AK320462	AK320462	gb|Solanum lycopersicum cDNA, clone: LEFL1009CE01, HTC in leaf [AK320462]	0.894905	1.85949	0.00431811
AK320474	glucosyl transferase	A_96_P058091	AK320474	AK320474	gb|Solanum lycopersicum cDNA, clone: LEFL1009CH12, HTC in leaf [AK320474]	1.15288	2.22357	0.0117687
AK320503	protein	A_96_P119172	AK320503	AK320503	gb|Solanum lycopersicum cDNA, clone: LEFL1010AD06, HTC in leaf [AK320503]	0.746698	1.67795	0.017356
AK320517	glutathione s-	A_96_P152326	AK320517	AK320517	gb|Solanum lycopersicum cDNA, clone: LEFL1010BA03, HTC in leaf [AK320517]	1.32188	2.49992	0.0161572
AK320521	protein	A_96_P056161	AK320521	AK320521	gb|Solanum lycopersicum cDNA, clone: LEFL1010BC04, HTC in leaf [AK320521]	0.65012	1.5693	0.034334
AK320548	protein	A_96_P075219	AK320548	AK320548	gb|Solanum lycopersicum cDNA, clone: LEFL1010CC10, HTC in leaf [AK320548]	0.37512	1.29695	0.0413561
AK320556	anionic peroxidase	A_96_P092889	AK320556	AK320556	gb|Solanum lycopersicum cDNA, clone: LEFL1010CG05, HTC in leaf [AK320556]	0.720591	1.64786	0.0416375
AK320561	protein	A_96_P227769	AK320561	AK320561	gb|Solanum lycopersicum cDNA, clone: LEFL1010DA06, HTC in leaf [AK320561]	-0.492093	0.710993	0.0355676
AK320565	plant synaptotagmin	A_96_P215374	AK320565	AK320565	gb|Solanum lycopersicum cDNA, clone: LEFL1010DB11, HTC in leaf [AK320565]	0.517508	1.43148	0.0329024
AK320579	protein	A_96_P022471	AK320579	AK320579	gb|Solanum lycopersicum cDNA, clone: LEFL1011AA07, HTC in leaf [AK320579]	0.386047	1.30681	0.0366242
AK320581	integral membrane single c2 domain protein	A_96_P162821	AK320581	AK320581	gb|Solanum lycopersicum cDNA, clone: LEFL1011AB02, HTC in leaf [AK320581]	-0.780873	0.582014	0.035007
AK320591	beta-d-glucan exohydrolase-like protein	A_96_P092399	AK320591	AK320591	gb|Solanum lycopersicum cDNA, clone: LEFL1011AE06, HTC in leaf [AK320591]	-0.451689	0.731186	0.0352083
AK320600	protein binding structural molecule	A_96_P247582	AK320600	AK320600	gb|Solanum lycopersicum cDNA, clone: LEFL1011AH10, HTC in leaf [AK320600]	0.9275	1.90198	0.00490352
AK320613	nac domain ipr003441	A_96_P020636	AK320613	AK320613	gb|Solanum lycopersicum cDNA, clone: LEFL1011BD04, HTC in leaf [AK320613]	0.543203	1.4572	0.0196997
AK320616	protein	A_96_P227819	AK320616	AK320616	gb|Solanum lycopersicum cDNA, clone: LEFL1011BE10, HTC in leaf [AK320616]	0.704365	1.62943	0.0199376
AK320617	aldo keto reductase family protein	A_96_P149411	AK320617	AK320617	gb|Solanum lycopersicum cDNA, clone: LEFL1011BE11, HTC in leaf [AK320617]	-0.36316	0.77746	0.0399081
AK320640	f-box family protein	A_96_P055361	AK320640	AK320640	gb|Solanum lycopersicum cDNA, clone: LEFL1011DD09, HTC in leaf [AK320640]	0.890843	1.85426	0.00922834
AK320661	receptor protein kinase	A_96_P227844	AK320661	AK320661	gb|Solanum lycopersicum cDNA, clone: LEFL1012AC02, HTC in leaf [AK320661]	1.06366	2.09022	0.00331677
AK320665	gdp-mannose -dehydratase	A_96_P101934	AK320665	AK320665	gb|Solanum lycopersicum cDNA, clone: LEFL1012AD06, HTC in leaf [AK320665]	-0.348949	0.785156	0.048557
AK320666	auxin-induced protein	A_96_P058361	AK320666	AK320666	gb|Solanum lycopersicum cDNA, clone: LEFL1012AD07, HTC in leaf [AK320666]	0.768058	1.70298	0.0222518
AK320672	glyoxalase bleomycin resistance protein dioxygenase	A_96_P004356	AK320672	AK320672	gb|Solanum lycopersicum cDNA, clone: LEFL1012AF07, HTC in leaf [AK320672]	0.562546	1.47687	0.0139916
AK320684	protein	A_96_P110162	AK320684	AK320684	gb|Solanum lycopersicum cDNA, clone: LEFL1012BA02, HTC in leaf [AK320684]	-0.712084	0.610438	0.0177212
AK320705	protein	A_96_P140312	AK320705	AK320705	gb|Solanum lycopersicum cDNA, clone: LEFL1012BF10, HTC in leaf [AK320705]	-0.746937	0.595867	0.0339572
AK320707	viral a-type inclusion protein	A_96_P039106	AK320707	AK320707	gb|Solanum lycopersicum cDNA, clone: LEFL1012BH02, HTC in leaf [AK320707]	0.455285	1.37105	0.0310883
AK320722	epoxide hydrolase	A_96_P192699	AK320722	AK320722	gb|Solanum lycopersicum cDNA, clone: LEFL1012CD10, HTC in leaf [AK320722]	0.616161	1.53279	0.0373332
AK320730	protein	A_96_P079544	AK320730	AK320730	gb|Solanum lycopersicum cDNA, clone: LEFL1012CG05, HTC in leaf [AK320730]	-1.04001	0.486324	0.0152401
AK320766	protein	A_96_P073344	AK320766	AK320766	gb|Solanum lycopersicum cDNA, clone: LEFL1013AC04, HTC in leaf [AK320766]	0.548074	1.46213	0.024493
AK320803	gibberellin 2-oxidase	A_96_P228014	AK320803	AK320803	gb|Solanum lycopersicum cDNA, clone: LEFL1013BF04, HTC in leaf [AK320803]	1.73062	3.31869	0.0304233
AK320808	thiamin biosynthesis protein	A_96_P096104	AK320808	AK320808	gb|Solanum lycopersicum cDNA, clone: LEFL1013BG06, HTC in leaf [AK320808]	-0.693075	0.618534	0.0337664
AK320821	protein	A_96_P220134	AK320821	AK320821	gb|Solanum lycopersicum cDNA, clone: LEFL1013CE05, HTC in leaf [AK320821]	0.756946	1.68991	0.0487891
AK320853	dopamine beta-	A_96_P056046	AK320853	AK320853	gb|Solanum lycopersicum cDNA, clone: LEFL1013DG05, HTC in leaf [AK320853]	-0.60439	0.657749	0.0328248
AK320855	protein	A_96_P116482	AK320855	AK320855	gb|Solanum lycopersicum cDNA, clone: LEFL1013DG10, HTC in leaf [AK320855]	0.723084	1.65071	0.0155711
AK320876	glutaredoxin	A_96_P228059	AK320876	AK320876	gb|Solanum lycopersicum cDNA, clone: LEFL1014AE06, HTC in leaf [AK320876]	0.864393	1.82057	0.0329732
AK320882	rtl3_orysj ame: full=ribonuclease 3-like protein 3 ame: full=ribonuclease iii-like protein 3 short=rnase iii-like protein 3	A_96_P047011	AK320882	AK320882	gb|Solanum lycopersicum cDNA, clone: LEFL1014AG09, HTC in leaf [AK320882]	1.246	2.37183	0.0114713
AK320884	h-protein promoter binding factor-2a	A_96_P077374	AK320884	AK320884	gb|Solanum lycopersicum cDNA, clone: LEFL1014AH04, HTC in leaf [AK320884]	0.552652	1.46678	0.0371578
AK320892	predicted protein [Populus trichocarpa]	A_96_P055456	AK320892	AK320892	gb|Solanum lycopersicum cDNA, clone: LEFL1014BA12, HTC in leaf [AK320892]	0.41325	1.33168	0.0425613
AK320906	calcium calmodulin protein kinase 1	A_96_P032316	AK320906	AK320906	gb|Solanum lycopersicum cDNA, clone: LEFL1014BG03, HTC in leaf [AK320906]	0.954874	1.93841	0.0106074
AK320913	protein	A_96_P228094	AK320913	AK320913	gb|Solanum lycopersicum cDNA, clone: LEFL1014BH07, HTC in leaf [AK320913]	1.08254	2.11776	0.0093122
AK320922	protein	A_96_P044086	AK320922	AK320922	gb|Solanum lycopersicum cDNA, clone: LEFL1014CC11, HTC in leaf [AK320922]	1.24128	2.36409	0.0433804
AK320924	protein	A_96_P153691	AK320924	AK320924	gb|Solanum lycopersicum cDNA, clone: LEFL1014CE01, HTC in leaf [AK320924]	0.876472	1.83588	0.0192142
AK320932	protein	A_96_P038286	AK320932	AK320932	gb|Solanum lycopersicum cDNA, clone: LEFL1014DA11, HTC in leaf [AK320932]	0.600125	1.51585	0.0390486
AK320942	---NA---	A_96_P071559	AK320942	AK320942	gb|Solanum lycopersicum cDNA, clone: LEFL1014DD03, HTC in leaf [AK320942]	2.46802	5.53282	0.000604639
AK320949	protein	A_96_P109132	AK320949	AK320949	gb|Solanum lycopersicum cDNA, clone: LEFL1014DE07, HTC in leaf [AK320949]	-0.683365	0.622711	0.0369802
AK320953	protein phosphatase	A_96_P082309	AK320953	AK320953	gb|Solanum lycopersicum cDNA, clone: LEFL1014DF08, HTC in leaf [AK320953]	0.469439	1.38457	0.0406538
AK320955	thioredoxin-like 1	A_96_P228104	AK320955	AK320955	gb|Solanum lycopersicum cDNA, clone: LEFL1014DG04, HTC in leaf [AK320955]	1.92225	3.79014	0.0135771
AK320957	drh1 (dead box rna helicase 1) atp-dependent rna helicase atpase	A_96_P018266	AK320957	AK320957	gb|Solanum lycopersicum cDNA, clone: LEFL1014DG10, HTC in leaf [AK320957]	-0.908566	0.532714	0.0343703
AK320961	nodulin-like protein	A_96_P113917	AK320961	AK320961	gb|Solanum lycopersicum cDNA, clone: LEFL1015AD09, HTC in leaf [AK320961]	0.641024	1.55944	0.023195
AK320967	methylenetetrahydrofolate reductase	A_96_P195099	AK320967	AK320967	gb|Solanum lycopersicum cDNA, clone: LEFL1015BA11, HTC in leaf [AK320967]	-0.445253	0.734455	0.0366242
AK320997	protein	A_96_P041331	AK320997	AK320997	gb|Solanum lycopersicum cDNA, clone: LEFL1016AA10, HTC in leaf [AK320997]	-0.379719	0.768587	0.0367839
AK320999	protein	A_96_P005001	AK320999	AK320999	gb|Solanum lycopersicum cDNA, clone: LEFL1016AB11, HTC in leaf [AK320999]	0.583735	1.49872	0.0112246
AK321005	protein	A_96_P247282	AK321005	AK321005	gb|Solanum lycopersicum cDNA, clone: LEFL1016BC04, HTC in leaf [AK321005]	0.333513	1.26008	0.0304852
AK321009	glycine-rich protein	A_96_P037371	AK321009	AK321009	gb|Solanum lycopersicum cDNA, clone: LEFL1016BF05, HTC in leaf [AK321009]	0.480802	1.39552	0.0259555
AK321031	peroxidase 10	A_96_P118417	AK321031	AK321031	gb|Solanum lycopersicum cDNA, clone: LEFL1017AF03, HTC in leaf [AK321031]	1.62032	3.07444	0.00617844
AK321039	3-hydroxybutyryl- dehydrogenase	A_96_P260547	AK321039	AK321039	gb|Solanum lycopersicum cDNA, clone: LEFL1017BE03, HTC in leaf [AK321039]	0.371774	1.29394	0.0394907
AK321053	caleosin-related family protein	A_96_P059266	AK321053	AK321053	gb|Solanum lycopersicum cDNA, clone: LEFL1017DD06, HTC in leaf [AK321053]	0.930334	1.90572	0.00803773
AK321064	protein	A_96_P096454	AK321064	AK321064	gb|Solanum lycopersicum cDNA, clone: LEFL1018AF12, HTC in leaf [AK321064]	0.344833	1.27	0.0357091
AK321077	protein	A_96_P084574	AK321077	AK321077	gb|Solanum lycopersicum cDNA, clone: LEFL1018CF09, HTC in leaf [AK321077]	0.35313	1.27733	0.0404183
AK321107	ring zinc finger protein	A_96_P228344	AK321107	AK321107	gb|Solanum lycopersicum cDNA, clone: LEFL1019BH11, HTC in leaf [AK321107]	-1.05201	0.482296	0.0319965
AK321109	protein	A_96_P215979	AK321109	AK321109	gb|Solanum lycopersicum cDNA, clone: LEFL1019CA08, HTC in leaf [AK321109]	0.426642	1.3441	0.0355761
AK321148	fkbp-type peptidyl-prolyl cis-trans	A_96_P051611	AK321148	AK321148	gb|Solanum lycopersicum cDNA, clone: LEFL1020BD05, HTC in leaf [AK321148]	0.487758	1.40226	0.0468311
AK321153	protein	A_96_P228439	AK321153	AK321153	gb|Solanum lycopersicum cDNA, clone: LEFL1020CB04, HTC in leaf [AK321153]	1.59495	3.02083	0.00986522
AK321163	auxin-induced protein	A_96_P121162	AK321163	AK321163	gb|Solanum lycopersicum cDNA, clone: LEFL1020AF04, HTC in leaf [AK321163]	-2.27694	0.206335	0.00436337
AK321179	atp binding	A_96_P251422	AK321179	AK321179	gb|Solanum lycopersicum cDNA, clone: LEFL1020CF08, HTC in leaf [AK321179]	0.726705	1.65486	0.0268022
AK321190	protein	A_96_P107804	AK321190	AK321190	gb|Solanum lycopersicum cDNA, clone: LEFL1020DF12, HTC in leaf [AK321190]	-0.403764	0.755883	0.046481
AK321205	4-coumarate: ligase	A_96_P020756	AK321205	AK321205	gb|Solanum lycopersicum cDNA, clone: LEFL1021CA06, HTC in leaf [AK321205]	0.673606	1.59505	0.0245332
AK321211	protein	A_96_P038766	AK321211	AK321211	gb|Solanum lycopersicum cDNA, clone: LEFL1021CC07, HTC in leaf [AK321211]	1.40604	2.65009	0.0016698
AK321212	protein binding zinc ion binding	A_96_P050811	AK321212	AK321212	gb|Solanum lycopersicum cDNA, clone: LEFL1021CD02, HTC in leaf [AK321212]	0.523394	1.43733	0.0268908
AK321215	mandelate racemase muconate lactonizing protein	A_96_P044411	AK321215	AK321215	gb|Solanum lycopersicum cDNA, clone: LEFL1021CE04, HTC in leaf [AK321215]	0.817413	1.76224	0.0404959
AK321225	pentatricopeptide repeat-containing	A_96_P192624	AK321225	AK321225	gb|Solanum lycopersicum cDNA, clone: LEFL1021DA12, HTC in leaf [AK321225]	0.574371	1.48903	0.0109191
AK321233	lectin-like protein kinase	A_96_P111967	AK321233	AK321233	gb|Solanum lycopersicum cDNA, clone: LEFL1021DE06, HTC in leaf [AK321233]	0.528059	1.44199	0.0490758
AK321241	pyrophosphate-dependent phosphofructo-1-kinase-like protein	A_96_P127237	AK321241	AK321241	gb|Solanum lycopersicum cDNA, clone: LEFL1022AA06, HTC in leaf [AK321241]	-0.588275	0.665138	0.0453926
AK321267	blue copper protein	A_96_P009601	AK321267	AK321267	gb|Solanum lycopersicum cDNA, clone: LEFL1022BG01, HTC in leaf [AK321267]	1.97019	3.91821	0.0109191
AK321292	alpha beta fold family protein	A_96_P058476	AK321292	AK321292	gb|Solanum lycopersicum cDNA, clone: LEFL1022CH03, HTC in leaf [AK321292]	0.736454	1.66608	0.0236821
AK321321	auxin-responsive protein	A_96_P032196	AK321321	AK321321	gb|Solanum lycopersicum cDNA, clone: LEFL1023AH10, HTC in leaf [AK321321]	0.862848	1.81863	0.0367332
AK321330	protein	A_96_P193559	AK321330	AK321330	gb|Solanum lycopersicum cDNA, clone: LEFL1023BC10, HTC in leaf [AK321330]	0.677708	1.5996	0.0159612
AK321331	protein	A_96_P065546	AK321331	AK321331	gb|Solanum lycopersicum cDNA, clone: LEFL1023BC12, HTC in leaf [AK321331]	0.578557	1.49336	0.0373019
AK321350	regulatory subunit	A_96_P090749	AK321350	AK321350	gb|Solanum lycopersicum cDNA, clone: LEFL1023CB05, HTC in leaf [AK321350]	0.667645	1.58848	0.033448
AK321352	protein	A_96_P125972	AK321352	AK321352	gb|Solanum lycopersicum cDNA, clone: LEFL1023CC02, HTC in leaf [AK321352]	1.24176	2.36487	0.0320236
AK321361	fad binding protein	A_96_P228659	AK321361	AK321361	gb|Solanum lycopersicum cDNA, clone: LEFL1023CD10, HTC in leaf [AK321361]	0.39859	1.31822	0.0315738
AK321367	lem3 (ligand-effect modulator 3) family protein cdc50 family protein	A_96_P146481	AK321367	AK321367	gb|Solanum lycopersicum cDNA, clone: LEFL1023CF05, HTC in leaf [AK321367]	0.405616	1.32465	0.0398251
AK321407	protein	A_96_P026116	AK321407	AK321407	gb|Solanum lycopersicum cDNA, clone: LEFL1024BD12, HTC in leaf [AK321407]	0.320695	1.24893	0.0490844
AK321413	uracil phosphoribosyltransferase	A_96_P046276	AK321413	AK321413	gb|Solanum lycopersicum cDNA, clone: LEFL1024BG04, HTC in leaf [AK321413]	-0.47812	0.717912	0.0244336
AK321419	ring finger	A_96_P063176	AK321419	AK321419	gb|Solanum lycopersicum cDNA, clone: LEFL1024CA03, HTC in leaf [AK321419]	2.30684	4.94797	0.010883
AK321428	folded petals	A_96_P189139	AK321428	AK321428	gb|Solanum lycopersicum cDNA, clone: LEFL1024CF07, HTC in leaf [AK321428]	0.803835	1.74574	0.0222821
AK321436	protein binding	A_96_P121797	AK321436	AK321436	gb|Solanum lycopersicum cDNA, clone: LEFL1024DA03, HTC in leaf [AK321436]	0.70213	1.6269	0.00609383
AK321445	pifi (post-illumination chlorophyll fluorescence increase)	A_96_P157271	AK321445	AK321445	gb|Solanum lycopersicum cDNA, clone: LEFL1024DD04, HTC in leaf [AK321445]	0.447309	1.36349	0.0310887
AK321473	protein	A_96_P183669	AK321473	AK321473	gb|Solanum lycopersicum cDNA, clone: LEFL1025AF12, HTC in leaf [AK321473]	0.937452	1.91514	0.0233811
AK321483	glutaredoxin	A_96_P060146	AK321483	AK321483	gb|Solanum lycopersicum cDNA, clone: LEFL1025BB12, HTC in leaf [AK321483]	1.22154	2.33195	0.0112246
AK321490	zinc finger (c3hc4-type ring finger) family protein	A_96_P019021	AK321490	AK321490	gb|Solanum lycopersicum cDNA, clone: LEFL1025BC12, HTC in leaf [AK321490]	0.362392	1.28556	0.0461098
AK321503	ku p80 dna	A_96_P051506	AK321503	AK321503	gb|Solanum lycopersicum cDNA, clone: LEFL1025BG11, HTC in leaf [AK321503]	0.483538	1.39817	0.0292979
AK321547	serine threonine-protein phosphatase pp1	A_96_P044251	AK321547	AK321547	gb|Solanum lycopersicum cDNA, clone: LEFL1025DF05, HTC in leaf [AK321547]	0.810279	1.75355	0.0334689
AK321556	multicopper oxidase	A_96_P255147	AK321556	AK321556	gb|Solanum lycopersicum cDNA, clone: LEFL1025DH12, HTC in leaf [AK321556]	-0.488451	0.71279	0.0468734
AK321566	inositol phosphate kinase	A_96_P046271	AK321566	AK321566	gb|Solanum lycopersicum cDNA, clone: LEFL1026AH05, HTC in leaf [AK321566]	0.532403	1.44634	0.0453239
AK321568	with no lysine kinase	A_96_P048581	AK321568	AK321568	gb|Solanum lycopersicum cDNA, clone: LEFL1026BA06, HTC in leaf [AK321568]	0.984181	1.97819	0.0152877
AK321600	cytochrome p450	A_96_P085099	AK321600	AK321600	gb|Solanum lycopersicum cDNA, clone: LEFL1026CE01, HTC in leaf [AK321600]	-0.802084	0.57352	0.0427901
AK321605	vacuolar-processing enzyme	A_96_P091144	AK321605	AK321605	gb|Solanum lycopersicum cDNA, clone: LEFL1026CG06, HTC in leaf [AK321605]	0.693931	1.61769	0.0152307
AK321609	protein	A_96_P056841	AK321609	AK321609	gb|Solanum lycopersicum cDNA, clone: LEFL1026CH10, HTC in leaf [AK321609]	0.892996	1.85703	0.00916939
AK321617	pectate lyase	A_96_P095924	AK321617	AK321617	gb|Solanum lycopersicum cDNA, clone: LEFL1026DC02, HTC in leaf [AK321617]	0.42893	1.34623	0.0461078
AK321618	nucleic acid binding	A_96_P075089	AK321618	AK321618	gb|Solanum lycopersicum cDNA, clone: LEFL1026DC07, HTC in leaf [AK321618]	0.722074	1.64955	0.0303705
AK321629	kanadi-like transcription factor feathered	A_96_P120727	AK321629	AK321629	gb|Solanum lycopersicum cDNA, clone: LEFL1027AA02, HTC in leaf [AK321629]	0.763827	1.69799	0.0215006
AK321639	glycine-rich protein	A_96_P052496	AK321639	AK321639	gb|Solanum lycopersicum cDNA, clone: LEFL1027AD06, HTC in leaf [AK321639]	-1.59775	0.330392	0.00303241
AK321664	rna polymerase sigma factor	A_96_P096959	AK321664	AK321664	gb|Solanum lycopersicum cDNA, clone: LEFL1027BG09, HTC in leaf [AK321664]	0.996777	1.99554	0.0119712
AK321697	transcriptional coactivator-like protein	A_96_P072284	AK321697	AK321697	gb|Solanum lycopersicum cDNA, clone: LEFL1027DD10, HTC in leaf [AK321697]	0.692415	1.61599	0.00952528
AK321713	beta tubulin	A_96_P252657	AK321713	AK321713	gb|Solanum lycopersicum cDNA, clone: LEFL1028AA03, HTC in leaf [AK321713]	-0.408715	0.753294	0.0372772
AK321714	cbl-interacting serine threonine-protein	A_96_P072349	AK321714	AK321714	gb|Solanum lycopersicum cDNA, clone: LEFL1028AA06, HTC in leaf [AK321714]	0.365879	1.28867	0.0456828
AK321715	sugar binding	A_96_P229044	AK321715	AK321715	gb|Solanum lycopersicum cDNA, clone: LEFL1028AA07, HTC in leaf [AK321715]	1.14784	2.21582	0.0448793
AK321718	multicopper	A_96_P156716	AK321718	AK321718	gb|Solanum lycopersicum cDNA, clone: LEFL1028AB03, HTC in leaf [AK321718]	-0.591803	0.663513	0.0332714
AK321723	protein	A_96_P111892	AK321723	AK321723	gb|Solanum lycopersicum cDNA, clone: LEFL1028AE06, HTC in leaf [AK321723]	0.512859	1.42688	0.0439149
AK321726	---NA---	A_96_P229064	AK321726	AK321726	gb|Solanum lycopersicum cDNA, clone: LEFL1028AG04, HTC in leaf [AK321726]	0.360771	1.28411	0.0300726
AK321729	sc3 protein	A_96_P016906	AK321729	AK321729	gb|Solanum lycopersicum cDNA, clone: LEFL1029AA03, HTC in leaf [AK321729]	0.512144	1.42617	0.0229384
AK321732	protein	A_96_P061411	AK321732	AK321732	gb|Solanum lycopersicum cDNA, clone: LEFL1029AC06, HTC in leaf [AK321732]	1.01931	2.02695	0.019117
AK321738	protein	A_96_P018821	AK321738	AK321738	gb|Solanum lycopersicum cDNA, clone: LEFL1029AF05, HTC in leaf [AK321738]	0.375431	1.29723	0.0333901
AK321740	protein	A_96_P124737	AK321740	AK321740	gb|Solanum lycopersicum cDNA, clone: LEFL1029AF12, HTC in leaf [AK321740]	0.489369	1.40383	0.0247041
AK321747	nonsense-mediated mrna decay protein	A_96_P172739	AK321747	AK321747	gb|Solanum lycopersicum cDNA, clone: LEFL1029AH04, HTC in leaf [AK321747]	0.498666	1.41291	0.0258162
AK321750	protein	A_96_P258872	AK321750	AK321750	gb|Solanum lycopersicum cDNA, clone: LEFL1029AH12, HTC in leaf [AK321750]	0.570712	1.48526	0.00826016
AK321751	alcohol acyl transferase	A_96_P085439	AK321751	AK321751	gb|Solanum lycopersicum cDNA, clone: LEFL1029BA01, HTC in leaf [AK321751]	-0.753469	0.593175	0.0279234
AK321757	at3g08600 f17o14_7	A_96_P085444	AK321757	AK321757	gb|Solanum lycopersicum cDNA, clone: LEFL1029BA09, HTC in leaf [AK321757]	-0.878225	0.544036	0.0431851
AK321784	vesicle-associated membrane	A_96_P077344	AK321784	AK321784	gb|Solanum lycopersicum cDNA, clone: LEFL1029CB06, HTC in leaf [AK321784]	0.368248	1.29078	0.0368894
AK321800	guanosine-3 -bis 3 -	A_96_P023331	AK321800	AK321800	gb|Solanum lycopersicum cDNA, clone: LEFL1029CF04, HTC in leaf [AK321800]	0.507805	1.42188	0.0188026
AK321806	heat shock -like	A_96_P118397	AK321806	AK321806	gb|Solanum lycopersicum cDNA, clone: LEFL1029CH12, HTC in leaf [AK321806]	1.04163	2.05855	0.017648
AK321807	leucine-rich repeat transmembrane protein kinase	A_96_P052356	AK321807	AK321807	gb|Solanum lycopersicum cDNA, clone: LEFL1029DA03, HTC in leaf [AK321807]	-0.878874	0.543792	0.00981741
AK321813	assembly protein	A_96_P103094	AK321813	AK321813	gb|Solanum lycopersicum cDNA, clone: LEFL1029DB04, HTC in leaf [AK321813]	0.494806	1.40913	0.0161897
AK321815	dna binding	A_96_P020286	AK321815	AK321815	gb|Solanum lycopersicum cDNA, clone: LEFL1029DC04, HTC in leaf [AK321815]	0.551698	1.46581	0.0142909
AK321819	protein	A_96_P229159	AK321819	AK321819	gb|Solanum lycopersicum cDNA, clone: LEFL1029DD04, HTC in leaf [AK321819]	0.773265	1.70913	0.0188815
AK321840	protein	A_96_P057991	AK321840	AK321840	gb|Solanum lycopersicum cDNA, clone: LEFL1030AD10, HTC in leaf [AK321840]	0.708571	1.63418	0.0324841
AK321850	cytochrome p450	A_96_P111342	AK321850	AK321850	gb|Solanum lycopersicum cDNA, clone: LEFL1030BA06, HTC in leaf [AK321850]	0.640466	1.55883	0.0336807
AK321856	protein	A_96_P167519	AK321856	AK321856	gb|Solanum lycopersicum cDNA, clone: LEFL1030BD07, HTC in leaf [AK321856]	0.980623	1.97332	0.0438242
AK321858	ran gtpase binding	A_96_P068051	AK321858	AK321858	gb|Solanum lycopersicum cDNA, clone: LEFL1030BE04, HTC in leaf [AK321858]	0.683324	1.60584	0.0446222
AK321862	protein	A_96_P066451	AK321862	AK321862	gb|Solanum lycopersicum cDNA, clone: LEFL1030BH06, HTC in leaf [AK321862]	1.27588	2.42146	0.0170541
AK321881	protein	A_96_P068411	AK321881	AK321881	gb|Solanum lycopersicum cDNA, clone: LEFL1030DC11, HTC in leaf [AK321881]	0.572857	1.48747	0.00801993
AK321891	gtp-binding protein	A_96_P234909	AK321891	AK321891	gb|Solanum lycopersicum cDNA, clone: LEFL1031AA04, HTC in leaf [AK321891]	-0.451919	0.73107	0.0276669
AK321900	homocysteine s-methyltransferase	A_96_P100344	AK321900	AK321900	gb|Solanum lycopersicum cDNA, clone: LEFL1031AD07, HTC in leaf [AK321900]	-0.545496	0.685156	0.0282309
AK321911	myb-cc type transfactor	A_96_P040666	AK321911	AK321911	gb|Solanum lycopersicum cDNA, clone: LEFL1031AG07, HTC in leaf [AK321911]	0.381104	1.30234	0.0252012
AK321927	sequence-specific dna binding	A_96_P104534	AK321927	AK321927	gb|Solanum lycopersicum cDNA, clone: LEFL1031BD02, HTC in leaf [AK321927]	-0.518447	0.698123	0.0237773
AK321929	l-ascorbate peroxidase	A_96_P062886	AK321929	AK321929	gb|Solanum lycopersicum cDNA, clone: LEFL1031BD09, HTC in leaf [AK321929]	1.80749	3.50033	0.0214019
AK321937	exonuclease family protein	A_96_P015641	AK321937	AK321937	gb|Solanum lycopersicum cDNA, clone: LEFL1031BG11, HTC in leaf [AK321937]	0.77488	1.71105	0.0312785
AK321938	protein	A_96_P244144	AK321938	AK321938	gb|Solanum lycopersicum cDNA, clone: LEFL1031BH02, HTC in leaf [AK321938]	0.60059	1.51634	0.040961
AK321941	PREDICTED: hypothetical protein [Vitis vinifera]	A_96_P229244	AK321941	AK321941	gb|Solanum lycopersicum cDNA, clone: LEFL1031CA01, HTC in leaf [AK321941]	-1.0899	0.469793	0.0106281
AK321942	protein	A_96_P011561	AK321942	AK321942	gb|Solanum lycopersicum cDNA, clone: LEFL1031CA04, HTC in leaf [AK321942]	0.488325	1.40282	0.0431691
AK321957	pentatricopeptide repeat-containing	A_96_P070224	AK321957	AK321957	gb|Solanum lycopersicum cDNA, clone: LEFL1031CF05, HTC in leaf [AK321957]	0.745623	1.6767	0.0120495
AK321979	suppressor-like protein	A_96_P107179	AK321979	AK321979	gb|Solanum lycopersicum cDNA, clone: LEFL1031DG08, HTC in leaf [AK321979]	-0.587953	0.665286	0.0368361
AK321988	pattern formation	A_96_P229309	AK321988	AK321988	gb|Solanum lycopersicum cDNA, clone: LEFL1032AD07, HTC in leaf [AK321988]	-0.376442	0.770335	0.0406324
AK321990	homeobox protein	A_96_P034756	AK321990	AK321990	gb|Solanum lycopersicum cDNA, clone: LEFL1032AE01, HTC in leaf [AK321990]	0.868019	1.82515	0.0198229
AK321996	protein	A_96_P041211	AK321996	AK321996	gb|Solanum lycopersicum cDNA, clone: LEFL1032AF07, HTC in leaf [AK321996]	-0.453018	0.730513	0.0308965
AK322002	auxin-independent growth promoter protein	A_96_P044141	AK322002	AK322002	gb|Solanum lycopersicum cDNA, clone: LEFL1032AG11, HTC in leaf [AK322002]	-0.358326	0.780069	0.0432536
AK322003	protein	A_96_P182544	AK322003	AK322003	gb|Solanum lycopersicum cDNA, clone: LEFL1032AH04, HTC in leaf [AK322003]	0.461337	1.37682	0.0183856
AK322017	orm1-like protein 2	A_96_P048396	AK322017	AK322017	gb|Solanum lycopersicum cDNA, clone: LEFL1032BH04, HTC in leaf [AK322017]	0.447737	1.3639	0.0199874
AK322055	2og-fe oxygenase family protein	A_96_P184254	AK322055	AK322055	gb|Solanum lycopersicum cDNA, clone: LEFL1032DG11, HTC in leaf [AK322055]	0.509335	1.42339	0.0300798
AK322056	f-box family protein	A_96_P180839	AK322056	AK322056	gb|Solanum lycopersicum cDNA, clone: LEFL1032DG12, HTC in leaf [AK322056]	0.601488	1.51728	0.0208373
AK322060	protein kinase family protein	A_96_P025136	AK322060	AK322060	gb|Solanum lycopersicum cDNA, clone: LEFL1032DH06, HTC in leaf [AK322060]	1.0115	2.01601	0.045888
AK322062	amine oxidase	A_96_P219279	AK322062	AK322062	gb|Solanum lycopersicum cDNA, clone: LEFL1033AA03, HTC in leaf [AK322062]	1.31791	2.49305	0.0199404
AK322078	glycerol 3-phosphate permease	A_96_P250332	AK322078	AK322078	gb|Solanum lycopersicum cDNA, clone: LEFL1033AE05, HTC in leaf [AK322078]	-1.54265	0.343254	0.0158111
AK322079	brassinosteroid insensitive 1-associated receptor kinase 1	A_96_P027316	AK322079	AK322079	gb|Solanum lycopersicum cDNA, clone: LEFL1033AE07, HTC in leaf [AK322079]	1.17716	2.26131	0.0414656
AK322092	protein	A_96_P261422	AK322092	AK322092	gb|Solanum lycopersicum cDNA, clone: LEFL1033BA09, HTC in leaf [AK322092]	0.465245	1.38055	0.0387512
AK322095	---NA---	A_96_P229389	AK322095	AK322095	gb|Solanum lycopersicum cDNA, clone: LEFL1033BB03, HTC in leaf [AK322095]	1.66427	3.16952	0.00375734
AK322117	patatin t5	A_96_P067176	AK322117	AK322117	gb|Solanum lycopersicum cDNA, clone: LEFL1033BH05, HTC in leaf [AK322117]	-1.29434	0.407722	0.00753313
AK322123	aspartic proteinase nepenthesin-1	A_96_P061456	AK322123	AK322123	gb|Solanum lycopersicum cDNA, clone: LEFL1033CB05, HTC in leaf [AK322123]	0.603514	1.51941	0.0176864
AK322130	actin depolymerizing factor 5	A_96_P059521	AK322130	AK322130	gb|Solanum lycopersicum cDNA, clone: LEFL1033CE11, HTC in leaf [AK322130]	0.553476	1.46762	0.0268397
AK322179	protein	A_96_P071314	AK322179	AK322179	gb|Solanum lycopersicum cDNA, clone: LEFL1034CC03, HTC in leaf [AK322179]	1.01028	2.01431	0.0150416
AK322185	germin-like protein	A_96_P062856	AK322185	AK322185	gb|Solanum lycopersicum cDNA, clone: LEFL1034CF06, HTC in leaf [AK322185]	-0.838245	0.559324	0.0451897
AK322194	protein	A_96_P119632	AK322194	AK322194	gb|Solanum lycopersicum cDNA, clone: LEFL1034DE07, HTC in leaf [AK322194]	1.41439	2.66546	0.0218891
AK322202	atp binding	A_96_P053571	AK322202	AK322202	gb|Solanum lycopersicum cDNA, clone: LEFL1034DH08, HTC in leaf [AK322202]	0.776722	1.71323	0.00401443
AK322213	protein	A_96_P229509	AK322213	AK322213	gb|Solanum lycopersicum cDNA, clone: LEFL1035AB12, HTC in leaf [AK322213]	1.27548	2.42079	0.00528963
AK322218	rpm1-interacting protein 4	A_96_P032201	AK322218	AK322218	gb|Solanum lycopersicum cDNA, clone: LEFL1035AD09, HTC in leaf [AK322218]	0.754665	1.68724	0.0212932
AK322223	lectin-like protein	A_96_P124697	AK322223	AK322223	gb|Solanum lycopersicum cDNA, clone: LEFL1035AF04, HTC in leaf [AK322223]	0.82687	1.77383	0.0169935
AK322246	glucosyl transferase	A_96_P186089	AK322246	AK322246	gb|Solanum lycopersicum cDNA, clone: LEFL1035BD07, HTC in leaf [AK322246]	0.887448	1.8499	0.0247331
AK322250	aromatic and neutral amino acid transporter	A_96_P099989	AK322250	AK322250	gb|Solanum lycopersicum cDNA, clone: LEFL1035BE09, HTC in leaf [AK322250]	-0.546232	0.684806	0.0328357
AK322251	transcription initiation factor iib	A_96_P229534	AK322251	AK322251	gb|Solanum lycopersicum cDNA, clone: LEFL1035BE11, HTC in leaf [AK322251]	-0.910787	0.531895	0.0464169
AK322252	dnaj protein homolog atj3	A_96_P031091	AK322252	AK322252	gb|Solanum lycopersicum cDNA, clone: LEFL1035BE12, HTC in leaf [AK322252]	0.781988	1.7195	0.0317233
AK322257	protein brittle- chloroplast	A_96_P251827	AK322257	AK322257	gb|Solanum lycopersicum cDNA, clone: LEFL1035BH02, HTC in leaf [AK322257]	1.12541	2.18163	0.024667
AK322310	glucosyl transferase	A_96_P103969	AK322310	AK322310	gb|Solanum lycopersicum cDNA, clone: LEFL1036AH02, HTC in leaf [AK322310]	0.963168	1.94959	0.0267663
AK322323	cytochrome p450	A_96_P118672	AK322323	AK322323	gb|Solanum lycopersicum cDNA, clone: LEFL1036BD12, HTC in leaf [AK322323]	0.895754	1.86058	0.0186786
AK322324	cytochrome p450 monooxygenase	A_96_P100544	AK322324	AK322324	gb|Solanum lycopersicum cDNA, clone: LEFL1036BE03, HTC in leaf [AK322324]	1.07662	2.10908	0.0155367
AK322350	polcalcin jun	A_96_P068306	AK322350	AK322350	gb|Solanum lycopersicum cDNA, clone: LEFL1036DA08, HTC in leaf [AK322350]	1.07979	2.11373	0.00922834
AK322355	armadillo beta-catenin repeat family protein	A_96_P058406	AK322355	AK322355	gb|Solanum lycopersicum cDNA, clone: LEFL1036DF07, HTC in leaf [AK322355]	0.369571	1.29197	0.0252951
AK322388	vq motif-containing protein	A_96_P032066	AK322388	AK322388	gb|Solanum lycopersicum cDNA, clone: LEFL1037BD01, HTC in leaf [AK322388]	-0.478194	0.717876	0.0357406
AK322400	dna binding protein	A_96_P005161	AK322400	AK322400	gb|Solanum lycopersicum cDNA, clone: LEFL1037BG11, HTC in leaf [AK322400]	-0.448799	0.732653	0.0214447
AK322402	short-chain dehydrogenase reductase family protein	A_96_P069324	AK322402	AK322402	gb|Solanum lycopersicum cDNA, clone: LEFL1037BH07, HTC in leaf [AK322402]	0.555849	1.47003	0.0177212
AK322419	acting on ester bonds	A_96_P049456	AK322419	AK322419	gb|Solanum lycopersicum cDNA, clone: LEFL1037CG11, HTC in leaf [AK322419]	0.36715	1.2898	0.0406538
AK322429	6-4 photolyase	A_96_P127047	AK322429	AK322429	gb|Solanum lycopersicum cDNA, clone: LEFL1037DB04, HTC in leaf [AK322429]	0.874997	1.834	0.0468548
AK322435	multidrug resistance	A_96_P122552	AK322435	AK322435	gb|Solanum lycopersicum cDNA, clone: LEFL1037DD04, HTC in leaf [AK322435]	0.427388	1.3448	0.034724
AK322439	vacuolar sorting receptor	A_96_P030126	AK322439	AK322439	gb|Solanum lycopersicum cDNA, clone: LEFL1037DE03, HTC in leaf [AK322439]	-0.384789	0.765891	0.0363906
AK322440	anthranilate n-hydroxycinnamoyl benzoyltransferase-like protein	A_96_P058846	AK322440	AK322440	gb|Solanum lycopersicum cDNA, clone: LEFL1037DE06, HTC in leaf [AK322440]	0.58507	1.50011	0.0311907
AK322442	udp-glucosyltransferase family 1 protein	A_96_P109942	AK322442	AK322442	gb|Solanum lycopersicum cDNA, clone: LEFL1037DE08, HTC in leaf [AK322442]	0.92696	1.90127	0.0315738
AK322445	protein	A_96_P244560	AK322445	AK322445	gb|Solanum lycopersicum cDNA, clone: LEFL1037DF09, HTC in leaf [AK322445]	-0.309197	0.807091	0.0431851
AK322449	soul heme-binding protein	A_96_P029536	AK322449	AK322449	gb|Solanum lycopersicum cDNA, clone: LEFL1037DH02, HTC in leaf [AK322449]	0.782808	1.72048	0.0143372
AK322462	protein	A_96_P234674	AK322462	AK322462	gb|Solanum lycopersicum cDNA, clone: LEFL1038AD06, HTC in leaf [AK322462]	-0.414154	0.750459	0.0442956
AK322472	non-phototropic hypocotyl 3-like protein	A_96_P127707	AK322472	AK322472	gb|Solanum lycopersicum cDNA, clone: LEFL1038AH09, HTC in leaf [AK322472]	0.482951	1.3976	0.0470662
AK322479	ac069473_11 senescence-assocated 28418-29806	A_96_P035037	AK322479	AK322479	gb|Solanum lycopersicum cDNA, clone: LEFL1038BB03, HTC in leaf [AK322479]	1.0605	2.08565	0.0135771
AK322493	protein	A_96_P037031	AK322493	AK322493	gb|Solanum lycopersicum cDNA, clone: LEFL1038CA01, HTC in leaf [AK322493]	1.29211	2.44886	0.00476052
AK322513	protein	A_96_P026446	AK322513	AK322513	gb|Solanum lycopersicum cDNA, clone: LEFL1038CH04, HTC in leaf [AK322513]	0.544773	1.45879	0.0311914
AK322520	drought-inducible cysteine proteinase rd19a precursor	A_96_P020126	AK322520	AK322520	gb|Solanum lycopersicum cDNA, clone: LEFL1038DB05, HTC in leaf [AK322520]	1.21897	2.32781	0.0198183
AK322528	atp binding	A_96_P096704	AK322528	AK322528	gb|Solanum lycopersicum cDNA, clone: LEFL1038DE10, HTC in leaf [AK322528]	-0.398436	0.75868	0.0469642
AK322534	auxilin-like protein	A_96_P106354	AK322534	AK322534	gb|Solanum lycopersicum cDNA, clone: LEFL1038DG09, HTC in leaf [AK322534]	0.801294	1.74266	0.0216028
AK322566	protein	A_96_P217854	AK322566	AK322566	gb|Solanum lycopersicum cDNA, clone: LEFL1039BC01, HTC in leaf [AK322566]	0.64889	1.56796	0.0433986
AK322569	cytochrome p450	A_96_P061441	AK322569	AK322569	gb|Solanum lycopersicum cDNA, clone: LEFL1039BE10, HTC in leaf [AK322569]	0.987194	1.98233	0.0270913
AK322573	ranbp1 domain containing protein	A_96_P081894	AK322573	AK322573	gb|Solanum lycopersicum cDNA, clone: LEFL1039BG02, HTC in leaf [AK322573]	-0.441999	0.736114	0.0185338
AK322601	heterogeneous nuclear ribonucleoprotein	A_96_P169784	AK322601	AK322601	gb|Solanum lycopersicum cDNA, clone: LEFL1039DB07, HTC in leaf [AK322601]	0.582871	1.49783	0.0361523
AK322603	f-box family protein	A_96_P121512	AK322603	AK322603	gb|Solanum lycopersicum cDNA, clone: LEFL1039DC03, HTC in leaf [AK322603]	1.08889	2.1271	0.03975
AK322604	polcalcin jun	A_96_P057446	AK322604	AK322604	gb|Solanum lycopersicum cDNA, clone: LEFL1039DC11, HTC in leaf [AK322604]	0.893595	1.8578	0.00952528
AK322614	protein	A_96_P118307	AK322614	AK322614	gb|Solanum lycopersicum cDNA, clone: LEFL1039DF10, HTC in leaf [AK322614]	0.408873	1.32765	0.0203752
AK322616	leucine-rich repeat family protein	A_96_P194744	AK322616	AK322616	gb|Solanum lycopersicum cDNA, clone: LEFL1039DG02, HTC in leaf [AK322616]	-0.546913	0.684483	0.037457
AK322630	protein	A_96_P086364	AK322630	AK322630	gb|Solanum lycopersicum cDNA, clone: LEFL1040AD11, HTC in leaf [AK322630]	0.489375	1.40384	0.0317152
AK322633	asparagine synthetase	A_96_P085484	AK322633	AK322633	gb|Solanum lycopersicum cDNA, clone: LEFL1040AE07, HTC in leaf [AK322633]	-0.537146	0.689133	0.0360124
AK322650	glutathione s-transferase	A_96_P097459	AK322650	AK322650	gb|Solanum lycopersicum cDNA, clone: LEFL1040BD05, HTC in leaf [AK322650]	0.778232	1.71503	0.0229346
AK322663	nucleic acid binding	A_96_P055581	AK322663	AK322663	gb|Solanum lycopersicum cDNA, clone: LEFL1040CE08, HTC in leaf [AK322663]	-0.37657	0.770266	0.0253307
AK322670	glycine-rich protein	A_96_P038191	AK322670	AK322670	gb|Solanum lycopersicum cDNA, clone: LEFL1040CG11, HTC in leaf [AK322670]	0.425274	1.34283	0.0230347
AK322680	phd f-box containing	A_96_P056642	AK322680	AK322680	gb|Solanum lycopersicum cDNA, clone: LEFL1040DD08, HTC in leaf [AK322680]	0.396413	1.31623	0.0413561
AK322681	protein	A_96_P229964	AK322681	AK322681	gb|Solanum lycopersicum cDNA, clone: LEFL1040DE07, HTC in leaf [AK322681]	0.710973	1.63691	0.00986522
AK322695	protein	A_96_P055851	AK322695	AK322695	gb|Solanum lycopersicum cDNA, clone: LEFL1041CB04, HTC in leaf [AK322695]	0.954118	1.93739	0.00877507
AK322719	protein	A_96_P230024	AK322719	AK322719	gb|Solanum lycopersicum cDNA, clone: LEFL1041DG01, HTC in leaf [AK322719]	1.8829	3.68816	0.0275137
AK322747	protein	A_96_P070414	AK322747	AK322747	gb|Solanum lycopersicum cDNA, clone: LEFL1042CB07, HTC in leaf [AK322747]	0.879687	1.83998	0.0255908
AK322781	auxin-responsive protein	A_96_P181229	AK322781	AK322781	gb|Solanum lycopersicum cDNA, clone: LEFL1043AD10, HTC in leaf [AK322781]	-1.58172	0.334084	0.0438055
AK322810	protein	A_96_P067366	AK322810	AK322810	gb|Solanum lycopersicum cDNA, clone: LEFL1043CC01, HTC in leaf [AK322810]	0.541507	1.45549	0.0196764
AK322835	protein	A_96_P216929	AK322835	AK322835	gb|Solanum lycopersicum cDNA, clone: LEFL1043DH11, HTC in leaf [AK322835]	-0.477655	0.718144	0.0369803
AK322849	protein	A_96_P043026	AK322849	AK322849	gb|Solanum lycopersicum cDNA, clone: LEFL1044BB05, HTC in leaf [AK322849]	1.39968	2.63844	0.0180163
AK322853	family expressed	A_96_P218269	AK322853	AK322853	gb|Solanum lycopersicum cDNA, clone: LEFL1044BD08, HTC in leaf [AK322853]	-0.407992	0.753672	0.0474531
AK322855	srt2 (sirtuin 2) dna binding nad or nadh binding nad-dependent histone deacetylase zinc ion binding	A_96_P004546	AK322855	AK322855	gb|Solanum lycopersicum cDNA, clone: LEFL1044BE09, HTC in leaf [AK322855]	0.373376	1.29538	0.0449479
AK322860	protein	A_96_P026436	AK322860	AK322860	gb|Solanum lycopersicum cDNA, clone: LEFL1044BH09, HTC in leaf [AK322860]	0.367229	1.28987	0.0450618
AK322888	pelota	A_96_P137547	AK322888	AK322888	gb|Solanum lycopersicum cDNA, clone: LEFL1045AC06, HTC in leaf [AK322888]	0.578217	1.493	0.021639
AK322891	aminolevulinate dehydratase	A_96_P013556	AK322891	AK322891	gb|Solanum lycopersicum cDNA, clone: LEFL1045AE02, HTC in leaf [AK322891]	-0.349486	0.784864	0.0423242
AK322893	protein	A_96_P081319	AK322893	AK322893	gb|Solanum lycopersicum cDNA, clone: LEFL1045AE09, HTC in leaf [AK322893]	0.599812	1.51552	0.0382957
AK322907	udp-	A_96_P068871	AK322907	AK322907	gb|Solanum lycopersicum cDNA, clone: LEFL1045BF02, HTC in leaf [AK322907]	-1.12831	0.457452	0.0327353
AK322908	protein	A_96_P057481	AK322908	AK322908	gb|Solanum lycopersicum cDNA, clone: LEFL1045BF09, HTC in leaf [AK322908]	0.958137	1.9428	0.0207021
AK322916	iq calmodulin-binding motif family expressed	A_96_P061651	AK322916	AK322916	gb|Solanum lycopersicum cDNA, clone: LEFL1045CA12, HTC in leaf [AK322916]	0.776818	1.71335	0.0490625
AK322919	metalloendoproteinase 1	A_96_P048261	AK322919	AK322919	gb|Solanum lycopersicum cDNA, clone: LEFL1045CC03, HTC in leaf [AK322919]	-1.79872	0.28743	0.0368871
AK322920	protein	A_96_P095579	AK322920	AK322920	gb|Solanum lycopersicum cDNA, clone: LEFL1045CC08, HTC in leaf [AK322920]	-0.48199	0.715989	0.0378157
AK322933	three-deoxy-d-manno-octulosonic-acid transferase domain protein	A_96_P163621	AK322933	AK322933	gb|Solanum lycopersicum cDNA, clone: LEFL1045DA03, HTC in leaf [AK322933]	0.482617	1.39728	0.0392113
AK322944	---NA---	A_96_P045461	AK322944	AK322944	gb|Solanum lycopersicum cDNA, clone: LEFL1045DD10, HTC in leaf [AK322944]	0.735786	1.6653	0.0261587
AK322952	plasma membrane associated protein	A_96_P017091	AK322952	AK322952	gb|Solanum lycopersicum cDNA, clone: LEFL1046AB10, HTC in leaf [AK322952]	2.04672	4.13165	0.017152
AK322963	sterol delta-7 reductase	A_96_P199924	AK322963	AK322963	gb|Solanum lycopersicum cDNA, clone: LEFL1046BC11, HTC in leaf [AK322963]	-1.18143	0.440913	0.0453795
AK322979	protein	A_96_P035506	AK322979	AK322979	gb|Solanum lycopersicum cDNA, clone: LEFL1046CG08, HTC in leaf [AK322979]	0.510598	1.42464	0.0200308
AK322993	atp phosphoribosyl transferase	A_96_P081259	AK322993	AK322993	gb|Solanum lycopersicum cDNA, clone: LEFL1046DH06, HTC in leaf [AK322993]	-0.518244	0.698221	0.0131277
AK323004	hypothetical protein RCOM_0586940 [Ricinus communis]	A_96_P033926	AK323004	AK323004	gb|Solanum lycopersicum cDNA, clone: LEFL1047AC06, HTC in leaf [AK323004]	0.545271	1.45929	0.0343024
AK323038	short chain alcohol	A_96_P127772	AK323038	AK323038	gb|Solanum lycopersicum cDNA, clone: LEFL1047DE04, HTC in leaf [AK323038]	-0.744569	0.596846	0.0193289
AK323045	af361611_1 at2g02370	A_96_P106884	AK323045	AK323045	gb|Solanum lycopersicum cDNA, clone: LEFL1048AB10, HTC in leaf [AK323045]	0.428718	1.34604	0.0372541
AK323047	PREDICTED: hypothetical protein [Vitis vinifera]	A_96_P057271	AK323047	AK323047	gb|Solanum lycopersicum cDNA, clone: LEFL1048AF06, HTC in leaf [AK323047]	0.324146	1.25192	0.0390641
AK323064	glycosyl hydrolase family protein 43	A_96_P230559	AK323064	AK323064	gb|Solanum lycopersicum cDNA, clone: LEFL1048CF06, HTC in leaf [AK323064]	0.93821	1.91615	0.0185377
AK323065	protein	A_96_P074944	AK323065	AK323065	gb|Solanum lycopersicum cDNA, clone: LEFL1048CG03, HTC in leaf [AK323065]	-0.732174	0.601996	0.0283008
AK323069	saur family protein	A_96_P122382	AK323069	AK323069	gb|Solanum lycopersicum cDNA, clone: LEFL1048DB08, HTC in leaf [AK323069]	1.5758	2.98102	0.0100571
AK323109	24-sterol c-methyltransferase	A_96_P053216	AK323109	AK323109	gb|Solanum lycopersicum cDNA, clone: LEFL1049CA03, HTC in leaf [AK323109]	0.966043	1.95347	0.0192854
AK323111	lpat5 acyltransferase	A_96_P252457	AK323111	AK323111	gb|Solanum lycopersicum cDNA, clone: LEFL1049CB06, HTC in leaf [AK323111]	-0.397692	0.759072	0.0283961
AK323116	tropinone reductase-i	A_96_P123407	AK323116	AK323116	gb|Solanum lycopersicum cDNA, clone: LEFL1049CD09, HTC in leaf [AK323116]	-2.38392	0.191589	0.0476221
AK323165	nadh dehydrogenase i subunit m	A_96_P046036	AK323165	AK323165	gb|Solanum lycopersicum cDNA, clone: LEFL1050DH12, HTC in leaf [AK323165]	0.498621	1.41286	0.0459946
AK323174	protein	A_96_P127567	AK323174	AK323174	gb|Solanum lycopersicum cDNA, clone: LEFL1051AD03, HTC in leaf [AK323174]	1.62432	3.08296	0.0293009
AK323178	lipase	A_96_P074399	AK323178	AK323178	gb|Solanum lycopersicum cDNA, clone: LEFL1051AG10, HTC in leaf [AK323178]	1.23646	2.3562	0.0214105
AK323186	protein	A_96_P230709	AK323186	AK323186	gb|Solanum lycopersicum cDNA, clone: LEFL1051BD01, HTC in leaf [AK323186]	0.763092	1.69712	0.0216613
AK323207	3 protein	A_96_P080594	AK323207	AK323207	gb|Solanum lycopersicum cDNA, clone: LEFL1051CE04, HTC in leaf [AK323207]	1.38466	2.61111	0.0185472
AK323213	protein	A_96_P179009	AK323213	AK323213	gb|Solanum lycopersicum cDNA, clone: LEFL1051CG02, HTC in leaf [AK323213]	0.510942	1.42498	0.0326803
AK323228	protein	A_96_P038451	AK323228	AK323228	gb|Solanum lycopersicum cDNA, clone: LEFL1052AA05, HTC in leaf [AK323228]	0.612584	1.52899	0.0429602
AK323233	auxin-induced protein	A_96_P261787	AK323233	AK323233	gb|Solanum lycopersicum cDNA, clone: LEFL1052AE12, HTC in leaf [AK323233]	0.610824	1.52713	0.0419336
AK323236	thaumatin-like protein (PR5)	A_96_P125037	AK323236	AK323236	gb|Solanum lycopersicum cDNA, clone: LEFL1052AF08, HTC in leaf [AK323236]	2.61833	6.14038	0.00801993
AK323241	predicted protein [Populus trichocarpa]	A_96_P230764	AK323241	AK323241	gb|Solanum lycopersicum cDNA, clone: LEFL1052AH07, HTC in leaf [AK323241]	0.872382	1.83068	0.0253215
AK323242	protein	A_96_P220319	AK323242	AK323242	gb|Solanum lycopersicum cDNA, clone: LEFL1052AH08, HTC in leaf [AK323242]	0.489042	1.40351	0.0372154
AK323243	fructose- -bisphosphatase	A_96_P033641	AK323243	AK323243	gb|Solanum lycopersicum cDNA, clone: LEFL1052AH10, HTC in leaf [AK323243]	-0.585046	0.666628	0.00737614
AK323267	conserved hypothetical protein [Ricinus communis]	A_96_P230814	AK323267	AK323267	gb|Solanum lycopersicum cDNA, clone: LEFL1052CH07, HTC in leaf [AK323267]	0.444067	1.36043	0.0419139
AK323277	interferon-related developmental regulator family protein ifrd protein family	A_96_P095454	AK323277	AK323277	gb|Solanum lycopersicum cDNA, clone: LEFL1052DG12, HTC in leaf [AK323277]	0.404371	1.32351	0.027806
AK323291	myb transcription factor	A_96_P025421	AK323291	AK323291	gb|Solanum lycopersicum cDNA, clone: LEFL1053AF10, HTC in leaf [AK323291]	0.607538	1.52366	0.0357425
AK323295	protein kinase	A_96_P045241	AK323295	AK323295	gb|Solanum lycopersicum cDNA, clone: LEFL1053BB08, HTC in leaf [AK323295]	-0.557326	0.67956	0.00916146
AK323332	legumin-like protein	A_96_P077624	AK323332	AK323332	gb|Solanum lycopersicum cDNA, clone: LEFL1054CB05, HTC in leaf [AK323332]	-0.912733	0.531178	0.0367019
AK323340	zinc finger (c3hc4-type ring finger) family protein	A_96_P168469	AK323340	AK323340	gb|Solanum lycopersicum cDNA, clone: LEFL1054CH10, HTC in leaf [AK323340]	0.749466	1.68117	0.00580431
AK323345	electron transporter heat shock protein binding protein	A_96_P252987	AK323345	AK323345	gb|Solanum lycopersicum cDNA, clone: LEFL1054DC02, HTC in leaf [AK323345]	0.970393	1.95937	0.015005
AK323357	ara6 gtp binding gtpase	A_96_P052816	AK323357	AK323357	gb|Solanum lycopersicum cDNA, clone: LEFL1055AE06, HTC in leaf [AK323357]	0.368428	1.29095	0.0482098
AK323370	2-on-2 hemoglobin	A_96_P058941	AK323370	AK323370	gb|Solanum lycopersicum cDNA, clone: LEFL1055BG05, HTC in leaf [AK323370]	0.33547	1.26179	0.0480046
AK323381	af378856_1 at4g19390 t5k18_170	A_96_P056011	AK323381	AK323381	gb|Solanum lycopersicum cDNA, clone: LEFL1055CC12, HTC in leaf [AK323381]	-3.22641	0.106845	0.0227009
AK323397	mitochondrial nad-dependent malate dehydrogenase	A_96_P041611	AK323397	AK323397	gb|Solanum lycopersicum cDNA, clone: LEFL1055DD11, HTC in leaf [AK323397]	-0.415557	0.74973	0.0450258
AK323405	programmed cell death protein 5	A_96_P010396	AK323405	AK323405	gb|Solanum lycopersicum cDNA, clone: LEFL1056AA10, HTC in leaf [AK323405]	0.367978	1.29054	0.028359
AK323431	protein	A_96_P139702	AK323431	AK323431	gb|Solanum lycopersicum cDNA, clone: LEFL1056CC10, HTC in leaf [AK323431]	-0.951225	0.517193	0.011674
AK323442	PREDICTED: hypothetical protein [Vitis vinifera]	A_96_P014691	AK323442	AK323442	gb|Solanum lycopersicum cDNA, clone: LEFL1056CH07, HTC in leaf [AK323442]	0.549784	1.46387	0.0132348
AK323450	mutt domain	A_96_P067561	AK323450	AK323450	gb|Solanum lycopersicum cDNA, clone: LEFL1056DD08, HTC in leaf [AK323450]	0.708403	1.63399	0.0311907
AK323467	acid phosphatase	A_96_P050371	AK323467	AK323467	gb|Solanum lycopersicum cDNA, clone: LEFL1057BD08, HTC in leaf [AK323467]	-0.444797	0.734688	0.0328171
AK323497	protein	A_96_P116092	AK323497	AK323497	gb|Solanum lycopersicum cDNA, clone: LEFL1058BB07, HTC in leaf [AK323497]	0.828548	1.7759	0.0212338
AK323500	PREDICTED: hypothetical protein [Vitis vinifera]	A_96_P042561	AK323500	AK323500	gb|Solanum lycopersicum cDNA, clone: LEFL1058BD09, HTC in leaf [AK323500]	0.954259	1.93758	0.00875635
AK323502	rieske	A_96_P032846	AK323502	AK323502	gb|Solanum lycopersicum cDNA, clone: LEFL1058BE01, HTC in leaf [AK323502]	0.34339	1.26873	0.0281142
AK323519	at3g07470 f21o3_18	A_96_P037726	AK323519	AK323519	gb|Solanum lycopersicum cDNA, clone: LEFL1058DD04, HTC in leaf [AK323519]	0.602815	1.51868	0.0170162
AK323521	protein	A_96_P172079	AK323521	AK323521	gb|Solanum lycopersicum cDNA, clone: LEFL1058DF06, HTC in leaf [AK323521]	-2.01178	0.247968	0.0455238
AK323527	blue copper-binding 15k	A_96_P023006	AK323527	AK323527	gb|Solanum lycopersicum cDNA, clone: LEFL1058DH10, HTC in leaf [AK323527]	1.12066	2.17447	0.00331677
AK323529	protein	A_96_P045091	AK323529	AK323529	gb|Solanum lycopersicum cDNA, clone: LEFL1059AB10, HTC in leaf [AK323529]	0.515529	1.42952	0.0204073
AK323547	pux1 (plant ubx domain-containing protein 1)	A_96_P223969	AK323547	AK323547	gb|Solanum lycopersicum cDNA, clone: LEFL1059AH03, HTC in leaf [AK323547]	0.348179	1.27295	0.0332272
AK323566	pollen-specific c2 domain containing protein	A_96_P046051	AK323566	AK323566	gb|Solanum lycopersicum cDNA, clone: LEFL1059CF04, HTC in leaf [AK323566]	0.838431	1.7881	0.022274
AK323568	myr1 (myb-related protein 1) transcription factor	A_96_P231249	AK323568	AK323568	gb|Solanum lycopersicum cDNA, clone: LEFL1059CG03, HTC in leaf [AK323568]	0.84437	1.79548	0.0157215
AK323615	serine esterase family protein	A_96_P017511	AK323615	AK323615	gb|Solanum lycopersicum cDNA, clone: LEFL1060DD10, HTC in leaf [AK323615]	-0.768923	0.586855	0.0450831
AK323623	af370611_1 protein	A_96_P032716	AK323623	AK323623	gb|Solanum lycopersicum cDNA, clone: LEFL1061AE10, HTC in leaf [AK323623]	1.15719	2.23023	0.00523284
AK323631	u1 snrnp	A_96_P175644	AK323631	AK323631	gb|Solanum lycopersicum cDNA, clone: LEFL1061BD12, HTC in leaf [AK323631]	-0.540934	0.687326	0.0167909
AK323638	6-phosphogluconolactonase	A_96_P049851	AK323638	AK323638	gb|Solanum lycopersicum cDNA, clone: LEFL1061BG06, HTC in leaf [AK323638]	0.665441	1.58605	0.0237293
AK323645	protein	A_96_P021866	AK323645	AK323645	gb|Solanum lycopersicum cDNA, clone: LEFL1061CF08, HTC in leaf [AK323645]	0.808775	1.75172	0.0449835
AK323647	protein	A_96_P231434	AK323647	AK323647	gb|Solanum lycopersicum cDNA, clone: LEFL1061CF12, HTC in leaf [AK323647]	0.820893	1.7665	0.0342639
AK323652	f-box family protein	A_96_P046491	AK323652	AK323652	gb|Solanum lycopersicum cDNA, clone: LEFL1061DB11, HTC in leaf [AK323652]	1.44416	2.72103	0.00282805
AK323653	ice binding	A_96_P125317	AK323653	AK323653	gb|Solanum lycopersicum cDNA, clone: LEFL1061DC03, HTC in leaf [AK323653]	0.998497	1.99792	0.0237743
AK323693	af380644_1 at3g18560 k24m9_5	A_96_P031836	AK323693	AK323693	gb|Solanum lycopersicum cDNA, clone: LEFL1062CB04, HTC in leaf [AK323693]	1.0855	2.12211	0.0350836
AK323715	transferring glycosyl	A_96_P125262	AK323715	AK323715	gb|Solanum lycopersicum cDNA, clone: LEFL1062DC09, HTC in leaf [AK323715]	1.15978	2.23423	0.0308283
AK323749	protein	A_96_P231604	AK323749	AK323749	gb|Solanum lycopersicum cDNA, clone: LEFL1063BD02, HTC in leaf [AK323749]	1.07977	2.11371	0.047696
AK323804	charged multivesicular body	A_96_P026166	AK323804	AK323804	gb|Solanum lycopersicum cDNA, clone: LEFL1065AE09, HTC in leaf [AK323804]	0.384127	1.30507	0.0413094
AK323819	PREDICTED: hypothetical protein [Vitis vinifera]	A_96_P204369	AK323819	AK323819	gb|Solanum lycopersicum cDNA, clone: LEFL1065CA08, HTC in leaf [AK323819]	0.422198	1.33997	0.0330327
AK323820	small g protein family protein family protein	A_96_P134107	AK323820	AK323820	gb|Solanum lycopersicum cDNA, clone: LEFL1065CC09, HTC in leaf [AK323820]	0.629458	1.54698	0.0172486
AK323849	dna binding	A_96_P231854	AK323849	AK323849	gb|Solanum lycopersicum cDNA, clone: LEFL1066BA05, HTC in leaf [AK323849]	0.388015	1.30859	0.0435981
AK323859	chloroplast-targeted copper	A_96_P036371	AK323859	AK323859	gb|Solanum lycopersicum cDNA, clone: LEFL1066BE04, HTC in leaf [AK323859]	0.763783	1.69794	0.0349917
AK323866	---NA---	A_96_P231884	AK323866	AK323866	gb|Solanum lycopersicum cDNA, clone: LEFL1066CA04, HTC in leaf [AK323866]	1.09964	2.143	0.0160357
AK323878	zinc finger (b-box type) family protein	A_96_P061761	AK323878	AK323878	gb|Solanum lycopersicum cDNA, clone: LEFL1066CG12, HTC in leaf [AK323878]	1.44894	2.73007	0.00505885
AK323891	protein	A_96_P135027	AK323891	AK323891	gb|Solanum lycopersicum cDNA, clone: LEFL1067AB11, HTC in leaf [AK323891]	0.788095	1.72679	0.0126358
AK323893	myb transcription factor	A_96_P231924	AK323893	AK323893	gb|Solanum lycopersicum cDNA, clone: LEFL1067AC09, HTC in leaf [AK323893]	0.644897	1.56363	0.0378663
AK323895	protein	A_96_P231934	AK323895	AK323895	gb|Solanum lycopersicum cDNA, clone: LEFL1067AE09, HTC in leaf [AK323895]	1.00893	2.01242	0.0183782
AK323899	nicotianamine synthase	A_96_P029671	AK323899	AK323899	gb|Solanum lycopersicum cDNA, clone: LEFL1067AH11, HTC in leaf [AK323899]	2.82529	7.08757	0.0131706
AK323912	protein	A_96_P078914	AK323912	AK323912	gb|Solanum lycopersicum cDNA, clone: LEFL1067CA04, HTC in leaf [AK323912]	0.668642	1.58958	0.0216028
AK323916	dihydrodipicolinate reductase	A_96_P057091	AK323916	AK323916	gb|Solanum lycopersicum cDNA, clone: LEFL1067CB03, HTC in leaf [AK323916]	-0.549428	0.683291	0.0150986
AK323926	mip tip subfamily	A_96_P010356	AK323926	AK323926	gb|Solanum lycopersicum cDNA, clone: LEFL1067CG12, HTC in leaf [AK323926]	1.06811	2.09668	0.0389555
AK323928	aquaporin pip2	A_96_P133987	AK323928	AK323928	gb|Solanum lycopersicum cDNA, clone: LEFL1067DB07, HTC in leaf [AK323928]	-0.646328	0.638904	0.0480046
AK323932	alpha beta hydrolase domain containing protein	A_96_P225824	AK323932	AK323932	gb|Solanum lycopersicum cDNA, clone: LEFL1067DD07, HTC in leaf [AK323932]	-0.848449	0.555382	0.025965
AK323938	protein	A_96_P066721	AK323938	AK323938	gb|Solanum lycopersicum cDNA, clone: LEFL1067DH10, HTC in leaf [AK323938]	1.47084	2.77184	0.0493288
AK323942	co-chaperone-curved dna binding protein a	A_96_P036326	AK323942	AK323942	gb|Solanum lycopersicum cDNA, clone: LEFL1068AB09, HTC in leaf [AK323942]	0.668961	1.58993	0.0439294
AK323950	conserved hypothetical protein [Ricinus communis]	A_96_P232034	AK323950	AK323950	gb|Solanum lycopersicum cDNA, clone: LEFL1068BA10, HTC in leaf [AK323950]	0.694839	1.6187	0.0262656
AK323974	flc-like 1 splice variant 1	A_96_P114067	AK323974	AK323974	gb|Solanum lycopersicum cDNA, clone: LEFL1068DC06, HTC in leaf [AK323974]	0.429076	1.34637	0.0177212
AK323977	mip pip subfamily	A_96_P209109	AK323977	AK323977	gb|Solanum lycopersicum cDNA, clone: LEFL1068DD12, HTC in leaf [AK323977]	0.731829	1.66074	0.0453239
AK323980	tcp family transcription	A_96_P025506	AK323980	AK323980	gb|Solanum lycopersicum cDNA, clone: LEFL1068DF07, HTC in leaf [AK323980]	0.804893	1.74702	0.0484307
AK323985	at5g61670 k11j9_190	A_96_P017286	AK323985	AK323985	gb|Solanum lycopersicum cDNA, clone: LEFL1069BA03, HTC in leaf [AK323985]	0.415639	1.33389	0.0266012
AK323997	zinc finger	A_96_P002431	AK323997	AK323997	gb|Solanum lycopersicum cDNA, clone: LEFL1069CF11, HTC in leaf [AK323997]	0.793407	1.73316	0.0216202
AK324036	non-race specific disease resistance 1	A_96_P135837	AK324036	AK324036	gb|Solanum lycopersicum cDNA, clone: LEFL1070AF11, HTC in leaf [AK324036]	0.634431	1.55233	0.0206876
AK324044	atsk41 (shaggy-like protein kinase 41) atp binding protein kinase protein serine threonine kinase	A_96_P015096	AK324044	AK324044	gb|Solanum lycopersicum cDNA, clone: LEFL1070BF04, HTC in leaf [AK324044]	0.550464	1.46456	0.0364504
AK324048	proline-rich protein	A_96_P072189	AK324048	AK324048	gb|Solanum lycopersicum cDNA, clone: LEFL1070BG10, HTC in leaf [AK324048]	0.639314	1.55759	0.0270647
AK324054	glucan endo- -beta-glucosidase	A_96_P058551	AK324054	AK324054	gb|Solanum lycopersicum cDNA, clone: LEFL1070CF04, HTC in leaf [AK324054]	1.112	2.16144	0.0324252
AK324055	j domain-containing protein	A_96_P031351	AK324055	AK324055	gb|Solanum lycopersicum cDNA, clone: LEFL1070CF06, HTC in leaf [AK324055]	0.694741	1.61859	0.0189363
AK324064	protein	A_96_P127357	AK324064	AK324064	gb|Solanum lycopersicum cDNA, clone: LEFL1070DE04, HTC in leaf [AK324064]	0.736522	1.66615	0.02472
AK324095	cyanate lyase	A_96_P022731	AK324095	AK324095	gb|Solanum lycopersicum cDNA, clone: LEFL1071BH07, HTC in leaf [AK324095]	0.569298	1.4838	0.0136431
AK324097	ca2+ calmodulin-dependent protein kinase phosphatase	A_96_P102169	AK324097	AK324097	gb|Solanum lycopersicum cDNA, clone: LEFL1071BH09, HTC in leaf [AK324097]	-0.73298	0.60166	0.0377188
AK324106	nac domain ipr003441	A_96_P046621	AK324106	AK324106	gb|Solanum lycopersicum cDNA, clone: LEFL1071DA04, HTC in leaf [AK324106]	0.561054	1.47535	0.0475376
AK324115	ac009540_5 adenylylsulfate kinase	A_96_P023446	AK324115	AK324115	gb|Solanum lycopersicum cDNA, clone: LEFL1071DC08, HTC in leaf [AK324115]	-0.506428	0.703963	0.0291138
AK324119	protein	A_96_P029916	AK324119	AK324119	gb|Solanum lycopersicum cDNA, clone: LEFL1071DF02, HTC in leaf [AK324119]	-0.459245	0.727367	0.0319965
AK324128	unnamed protein product [Vitis vinifera]	A_96_P038596	AK324128	AK324128	gb|Solanum lycopersicum cDNA, clone: LEFL1072AD01, HTC in leaf [AK324128]	1.00299	2.00415	0.0128177
AK324149	nucleic acid binding	A_96_P054121	AK324149	AK324149	gb|Solanum lycopersicum cDNA, clone: LEFL1072CF06, HTC in leaf [AK324149]	0.860021	1.81507	0.0337241
AK324160	protein	A_96_P080719	AK324160	AK324160	gb|Solanum lycopersicum cDNA, clone: LEFL1072DD02, HTC in leaf [AK324160]	-0.99689	0.501079	0.0496247
AK324162	f-box family protein	A_96_P109067	AK324162	AK324162	gb|Solanum lycopersicum cDNA, clone: LEFL1072DD10, HTC in leaf [AK324162]	1.01208	2.01682	0.0251173
AK324166	abc transporter related protein	A_96_P075674	AK324166	AK324166	gb|Solanum lycopersicum cDNA, clone: LEFL1072DE09, HTC in leaf [AK324166]	0.669281	1.59028	0.0196573
AK324169	mee55 (maternal effect embryo arrest 55)	A_96_P254597	AK324169	AK324169	gb|Solanum lycopersicum cDNA, clone: LEFL1072DF12, HTC in leaf [AK324169]	0.763197	1.69725	0.0280135
AK324188	s-adenosyl-l-homocysteine hydrolase	A_96_P088994	AK324188	AK324188	gb|Solanum lycopersicum cDNA, clone: LEFL1073BE04, HTC in leaf [AK324188]	-0.399866	0.757928	0.0287743
AK324191	zinc finger-like protein	A_96_P079959	AK324191	AK324191	gb|Solanum lycopersicum cDNA, clone: LEFL1073BF08, HTC in leaf [AK324191]	0.89645	1.86148	0.0185251
AK324205	ARGOS [Solanum lycopersicum]	A_96_P040231	AK324205	AK324205	gb|Solanum lycopersicum cDNA, clone: LEFL1073CG06, HTC in leaf [AK324205]	-0.926401	0.526169	0.0297274
AK324219	dna binding	A_96_P038821	AK324219	AK324219	gb|Solanum lycopersicum cDNA, clone: LEFL1073DF01, HTC in leaf [AK324219]	1.03915	2.05502	0.0163647
AK324229	hydroxyphenylpyruvate reductase	A_96_P125287	AK324229	AK324229	gb|Solanum lycopersicum cDNA, clone: LEFL1074AC07, HTC in leaf [AK324229]	1.06438	2.09127	0.0171651
AK324258	protein	A_96_P048641	AK324258	AK324258	gb|Solanum lycopersicum cDNA, clone: LEFL1074DD01, HTC in leaf [AK324258]	-0.504254	0.705025	0.0394622
AK324260	diphthamide biosynthesis protein 3	A_96_P067821	AK324260	AK324260	gb|Solanum lycopersicum cDNA, clone: LEFL1074DD08, HTC in leaf [AK324260]	0.368072	1.29063	0.040961
AK324283	chlorophyllase 2	A_96_P217814	AK324283	AK324283	gb|Solanum lycopersicum cDNA, clone: LEFL1075BB05, HTC in leaf [AK324283]	-1.32239	0.399872	0.0390749
AK324305	zinc iron	A_96_P107969	AK324305	AK324305	gb|Solanum lycopersicum cDNA, clone: LEFL1075CE11, HTC in leaf [AK324305]	0.878757	1.83879	0.00528963
AK324306	PREDICTED: hypothetical protein [Vitis vinifera]	A_96_P232584	AK324306	AK324306	gb|Solanum lycopersicum cDNA, clone: LEFL1075CF03, HTC in leaf [AK324306]	1.55355	2.93539	0.00208611
AK324332	apyrase-like protein	A_96_P078794	AK324332	AK324332	gb|Solanum lycopersicum cDNA, clone: LEFL1076AE05, HTC in leaf [AK324332]	-0.306428	0.808641	0.0372269
AK324337	surfactant protein b containing protein	A_96_P053111	AK324337	AK324337	gb|Solanum lycopersicum cDNA, clone: LEFL1076BH10, HTC in leaf [AK324337]	0.466102	1.38137	0.0248639
AK324338	benzoyl coenzyme a: benzyl alcohol benzoyl transferase	A_96_P008706	AK324338	AK324338	gb|Solanum lycopersicum cDNA, clone: LEFL1076CA01, HTC in leaf [AK324338]	0.550155	1.46424	0.0290218
AK324340	imp dehydrogenase	A_96_P168164	AK324340	AK324340	gb|Solanum lycopersicum cDNA, clone: LEFL1076CA08, HTC in leaf [AK324340]	0.793409	1.73316	0.0367362
AK324343	protein	A_96_P043806	AK324343	AK324343	gb|Solanum lycopersicum cDNA, clone: LEFL1076CD11, HTC in leaf [AK324343]	0.746251	1.67743	0.0163056
AK324345	auxin-induced saur-like protein	A_96_P064001	AK324345	AK324345	gb|Solanum lycopersicum cDNA, clone: LEFL1076CE11, HTC in leaf [AK324345]	1.32384	2.50332	0.0258219
AK324351	cathepsin b-like cysteine protease	A_96_P055961	AK324351	AK324351	gb|Solanum lycopersicum cDNA, clone: LEFL1076DB01, HTC in leaf [AK324351]	0.421278	1.33911	0.0308604
AK324357	zinc finger	A_96_P118562	AK324357	AK324357	gb|Solanum lycopersicum cDNA, clone: LEFL1076DE03, HTC in leaf [AK324357]	0.831119	1.77906	0.0478694
AK324377	amino acid transporter	A_96_P058336	AK324377	AK324377	gb|Solanum lycopersicum cDNA, clone: LEFL1077AH01, HTC in leaf [AK324377]	-0.72471	0.605119	0.0420562
AK324391	cytochrome p450	A_96_P213359	AK324391	AK324391	gb|Solanum lycopersicum cDNA, clone: LEFL1077BD08, HTC in leaf [AK324391]	1.0382	2.05366	0.0342639
AK324431	protein binding	A_96_P173134	AK324431	AK324431	gb|Solanum lycopersicum cDNA, clone: LEFL1077DB11, HTC in leaf [AK324431]	-0.636506	0.643269	0.0184424
AK324465	optic atrophy 3	A_96_P176664	AK324465	AK324465	gb|Solanum lycopersicum cDNA, clone: LEFL1078AE07, HTC in leaf [AK324465]	-1.04818	0.483579	0.0477881
AK324498	---NA---	A_96_P071354	AK324498	AK324498	gb|Solanum lycopersicum cDNA, clone: LEFL1078CB11, HTC in leaf [AK324498]	1.39215	2.6247	0.00526394
AK324499	myc transcription factor (JAI1)	A_96_P127842	AK324499	AK324499	gb|Solanum lycopersicum cDNA, clone: LEFL1078CC09, HTC in leaf [AK324499]	-0.777875	0.583225	0.0260355
AK324503	esterase lipase thioesterase family protein	A_96_P005516	AK324503	AK324503	gb|Solanum lycopersicum cDNA, clone: LEFL1078CG05, HTC in leaf [AK324503]	-1.11808	0.460707	0.049073
AK324508	protein	A_96_P189229	AK324508	AK324508	gb|Solanum lycopersicum cDNA, clone: LEFL1078DA03, HTC in leaf [AK324508]	0.738707	1.66868	0.0242296
AK324509	protein	A_96_P151661	AK324509	AK324509	gb|Solanum lycopersicum cDNA, clone: LEFL1078DA04, HTC in leaf [AK324509]	0.719671	1.64681	0.0411008
AK324512	protein	A_96_P210119	AK324512	AK324512	gb|Solanum lycopersicum cDNA, clone: LEFL1078DB05, HTC in leaf [AK324512]	-0.459652	0.727162	0.0309589
AK324514	desacetoxyvindoline 4-	A_96_P022176	AK324514	AK324514	gb|Solanum lycopersicum cDNA, clone: LEFL1078DB08, HTC in leaf [AK324514]	1.20511	2.30555	0.00134457
AK324522	protein	A_96_P022076	AK324522	AK324522	gb|Solanum lycopersicum cDNA, clone: LEFL1078DF01, HTC in leaf [AK324522]	0.499473	1.4137	0.0218102
AK324550	carboxyl methyltransferase	A_96_P028616	AK324550	AK324550	gb|Solanum lycopersicum cDNA, clone: LEFL1079AH01, HTC in leaf [AK324550]	1.38648	2.6144	0.0182939
AK324551	dual-specificity protein phosphatase	A_96_P040911	AK324551	AK324551	gb|Solanum lycopersicum cDNA, clone: LEFL1079AH11, HTC in leaf [AK324551]	0.45449	1.3703	0.0387544
AK324555	caffeoyl- o-methyltransferase	A_96_P131307	AK324555	AK324555	gb|Solanum lycopersicum cDNA, clone: LEFL1079BB12, HTC in leaf [AK324555]	-1.32041	0.40042	0.0310887
AK324557	protein	A_96_P018876	AK324557	AK324557	gb|Solanum lycopersicum cDNA, clone: LEFL1079BC08, HTC in leaf [AK324557]	-0.762211	0.589592	0.04261
AK324564	protein	A_96_P189834	AK324564	AK324564	gb|Solanum lycopersicum cDNA, clone: LEFL1079BG07, HTC in leaf [AK324564]	0.569967	1.48449	0.0476854
AK324580	thioredoxin domain-containing	A_96_P141132	AK324580	AK324580	gb|Solanum lycopersicum cDNA, clone: LEFL1079CF11, HTC in leaf [AK324580]	1.5526	2.93344	0.00476052
AK324582	mo25 family protein	A_96_P079299	AK324582	AK324582	gb|Solanum lycopersicum cDNA, clone: LEFL1079CH01, HTC in leaf [AK324582]	0.407341	1.32624	0.0444247
AK324607	zinc finger	A_96_P073024	AK324607	AK324607	gb|Solanum lycopersicum cDNA, clone: LEFL1080AB06, HTC in leaf [AK324607]	-1.10391	0.465255	0.0246889
AK324619	heavy metal-associated domain containing expressed	A_96_P034056	AK324619	AK324619	gb|Solanum lycopersicum cDNA, clone: LEFL1080BA05, HTC in leaf [AK324619]	-0.796806	0.575622	0.0147715
AK324652	thiol-disulphide oxidoreductase dcc	A_96_P059731	AK324652	AK324652	gb|Solanum lycopersicum cDNA, clone: LEFL1080CB09, HTC in leaf [AK324652]	0.725216	1.65315	0.0227026
AK324654	pyrophosphate-dependent phosphofructokinase beta subunit	A_96_P206819	AK324654	AK324654	gb|Solanum lycopersicum cDNA, clone: LEFL1080CC09, HTC in leaf [AK324654]	-0.661453	0.632241	0.0148972
AK324673	protein	A_96_P073614	AK324673	AK324673	gb|Solanum lycopersicum cDNA, clone: LEFL1080DC11, HTC in leaf [AK324673]	0.8983	1.86387	0.0318587
AK324681	hydrolyzing o-glycosyl	A_96_P214019	AK324681	AK324681	gb|Solanum lycopersicum cDNA, clone: LEFL1080DG02, HTC in leaf [AK324681]	-0.958984	0.514419	0.0138762
AK324689	protein	A_96_P122477	AK324689	AK324689	gb|Solanum lycopersicum cDNA, clone: LEFL1081AC02, HTC in leaf [AK324689]	0.768389	1.70337	0.0249473
AK324690	protein	A_96_P111092	AK324690	AK324690	gb|Solanum lycopersicum cDNA, clone: LEFL1081AC11, HTC in leaf [AK324690]	1.78632	3.44934	0.00637552
AK324699	conserved hypothetical protein [Ricinus communis]	A_96_P232994	AK324699	AK324699	gb|Solanum lycopersicum cDNA, clone: LEFL1081AH05, HTC in leaf [AK324699]	1.7421	3.34522	0.0017299
AK324711	transparent testa 1	A_96_P233024	AK324711	AK324711	gb|Solanum lycopersicum cDNA, clone: LEFL1081BG10, HTC in leaf [AK324711]	1.05828	2.08245	0.00442522
AK324734	blue copper protein	A_96_P016796	AK324734	AK324734	gb|Solanum lycopersicum cDNA, clone: LEFL1081DH11, HTC in leaf [AK324734]	1.04464	2.06285	0.0318531
AK324745	autophagy-related protein 8 precursor	A_96_P039761	AK324745	AK324745	gb|Solanum lycopersicum cDNA, clone: LEFL1085AH10, HTC in leaf [AK324745]	0.367815	1.2904	0.0312676
AK324749	cold acclimation protein cor413-pm1	A_96_P021106	AK324749	AK324749	gb|Solanum lycopersicum cDNA, clone: LEFL1085BD09, HTC in leaf [AK324749]	1.43846	2.71031	0.0229074
AK324751	putative ADL1	A_96_P233069	AK324751	AK324751	gb|Solanum lycopersicum cDNA, clone: LEFL1085BD11, HTC in leaf [AK324751]	1.07427	2.10566	0.00637552
AK324757	protein	A_96_P052441	AK324757	AK324757	gb|Solanum lycopersicum cDNA, clone: LEFL1085BH10, HTC in leaf [AK324757]	-0.518802	0.697951	0.0329024
AK324758	protein	A_96_P058986	AK324758	AK324758	gb|Solanum lycopersicum cDNA, clone: LEFL1085CA09, HTC in leaf [AK324758]	0.685184	1.60791	0.0116092
AK324790	protein	A_96_P118107	AK324790	AK324790	gb|Solanum lycopersicum cDNA, clone: LEFL1086AH04, HTC in leaf [AK324790]	-0.661029	0.632427	0.028053
AK324791	fha domain containing expressed	A_96_P011081	AK324791	AK324791	gb|Solanum lycopersicum cDNA, clone: LEFL1086BB10, HTC in leaf [AK324791]	0.476966	1.39181	0.0387529
AK324792	protein	A_96_P067076	AK324792	AK324792	gb|Solanum lycopersicum cDNA, clone: LEFL1086BE07, HTC in leaf [AK324792]	-0.968173	0.511153	0.0353419
AK324794	mitochondrial carrier	A_96_P088919	AK324794	AK324794	gb|Solanum lycopersicum cDNA, clone: LEFL1086BG06, HTC in leaf [AK324794]	0.513508	1.42752	0.0236425
AK324797	protein	A_96_P216544	AK324797	AK324797	gb|Solanum lycopersicum cDNA, clone: LEFL1086BH03, HTC in leaf [AK324797]	-0.609676	0.655344	0.0292979
AK324806	protein	A_96_P233139	AK324806	AK324806	gb|Solanum lycopersicum cDNA, clone: LEFL1086CD12, HTC in leaf [AK324806]	1.82255	3.53707	0.0115667
AK324808	myb family transcription factor-related protein	A_96_P086214	AK324808	AK324808	gb|Solanum lycopersicum cDNA, clone: LEFL1086CE07, HTC in leaf [AK324808]	0.935985	1.9132	0.0342533
AK324834	membrane protein	A_96_P233174	AK324834	AK324834	gb|Solanum lycopersicum cDNA, clone: LEFL1087AD06, HTC in leaf [AK324834]	-0.665932	0.630281	0.0196764
AK324843	fruit protein pkiwi502	A_96_P007191	AK324843	AK324843	gb|Solanum lycopersicum cDNA, clone: LEFL1087BB05, HTC in leaf [AK324843]	-0.44235	0.735935	0.0167146
AK324877	phloem protein 2	A_96_P233224	AK324877	AK324877	gb|Solanum lycopersicum cDNA, clone: LEFL1087DC02, HTC in leaf [AK324877]	0.752021	1.68415	0.0189178
AK324879	udp-glucose dehydrogenase	A_96_P081204	AK324879	AK324879	gb|Solanum lycopersicum cDNA, clone: LEFL1087DD03, HTC in leaf [AK324879]	-0.693552	0.618329	0.0246113
AK324912	dna binding	A_96_P233259	AK324912	AK324912	gb|Solanum lycopersicum cDNA, clone: LEFL1088BF03, HTC in leaf [AK324912]	0.453431	1.36929	0.0266939
AK324942	calcium calmodulin protein kinase 1	A_96_P044156	AK324942	AK324942	gb|Solanum lycopersicum cDNA, clone: LEFL1088DE05, HTC in leaf [AK324942]	0.49833	1.41258	0.0392943
AK324953	anion exchanger family protein	A_96_P238042	AK324953	AK324953	gb|Solanum lycopersicum cDNA, clone: LEFL1089AD05, HTC in leaf [AK324953]	-1.18504	0.439811	0.0223733
AK324957	protein	A_96_P125992	AK324957	AK324957	gb|Solanum lycopersicum cDNA, clone: LEFL1089AF11, HTC in leaf [AK324957]	0.431907	1.34902	0.0250362
AK324965	protein	A_96_P081979	AK324965	AK324965	gb|Solanum lycopersicum cDNA, clone: LEFL1089BA06, HTC in leaf [AK324965]	0.734497	1.66382	0.0276965
AK324969	amino acid permease	A_96_P252342	AK324969	AK324969	gb|Solanum lycopersicum cDNA, clone: LEFL1089BC04, HTC in leaf [AK324969]	0.535486	1.44943	0.032102
AK324990	chloroplast-targeted copper	A_96_P117312	AK324990	AK324990	gb|Solanum lycopersicum cDNA, clone: LEFL1089DA09, HTC in leaf [AK324990]	0.617455	1.53417	0.0342384
AK324996	predicted protein [Populus trichocarpa]	A_96_P037536	AK324996	AK324996	gb|Solanum lycopersicum cDNA, clone: LEFL1089DD05, HTC in leaf [AK324996]	0.639576	1.55787	0.0232855
AK325001	subtilisin-like protease	A_96_P100864	AK325001	AK325001	gb|Solanum lycopersicum cDNA, clone: LEFL1089DH08, HTC in leaf [AK325001]	-0.521374	0.696708	0.0260355
AK325005	protein	A_96_P217379	AK325005	AK325005	gb|Solanum lycopersicum cDNA, clone: LEFL1090AA11, HTC in leaf [AK325005]	0.8346	1.78336	0.0302085
AK325020	replication factor a	A_96_P033706	AK325020	AK325020	gb|Solanum lycopersicum cDNA, clone: LEFL1090BB04, HTC in leaf [AK325020]	0.527697	1.44163	0.0442355
AK325041	wrky transcription factor	A_96_P253190	AK325041	AK325041	gb|Solanum lycopersicum cDNA, clone: LEFL1090CC08, HTC in leaf [AK325041]	1.38034	2.6033	0.0286867
AK325062	---NA---	A_96_P232784	AK325062	AK325062	gb|Solanum lycopersicum cDNA, clone: LEFL1091AA09, HTC in leaf [AK325062]	-1.05907	0.479941	0.0368118
AK325093	---NA---	A_96_P233449	AK325093	AK325093	gb|Solanum lycopersicum cDNA, clone: LEFL1091BH12, HTC in leaf [AK325093]	1.39382	2.62773	0.0058618
AK325111	oligopeptide transporter opt family	A_96_P230314	AK325111	AK325111	gb|Solanum lycopersicum cDNA, clone: LEFL1091DA07, HTC in leaf [AK325111]	0.773468	1.70937	0.0318122
AK325149	ppgpp family	A_96_P067961	AK325149	AK325149	gb|Solanum lycopersicum cDNA, clone: LEFL1092BE12, HTC in leaf [AK325149]	-0.420021	0.747414	0.0479686
AK325175	bps1 (bypass 1)	A_96_P233524	AK325175	AK325175	gb|Solanum lycopersicum cDNA, clone: LEFL1092CH06, HTC in leaf [AK325175]	1.0367	2.05153	0.0298371
AK325177	capping protein beta	A_96_P134267	AK325177	AK325177	gb|Solanum lycopersicum cDNA, clone: LEFL1092DB01, HTC in leaf [AK325177]	0.47084	1.38592	0.0342784
AK325197	protein	A_96_P250477	AK325197	AK325197	gb|Solanum lycopersicum cDNA, clone: LEFL1092DG06, HTC in leaf [AK325197]	-0.374503	0.771371	0.0341358
AK325207	protein	A_96_P085974	AK325207	AK325207	gb|Solanum lycopersicum cDNA, clone: LEFL1093AH01, HTC in leaf [AK325207]	1.15952	2.23383	0.0207479
AK325252	metal ion binding	A_96_P053876	AK325252	AK325252	gb|Solanum lycopersicum cDNA, clone: LEFL1094AA05, HTC in leaf [AK325252]	0.768973	1.70406	0.0290218
AK325253	gtp binding	A_96_P021476	AK325253	AK325253	gb|Solanum lycopersicum cDNA, clone: LEFL1094AB04, HTC in leaf [AK325253]	-0.421751	0.746518	0.0250362
AK325271	protein	A_96_P032386	AK325271	AK325271	gb|Solanum lycopersicum cDNA, clone: LEFL1094BH05, HTC in leaf [AK325271]	1.04589	2.06464	0.00345055
AK325272	glucosyl transferase	A_96_P233639	AK325272	AK325272	gb|Solanum lycopersicum cDNA, clone: LEFL1094BH09, HTC in leaf [AK325272]	0.877365	1.83702	0.0371578
AK325274	ubiquitin-conjugating enzyme e2-17 kda	A_96_P038571	AK325274	AK325274	gb|Solanum lycopersicum cDNA, clone: LEFL1094CA09, HTC in leaf [AK325274]	0.767567	1.7024	0.0281982
AK325308	acht4 (atypical cys his rich thioredoxin 4) acting on sulfur group of disulfide as acceptor	A_96_P015436	AK325308	AK325308	gb|Solanum lycopersicum cDNA, clone: LEFL1095AC06, HTC in leaf [AK325308]	0.895263	1.85995	0.0380713
AK325311	protein	A_96_P047221	AK325311	AK325311	gb|Solanum lycopersicum cDNA, clone: LEFL1095AC11, HTC in leaf [AK325311]	0.535673	1.44962	0.0492302
AK325313	transposon mutator sub- expressed	A_96_P125707	AK325313	AK325313	gb|Solanum lycopersicum cDNA, clone: LEFL1095AE06, HTC in leaf [AK325313]	1.09229	2.13212	0.0270638
AK325328	udp-glucose:sterol glucosyltransferase	A_96_P015121	AK325328	AK325328	gb|Solanum lycopersicum cDNA, clone: LEFL1095BB06, HTC in leaf [AK325328]	-0.428466	0.743052	0.0304355
AK325369	protein kinase	A_96_P174739	AK325369	AK325369	gb|Solanum lycopersicum cDNA, clone: LEFL1095CH07, HTC in leaf [AK325369]	-0.696727	0.61697	0.0266939
AK325395	unnamed protein product [Vitis vinifera]	A_96_P233729	AK325395	AK325395	gb|Solanum lycopersicum cDNA, clone: LEFL1096AC08, HTC in leaf [AK325395]	0.610014	1.52627	0.0266939
AK325421	sec14 cytosolic	A_96_P037506	AK325421	AK325421	gb|Solanum lycopersicum cDNA, clone: LEFL1096BF06, HTC in leaf [AK325421]	0.577425	1.49218	0.0185578
AK325423	microtubule-associated protein map65-1a	A_96_P222354	AK325423	AK325423	gb|Solanum lycopersicum cDNA, clone: LEFL1096BG05, HTC in leaf [AK325423]	-0.552951	0.681624	0.0202108
AK325434	protein	A_96_P078294	AK325434	AK325434	gb|Solanum lycopersicum cDNA, clone: LEFL1096CE04, HTC in leaf [AK325434]	0.952121	1.93471	0.0346349
AK325472	85a5 (udp-glucosyl transferase 85a5) glucuronosyltransferase transferring glycosyl groups	A_96_P127697	AK325472	AK325472	gb|Solanum lycopersicum cDNA, clone: LEFL1097AB08, HTC in leaf [AK325472]	2.65274	6.28859	0.00517003
AK325493	protein	A_96_P051761	AK325493	AK325493	gb|Solanum lycopersicum cDNA, clone: LEFL1097AH09, HTC in leaf [AK325493]	-1.435	0.369846	0.0487616
AK325503	glutaredoxin family protein	A_96_P209314	AK325503	AK325503	gb|Solanum lycopersicum cDNA, clone: LEFL1097BC01, HTC in leaf [AK325503]	0.496997	1.41127	0.022857
AK325508	protein	A_96_P247652	AK325508	AK325508	gb|Solanum lycopersicum cDNA, clone: LEFL1097BD10, HTC in leaf [AK325508]	2.00431	4.01196	0.0135712
AK325515	protein	A_96_P233864	AK325515	AK325515	gb|Solanum lycopersicum cDNA, clone: LEFL1097BG10, HTC in leaf [AK325515]	-0.392252	0.761939	0.039617
AK325518	gcn5-related n-acetyltransferase family protein	A_96_P069111	AK325518	AK325518	gb|Solanum lycopersicum cDNA, clone: LEFL1097BH05, HTC in leaf [AK325518]	0.491163	1.40558	0.040321
AK325523	deoxyuridine 5 -triphosphate expressed	A_96_P126127	AK325523	AK325523	gb|Solanum lycopersicum cDNA, clone: LEFL1097CA10, HTC in leaf [AK325523]	2.1982	4.58908	0.00633715
AK325531	zinc finger	A_96_P060621	AK325531	AK325531	gb|Solanum lycopersicum cDNA, clone: LEFL1097CD03, HTC in leaf [AK325531]	-0.940127	0.521187	0.0252951
AK325566	pentatricopeptide repeat-containing	A_96_P105479	AK325566	AK325566	gb|Solanum lycopersicum cDNA, clone: LEFL1098AB05, HTC in leaf [AK325566]	-0.630375	0.646009	0.044159
AK325582	btb poz domain-containing protein	A_96_P062716	AK325582	AK325582	gb|Solanum lycopersicum cDNA, clone: LEFL1098BF07, HTC in leaf [AK325582]	1.21484	2.32116	0.0262847
AK325598	protein	A_96_P028981	AK325598	AK325598	gb|Solanum lycopersicum cDNA, clone: LEFL1098CC11, HTC in leaf [AK325598]	0.377364	1.29897	0.0269561
AK325600	cytochrome p450	A_96_P060576	AK325600	AK325600	gb|Solanum lycopersicum cDNA, clone: LEFL1098CD06, HTC in leaf [AK325600]	0.68031	1.60248	0.0456828
AK325610	integral membrane protein	A_96_P101919	AK325610	AK325610	gb|Solanum lycopersicum cDNA, clone: LEFL1098DD05, HTC in leaf [AK325610]	1.00328	2.00455	0.0154418
AK325617	protein	A_96_P112117	AK325617	AK325617	gb|Solanum lycopersicum cDNA, clone: LEFL1098DF03, HTC in leaf [AK325617]	1.24276	2.36651	0.022338
AK325628	gras family transcription factor	A_96_P071799	AK325628	AK325628	gb|Solanum lycopersicum cDNA, clone: LEFL2002AG10, HTC in fruit [AK325628]	-1.56041	0.339056	0.0401089
AK325631	sialyltransferase-like protein	A_96_P115032	AK325631	AK325631	gb|Solanum lycopersicum cDNA, clone: LEFL2002BC06, HTC in fruit [AK325631]	-0.888122	0.540317	0.0407057
AK325632	lipase class 3 family protein	A_96_P154976	AK325632	AK325632	gb|Solanum lycopersicum cDNA, clone: LEFL2002DA06, HTC in fruit [AK325632]	-1.62277	0.324712	0.0303979
AK325633	protein	A_96_P145631	AK325633	AK325633	gb|Solanum lycopersicum cDNA, clone: LEFL2003AC11, HTC in fruit [AK325633]	0.578025	1.4928	0.0117018
AK325644	pdi-like protein	A_96_P159196	AK325644	AK325644	gb|Solanum lycopersicum cDNA, clone: LEFL2004G12, HTC in fruit [AK325644]	1.36603	2.5776	0.011674
AK325646	protein	A_96_P214739	AK325646	AK325646	gb|Solanum lycopersicum cDNA, clone: LEFL2004J04, HTC in fruit [AK325646]	0.900019	1.86609	0.019684
AK325675	heat shock protein binding	A_96_P261527	AK325675	AK325675	gb|Solanum lycopersicum cDNA, clone: LEFL2009B09, HTC in fruit [AK325675]	-0.769649	0.58656	0.0438619
AK325704	---NA---	A_96_P063911	AK325704	AK325704	gb|Solanum lycopersicum cDNA, clone: LEFL2013M16, HTC in fruit [AK325704]	-1.50191	0.353086	0.0331844
AK325708	ubiquitin conjugating	A_96_P069344	AK325708	AK325708	gb|Solanum lycopersicum cDNA, clone: LEFL2014F03, HTC in fruit [AK325708]	0.658225	1.57814	0.0201145
AK325740	hypothetical protein NitaMp061 [Nicotiana tabacum]	A_96_P034136	AK325740	AK325740	gb|Solanum lycopersicum cDNA, clone: LEFL2020G08, HTC in fruit [AK325740]	-0.401465	0.757089	0.0301302
AK325741	zinc finger	A_96_P044441	AK325741	AK325741	gb|Solanum lycopersicum cDNA, clone: LEFL2020H10, HTC in fruit [AK325741]	0.57986	1.4947	0.0451558
AK325750	ras-gtpase-activating protein-binding	A_96_P219069	AK325750	AK325750	gb|Solanum lycopersicum cDNA, clone: LEFL2021B20, HTC in fruit [AK325750]	-0.537481	0.688973	0.01587
AK325763	---NA---	A_96_P025096	AK325763	AK325763	gb|Solanum lycopersicum cDNA, clone: LEFL2023M17, HTC in fruit [AK325763]	-0.891594	0.539018	0.0479502
AK325772	---NA---	A_96_P129127	AK325772	AK325772	gb|Solanum lycopersicum cDNA, clone: LEFL2025O07, HTC in fruit [AK325772]	0.388812	1.30931	0.0338927
AK325780	protein phosphatase	A_96_P020111	AK325780	AK325780	gb|Solanum lycopersicum cDNA, clone: LEFL2026O24, HTC in fruit [AK325780]	-0.465452	0.724244	0.0432675
AK325786	protein	A_96_P054966	AK325786	AK325786	gb|Solanum lycopersicum cDNA, clone: LEFL2027O09, HTC in fruit [AK325786]	-0.370738	0.773387	0.0454102
AK325787	chaperone protein	A_96_P113412	AK325787	AK325787	gb|Solanum lycopersicum cDNA, clone: LEFL2028B10, HTC in fruit [AK325787]	0.455652	1.3714	0.0326803
AK325805	---NA---	A_96_P008906	AK325805	AK325805	gb|Solanum lycopersicum cDNA, clone: LEFL2034A18, HTC in fruit [AK325805]	-0.927924	0.525614	0.011999
AK325806	nucleic acid binding	A_96_P015491	AK325806	AK325806	gb|Solanum lycopersicum cDNA, clone: LEFL2034N21, HTC in fruit [AK325806]	-0.46621	0.723864	0.0385929
AK325814	protein	A_96_P026506	AK325814	AK325814	gb|Solanum lycopersicum cDNA, clone: LEFL2036K05, HTC in fruit [AK325814]	0.627016	1.54437	0.011244
AK325820	at3g54020 f5k20_320	A_96_P034951	AK325820	AK325820	gb|Solanum lycopersicum cDNA, clone: LEFL2037L24, HTC in fruit [AK325820]	-0.784835	0.580418	0.0468311
AK325831	mt-a70 family expressed	A_96_P224984	AK325831	AK325831	gb|Solanum lycopersicum cDNA, clone: LEFL2040O06, HTC in fruit [AK325831]	-0.634298	0.644254	0.0313884
AK325834	photosystem i assembly protein ycf3	A_96_P092919	AK325834	AK325834	gb|Solanum lycopersicum cDNA, clone: LEFL2041B20, HTC in fruit [AK325834]	-0.799108	0.574704	0.0124553
AK325840	serine threonine-protein kinase nak	A_96_P199684	AK325840	AK325840	gb|Solanum lycopersicum cDNA, clone: LEFL2042G22, HTC in fruit [AK325840]	-0.864021	0.549419	0.037015
AK325843	---NA---	A_96_P140892	AK325843	AK325843	gb|Solanum lycopersicum cDNA, clone: LEFL2043O17, HTC in fruit [AK325843]	-0.526429	0.694271	0.0431511
AK325855	atp binding	A_96_P133977	AK325855	AK325855	gb|Solanum lycopersicum cDNA, clone: LEFL2046H10, HTC in fruit [AK325855]	-0.500584	0.706821	0.040961
AK325856	receptor serine threonine	A_96_P243999	AK325856	AK325856	gb|Solanum lycopersicum cDNA, clone: LEFL2046H24, HTC in fruit [AK325856]	0.415372	1.33364	0.0392093
AK325860	homeodomain transcription factor	A_96_P055751	AK325860	AK325860	gb|Solanum lycopersicum cDNA, clone: LEFL2046N09, HTC in fruit [AK325860]	0.705565	1.63078	0.0188411
AK325869	PREDICTED: hypothetical protein [Vitis vinifera]	A_96_P023656	AK325869	AK325869	gb|Solanum lycopersicum cDNA, clone: LEFL2049E17, HTC in fruit [AK325869]	0.426187	1.34368	0.0182233
AK325879	casein kinase i	A_96_P005456	AK325879	AK325879	gb|Solanum lycopersicum cDNA, clone: LEFL2051P19, HTC in fruit [AK325879]	-0.328727	0.796239	0.0419139
AK325890	hypothetical protein [Vitis vinifera]	A_96_P091289	AK325890	AK325890	gb|Solanum lycopersicum cDNA, clone: LEFL2054D14, HTC in fruit [AK325890]	0.524243	1.43818	0.0167868
AK325899	nbs-lrr resistance protein	A_96_P246352	AK325899	AK325899	gb|Solanum lycopersicum cDNA, clone: LEFL2055L14, HTC in fruit [AK325899]	0.813783	1.75781	0.0222518
AK325947	flavonol synthase	A_96_P010586	AK325947	AK325947	gb|Solanum lycopersicum cDNA, clone: LEFL2001AG08, HTC in fruit [AK325947]	0.908917	1.87764	0.0264558
AK325982	beta- -glucanase	A_96_P074039	AK325982	AK325982	gb|Solanum lycopersicum cDNA, clone: LEFL2001BH09, HTC in fruit [AK325982]	-1.21793	0.429899	0.0235796
AK325992	uridylate kinase	A_96_P019291	AK325992	AK325992	gb|Solanum lycopersicum cDNA, clone: LEFL2001CB12, HTC in fruit [AK325992]	1.29136	2.44759	0.00637552
AK325994	protein	A_96_P122232	AK325994	AK325994	gb|Solanum lycopersicum cDNA, clone: LEFL2001CC03, HTC in fruit [AK325994]	-0.4735	0.720215	0.032563
AK326041	xyloglucan 6-	A_96_P068936	AK326041	AK326041	gb|Solanum lycopersicum cDNA, clone: LEFL2001DF07, HTC in fruit [AK326041]	-0.771092	0.585974	0.0293009
AK326062	quercetin 3-o-glucoside-6 -o-malonyltransferase	A_96_P178459	AK326062	AK326062	gb|Solanum lycopersicum cDNA, clone: LEFL2002AC09, HTC in fruit [AK326062]	0.557788	1.47201	0.0337851
AK326063	omega-6 endoplasmic reticulum	A_96_P091209	AK326063	AK326063	gb|Solanum lycopersicum cDNA, clone: LEFL2002AC12, HTC in fruit [AK326063]	-0.366236	0.775804	0.0300429
AK326066	glycosyltransferase family protein	A_96_P048821	AK326066	AK326066	gb|Solanum lycopersicum cDNA, clone: LEFL2002AD09, HTC in fruit [AK326066]	1.14749	2.21527	0.0158294
AK326088	ribosomal protein s6 kinase	A_96_P066806	AK326088	AK326088	gb|Solanum lycopersicum cDNA, clone: LEFL2002BB05, HTC in fruit [AK326088]	0.929634	1.90479	0.0154431
AK326096	heat shock factor protein hsf30	A_96_P074609	AK326096	AK326096	gb|Solanum lycopersicum cDNA, clone: LEFL2002BD02, HTC in fruit [AK326096]	0.918457	1.89009	0.0213092
AK326099	protein	A_96_P018521	AK326099	AK326099	gb|Solanum lycopersicum cDNA, clone: LEFL2002BE04, HTC in fruit [AK326099]	0.588645	1.50383	0.0110998
AK326103	protein	A_96_P154936	AK326103	AK326103	gb|Solanum lycopersicum cDNA, clone: LEFL2002BE12, HTC in fruit [AK326103]	1.02365	2.03306	0.0185863
AK326121	gda2 protein	A_96_P132097	AK326121	AK326121	gb|Solanum lycopersicum cDNA, clone: LEFL2002CB08, HTC in fruit [AK326121]	-1.64047	0.320752	0.0430004
AK326138	protein	A_96_P067406	AK326138	AK326138	gb|Solanum lycopersicum cDNA, clone: LEFL2002CG09, HTC in fruit [AK326138]	0.392296	1.31248	0.0357371
AK326156	protein	A_96_P189224	AK326156	AK326156	gb|Solanum lycopersicum cDNA, clone: LEFL2002DD07, HTC in fruit [AK326156]	0.463054	1.37846	0.0226415
AK326160	lysosomal alpha-	A_96_P028061	AK326160	AK326160	gb|Solanum lycopersicum cDNA, clone: LEFL2002DE03, HTC in fruit [AK326160]	-0.777729	0.583284	0.0195788
AK326163	protein	A_96_P189974	AK326163	AK326163	gb|Solanum lycopersicum cDNA, clone: LEFL2002DF05, HTC in fruit [AK326163]	-0.682692	0.623002	0.0160145
AK326169	protein	A_96_P180664	AK326169	AK326169	gb|Solanum lycopersicum cDNA, clone: LEFL2002DH01, HTC in fruit [AK326169]	1.27555	2.42092	0.0458078
AK326191	atp binding nucleotide binding phenylalanine-trna ligase	A_96_P070624	AK326191	AK326191	gb|Solanum lycopersicum cDNA, clone: LEFL2003AD10, HTC in fruit [AK326191]	1.15878	2.23268	0.00282805
AK326194	f-box family protein	A_96_P185254	AK326194	AK326194	gb|Solanum lycopersicum cDNA, clone: LEFL2003AE05, HTC in fruit [AK326194]	0.554715	1.46888	0.0180849
AK326208	protein	A_96_P038486	AK326208	AK326208	gb|Solanum lycopersicum cDNA, clone: LEFL2003BA02, HTC in fruit [AK326208]	-0.312859	0.805045	0.0494387
AK326247	modifier of rudimentary expressed	A_96_P137027	AK326247	AK326247	gb|Solanum lycopersicum cDNA, clone: LEFL2003CB07, HTC in fruit [AK326247]	-0.699707	0.615697	0.045888
AK326273	auxin-regulated expressed	A_96_P087974	AK326273	AK326273	gb|Solanum lycopersicum cDNA, clone: LEFL2003DB03, HTC in fruit [AK326273]	-1.48009	0.358467	0.0453239
AK326285	lob domain-containing	A_96_P017141	AK326285	AK326285	gb|Solanum lycopersicum cDNA, clone: LEFL2003DD07, HTC in fruit [AK326285]	-1.09135	0.469323	0.0300284
AK326291	at1g18740 f6a14_15	A_96_P021331	AK326291	AK326291	gb|Solanum lycopersicum cDNA, clone: LEFL2003DF02, HTC in fruit [AK326291]	-0.57973	0.669089	0.0296668
AK326304	octicosapeptide phox bem1p domain-containing protein	A_96_P031161	AK326304	AK326304	gb|Solanum lycopersicum cDNA, clone: LEFL2004B02, HTC in fruit [AK326304]	2.24978	4.75609	0.00554099
AK326320	rna binding	A_96_P234554	AK326320	AK326320	gb|Solanum lycopersicum cDNA, clone: LEFL2004H10, HTC in fruit [AK326320]	0.452831	1.36872	0.045888
AK326325	4-coumarate- ligase-like protein	A_96_P091579	AK326325	AK326325	gb|Solanum lycopersicum cDNA, clone: LEFL2004J18, HTC in fruit [AK326325]	-1.19997	0.435284	0.0311641
AK326329	zn and cd transporter	A_96_P102354	AK326329	AK326329	gb|Solanum lycopersicum cDNA, clone: LEFL2004K18, HTC in fruit [AK326329]	0.642052	1.56055	0.0406538
AK326331	protein	A_96_P067691	AK326331	AK326331	gb|Solanum lycopersicum cDNA, clone: LEFL2004L12, HTC in fruit [AK326331]	0.574407	1.48907	0.0466176
AK326335	PREDICTED: hypothetical protein [Vitis vinifera]	A_96_P093714	AK326335	AK326335	gb|Solanum lycopersicum cDNA, clone: LEFL2004N06, HTC in fruit [AK326335]	1.79075	3.45994	0.00239554
AK326352	ubiquitin-protein	A_96_P097194	AK326352	AK326352	gb|Solanum lycopersicum cDNA, clone: LEFL2005F18, HTC in fruit [AK326352]	0.471087	1.38615	0.0334867
AK326358	rna binding	A_96_P127597	AK326358	AK326358	gb|Solanum lycopersicum cDNA, clone: LEFL2005I01, HTC in fruit [AK326358]	0.440637	1.3572	0.0422783
AK326367	protein	A_96_P133172	AK326367	AK326367	gb|Solanum lycopersicum cDNA, clone: LEFL2005L02, HTC in fruit [AK326367]	-0.526062	0.694448	0.0285524
AK326369	at4g27720 t29a15_210	A_96_P081049	AK326369	AK326369	gb|Solanum lycopersicum cDNA, clone: LEFL2005L15, HTC in fruit [AK326369]	-0.779853	0.582426	0.0251991
AK326384	dnaj-like protein	A_96_P231139	AK326384	AK326384	gb|Solanum lycopersicum cDNA, clone: LEFL2006B05, HTC in fruit [AK326384]	-0.487294	0.713362	0.0372154
AK326387	dnaj heat shock	A_96_P034531	AK326387	AK326387	gb|Solanum lycopersicum cDNA, clone: LEFL2006C08, HTC in fruit [AK326387]	-0.638016	0.642596	0.0391706
AK326391	protein	A_96_P235019	AK326391	AK326391	gb|Solanum lycopersicum cDNA, clone: LEFL2006F05, HTC in fruit [AK326391]	0.761385	1.69512	0.0444456
AK326396	protein	A_96_P235044	AK326396	AK326396	gb|Solanum lycopersicum cDNA, clone: LEFL2006F19, HTC in fruit [AK326396]	0.532285	1.44622	0.0434353
AK326420	protein cobra	A_96_P209104	AK326420	AK326420	gb|Solanum lycopersicum cDNA, clone: LEFL2006N11, HTC in fruit [AK326420]	0.70569	1.63092	0.0400224
AK326433	pectate lyase	A_96_P089729	AK326433	AK326433	gb|Solanum lycopersicum cDNA, clone: LEFL2007E18, HTC in fruit [AK326433]	2.29861	4.91983	0.00443006
AK326434	protein kinase	A_96_P186514	AK326434	AK326434	gb|Solanum lycopersicum cDNA, clone: LEFL2007E23, HTC in fruit [AK326434]	-0.886031	0.541101	0.0261453
AK326439	ankyrin-like protein	A_96_P102629	AK326439	AK326439	gb|Solanum lycopersicum cDNA, clone: LEFL2007G02, HTC in fruit [AK326439]	-0.331489	0.794716	0.0467698
AK326441	serine acetyltransferase	A_96_P112737	AK326441	AK326441	gb|Solanum lycopersicum cDNA, clone: LEFL2007H01, HTC in fruit [AK326441]	0.878383	1.83831	0.0110167
AK326452	protein	A_96_P118117	AK326452	AK326452	gb|Solanum lycopersicum cDNA, clone: LEFL2007L02, HTC in fruit [AK326452]	0.870488	1.82828	0.0167868
AK326458	hypoersensitive response protein	A_96_P029171	AK326458	AK326458	gb|Solanum lycopersicum cDNA, clone: LEFL2007M04, HTC in fruit [AK326458]	1.0734	2.10438	0.00344017
AK326467	rna polymerase beta subunit	A_96_P071369	AK326467	AK326467	gb|Solanum lycopersicum cDNA, clone: LEFL2007O06, HTC in fruit [AK326467]	-1.13906	0.454056	0.0055476
AK326474	protein	A_96_P177489	AK326474	AK326474	gb|Solanum lycopersicum cDNA, clone: LEFL2007P10, HTC in fruit [AK326474]	0.635609	1.55359	0.0199652
AK326479	protein	A_96_P186154	AK326479	AK326479	gb|Solanum lycopersicum cDNA, clone: LEFL2008B03, HTC in fruit [AK326479]	-1.22985	0.426361	0.0498629
AK326482	protein	A_96_P099369	AK326482	AK326482	gb|Solanum lycopersicum cDNA, clone: LEFL2008C01, HTC in fruit [AK326482]	-0.599518	0.659974	0.034598
AK326487	tyrosyl-trna synthetase	A_96_P092189	AK326487	AK326487	gb|Solanum lycopersicum cDNA, clone: LEFL2008E14, HTC in fruit [AK326487]	0.352298	1.27659	0.0330167
AK326518	alpha beta fold family expressed	A_96_P106654	AK326518	AK326518	gb|Solanum lycopersicum cDNA, clone: LEFL2008M19, HTC in fruit [AK326518]	0.367462	1.29008	0.0468875
AK326525	protein	A_96_P206074	AK326525	AK326525	gb|Solanum lycopersicum cDNA, clone: LEFL2008P03, HTC in fruit [AK326525]	-0.345961	0.786784	0.0494387
AK326527	secondary cell wall-related glycosyltransferase family 8	A_96_P215024	AK326527	AK326527	gb|Solanum lycopersicum cDNA, clone: LEFL2008P24, HTC in fruit [AK326527]	-0.33201	0.794429	0.0476221
AK326535	dimethylaniline	A_96_P024991	AK326535	AK326535	gb|Solanum lycopersicum cDNA, clone: LEFL2009D07, HTC in fruit [AK326535]	-0.552349	0.681909	0.0297781
AK326539	protein	A_96_P035281	AK326539	AK326539	gb|Solanum lycopersicum cDNA, clone: LEFL2009E19, HTC in fruit [AK326539]	0.454825	1.37062	0.0386527
AK326543	lipopolysaccharide-binding protein	A_96_P043931	AK326543	AK326543	gb|Solanum lycopersicum cDNA, clone: LEFL2009F23, HTC in fruit [AK326543]	0.481954	1.39663	0.0442948
AK326548	gtp-binding protein	A_96_P016271	AK326548	AK326548	gb|Solanum lycopersicum cDNA, clone: LEFL2009H15, HTC in fruit [AK326548]	-1.11374	0.462095	0.0380196
AK326564	glycine-rich protein	A_96_P098304	AK326564	AK326564	gb|Solanum lycopersicum cDNA, clone: LEFL2009N11, HTC in fruit [AK326564]	0.69632	1.62037	0.0415944
AK326592	24 kda vacuolar	A_96_P235933	AK326592	AK326592	gb|Solanum lycopersicum cDNA, clone: LEFL2010F08, HTC in fruit [AK326592]	0.437507	1.35426	0.0287598
AK326604	ca2+ antiporter cation exchanger	A_96_P212514	AK326604	AK326604	gb|Solanum lycopersicum cDNA, clone: LEFL2010H22, HTC in fruit [AK326604]	0.608242	1.5244	0.0341369
AK326607	protein	A_96_P235973	AK326607	AK326607	gb|Solanum lycopersicum cDNA, clone: LEFL2010I18, HTC in fruit [AK326607]	0.577724	1.49249	0.0453239
AK326616	protein	A_96_P069364	AK326616	AK326616	gb|Solanum lycopersicum cDNA, clone: LEFL2010L19, HTC in fruit [AK326616]	0.539555	1.45352	0.0307225
AK326624	protein	A_96_P119012	AK326624	AK326624	gb|Solanum lycopersicum cDNA, clone: LEFL2010N04, HTC in fruit [AK326624]	-2.23443	0.212506	0.0135355
AK326633	plant-specific domain tigr01589 family protein	A_96_P115327	AK326633	AK326633	gb|Solanum lycopersicum cDNA, clone: LEFL2010P02, HTC in fruit [AK326633]	0.612195	1.52858	0.0210666
AK326642	protein	A_96_P202704	AK326642	AK326642	gb|Solanum lycopersicum cDNA, clone: LEFL2011B24, HTC in fruit [AK326642]	-0.419124	0.747879	0.0483014
AK326668	fyve finger-containing phosphoinositide	A_96_P003631	AK326668	AK326668	gb|Solanum lycopersicum cDNA, clone: LEFL2011J01, HTC in fruit [AK326668]	-0.335258	0.792642	0.0471757
AK326673	quinone oxidoreductase-like protein	A_96_P143861	AK326673	AK326673	gb|Solanum lycopersicum cDNA, clone: LEFL2011K22, HTC in fruit [AK326673]	0.46392	1.37928	0.0358349
AK326686	transducin wd-40 repeat	A_96_P226519	AK326686	AK326686	gb|Solanum lycopersicum cDNA, clone: LEFL2011O07, HTC in fruit [AK326686]	0.509459	1.42352	0.033267
AK326688	protein	A_96_P132177	AK326688	AK326688	gb|Solanum lycopersicum cDNA, clone: LEFL2011O17, HTC in fruit [AK326688]	-0.610102	0.65515	0.0237769
AK326710	protein	A_96_P107279	AK326710	AK326710	gb|Solanum lycopersicum cDNA, clone: LEFL2012F09, HTC in fruit [AK326710]	1.11632	2.16794	0.0246889
AK326739	damage specific dna binding protein 2	A_96_P189904	AK326739	AK326739	gb|Solanum lycopersicum cDNA, clone: LEFL2012N09, HTC in fruit [AK326739]	0.527753	1.44168	0.0270306
AK326760	aspartic proteinase asp1	A_96_P113157	AK326760	AK326760	gb|Solanum lycopersicum cDNA, clone: LEFL2013C21, HTC in fruit [AK326760]	0.449989	1.36603	0.0292409
AK326765	zinc metalloproteinase-like	A_96_P225614	AK326765	AK326765	gb|Solanum lycopersicum cDNA, clone: LEFL2013E08, HTC in fruit [AK326765]	0.583289	1.49826	0.0289307
AK326792	protein	A_96_P115212	AK326792	AK326792	gb|Solanum lycopersicum cDNA, clone: LEFL2013M22, HTC in fruit [AK326792]	0.715187	1.6417	0.0374542
AK326818	glycerophosphoryl diester phosphodiesterase family protein	A_96_P099799	AK326818	AK326818	gb|Solanum lycopersicum cDNA, clone: LEFL2014F13, HTC in fruit [AK326818]	-1.26182	0.417019	0.0333755
AK326828	anthocyanidin 3-o-glucosyltransferase	A_96_P040331	AK326828	AK326828	gb|Solanum lycopersicum cDNA, clone: LEFL2014I14, HTC in fruit [AK326828]	0.57492	1.48959	0.0366587
AK326830	3-like protein	A_96_P040631	AK326830	AK326830	gb|Solanum lycopersicum cDNA, clone: LEFL2014I23, HTC in fruit [AK326830]	2.03512	4.09856	0.0351484
AK326847	ca2+ antiporter cation exchanger	A_96_P236884	AK326847	AK326847	gb|Solanum lycopersicum cDNA, clone: LEFL2014P10, HTC in fruit [AK326847]	-0.673278	0.62708	0.0206617
AK326863	retrotransposon unclassified	A_96_P044796	AK326863	AK326863	gb|Solanum lycopersicum cDNA, clone: LEFL2015F19, HTC in fruit [AK326863]	0.526885	1.44081	0.02211
AK326921	protein	A_96_P118592	AK326921	AK326921	gb|Solanum lycopersicum cDNA, clone: LEFL2017C05, HTC in fruit [AK326921]	0.333711	1.26025	0.0440196
AK326965	protein	A_96_P062206	AK326965	AK326965	gb|Solanum lycopersicum cDNA, clone: LEFL2018C01, HTC in fruit [AK326965]	-0.6107	0.654879	0.0475376
AK326985	nac domain ipr003441	A_96_P131957	AK326985	AK326985	gb|Solanum lycopersicum cDNA, clone: LEFL2018J03, HTC in fruit [AK326985]	1.30962	2.47876	0.0167146
AK326997	protein	A_96_P066526	AK326997	AK326997	gb|Solanum lycopersicum cDNA, clone: LEFL2018N03, HTC in fruit [AK326997]	-1.16745	0.445208	0.019092
AK327003	ku p70 dna	A_96_P038991	AK327003	AK327003	gb|Solanum lycopersicum cDNA, clone: LEFL2018P13, HTC in fruit [AK327003]	0.469095	1.38424	0.0357574
AK327007	rna polymerase beta subunit	A_96_P130877	AK327007	AK327007	gb|Solanum lycopersicum cDNA, clone: LEFL2019A05, HTC in fruit [AK327007]	-0.484203	0.714892	0.0451876
AK327017	pyruvate decarboxylase	A_96_P094999	AK327017	AK327017	gb|Solanum lycopersicum cDNA, clone: LEFL2019F10, HTC in fruit [AK327017]	-0.499778	0.707216	0.0335255
AK327037	sec14 cytosolic factor family protein phosphoglyceride transfer family protein	A_96_P017596	AK327037	AK327037	gb|Solanum lycopersicum cDNA, clone: LEFL2019O04, HTC in fruit [AK327037]	0.367728	1.29032	0.0498273
AK327047	sirohydrochlorin ferrochelatase	A_96_P022666	AK327047	AK327047	gb|Solanum lycopersicum cDNA, clone: LEFL2020C01, HTC in fruit [AK327047]	0.484433	1.39904	0.0289213
AK327061	myr1 (myb-related protein 1) transcription factor	A_96_P238108	AK327061	AK327061	gb|Solanum lycopersicum cDNA, clone: LEFL2020G15, HTC in fruit [AK327061]	1.00684	2.00951	0.0264454
AK327088	dihydroflavonol reductase	A_96_P110922	AK327088	AK327088	gb|Solanum lycopersicum cDNA, clone: LEFL2021A16, HTC in fruit [AK327088]	-1.13167	0.456386	0.0170253
AK327096	protein	A_96_P233854	AK327096	AK327096	gb|Solanum lycopersicum cDNA, clone: LEFL2021D11, HTC in fruit [AK327096]	-1.07523	0.474596	0.031658
AK327098	poly(adp-ribose) polymerase	A_96_P238277	AK327098	AK327098	gb|Solanum lycopersicum cDNA, clone: LEFL2021D16, HTC in fruit [AK327098]	1.21579	2.32269	0.00344809
AK327108	protein	A_96_P019911	AK327108	AK327108	gb|Solanum lycopersicum cDNA, clone: LEFL2021F20, HTC in fruit [AK327108]	-0.310942	0.806115	0.0452322
AK327122	protein	A_96_P238397	AK327122	AK327122	gb|Solanum lycopersicum cDNA, clone: LEFL2021O07, HTC in fruit [AK327122]	1.77	3.41055	0.0142759
AK327146	protein	A_96_P017171	AK327146	AK327146	gb|Solanum lycopersicum cDNA, clone: LEFL2022J16, HTC in fruit [AK327146]	0.576639	1.49137	0.0439534
AK327162	pectin methylesterase-like protein	A_96_P024136	AK327162	AK327162	gb|Solanum lycopersicum cDNA, clone: LEFL2023F06, HTC in fruit [AK327162]	-1.89768	0.268375	0.0387304
AK327164	potassium channel protein kat1	A_96_P238702	AK327164	AK327164	gb|Solanum lycopersicum cDNA, clone: LEFL2023H02, HTC in fruit [AK327164]	-1.03844	0.486853	0.0202775
AK327170	protein	A_96_P238747	AK327170	AK327170	gb|Solanum lycopersicum cDNA, clone: LEFL2023K11, HTC in fruit [AK327170]	0.542852	1.45685	0.0141193
AK327171	thiol-disulphide oxidoreductase dcc	A_96_P008171	AK327171	AK327171	gb|Solanum lycopersicum cDNA, clone: LEFL2023K18, HTC in fruit [AK327171]	1.09619	2.13789	0.0109191
AK327172	protein	A_96_P121022	AK327172	AK327172	gb|Solanum lycopersicum cDNA, clone: LEFL2023K19, HTC in fruit [AK327172]	0.870726	1.82858	0.0253359
AK327183	protein	A_96_P198619	AK327183	AK327183	gb|Solanum lycopersicum cDNA, clone: LEFL2023P03, HTC in fruit [AK327183]	-0.590394	0.664162	0.0428433
AK327211	glutathione transferase 10	A_96_P098839	AK327211	AK327211	gb|Solanum lycopersicum cDNA, clone: LEFL2024K22, HTC in fruit [AK327211]	0.576885	1.49163	0.0253696
AK327246	nad kinase 1	A_96_P143851	AK327246	AK327246	gb|Solanum lycopersicum cDNA, clone: LEFL2025D17, HTC in fruit [AK327246]	-0.638537	0.642364	0.0360573
AK327254	protein	A_96_P162796	AK327254	AK327254	gb|Solanum lycopersicum cDNA, clone: LEFL2025G08, HTC in fruit [AK327254]	0.289337	1.22208	0.0458307
AK327264	pathogen induced protein 2-4	A_96_P039811	AK327264	AK327264	gb|Solanum lycopersicum cDNA, clone: LEFL2025I04, HTC in fruit [AK327264]	-1.46656	0.361844	0.0388123
AK327271	protein	A_96_P137842	AK327271	AK327271	gb|Solanum lycopersicum cDNA, clone: LEFL2025L08, HTC in fruit [AK327271]	0.45804	1.37367	0.0351282
AK327272	transcription factor	A_96_P168634	AK327272	AK327272	gb|Solanum lycopersicum cDNA, clone: LEFL2025L14, HTC in fruit [AK327272]	0.869774	1.82738	0.0162446
AK327289	ca2+ antiporter cation exchanger	A_96_P162971	AK327289	AK327289	gb|Solanum lycopersicum cDNA, clone: LEFL2026C08, HTC in fruit [AK327289]	-0.703387	0.614129	0.0294562
AK327340	protein	A_96_P209204	AK327340	AK327340	gb|Solanum lycopersicum cDNA, clone: LEFL2027H06, HTC in fruit [AK327340]	-0.542975	0.686354	0.0095925
AK327347	serine threonine-protein kinase	A_96_P057611	AK327347	AK327347	gb|Solanum lycopersicum cDNA, clone: LEFL2027J09, HTC in fruit [AK327347]	-0.446762	0.733688	0.0205835
AK327359	protein tyrosine phosphatase	A_96_P173214	AK327359	AK327359	gb|Solanum lycopersicum cDNA, clone: LEFL2027N01, HTC in fruit [AK327359]	0.373999	1.29594	0.035703
AK327370	protein	A_96_P124672	AK327370	AK327370	gb|Solanum lycopersicum cDNA, clone: LEFL2028B03, HTC in fruit [AK327370]	1.00564	2.00783	0.0206047
AK327380	f-box family protein	A_96_P017791	AK327380	AK327380	gb|Solanum lycopersicum cDNA, clone: LEFL2028E23, HTC in fruit [AK327380]	0.594761	1.51022	0.0134679
AK327407	protein	A_96_P117397	AK327407	AK327407	gb|Solanum lycopersicum cDNA, clone: LEFL2028O06, HTC in fruit [AK327407]	0.66395	1.58441	0.0160512
AK327442	at3g15480 mjk13_14	A_96_P170264	AK327442	AK327442	gb|Solanum lycopersicum cDNA, clone: LEFL2029M17, HTC in fruit [AK327442]	0.472707	1.38771	0.0434722
AK327467	nucleic acid binding	A_96_P111172	AK327467	AK327467	gb|Solanum lycopersicum cDNA, clone: LEFL2030G07, HTC in fruit [AK327467]	-0.67717	0.625391	0.0252116
AK327476	ap2 erf domain-containing transcription factor	A_96_P240288	AK327476	AK327476	gb|Solanum lycopersicum cDNA, clone: LEFL2030K24, HTC in fruit [AK327476]	1.28285	2.43319	0.0474556
AK327501	thioredoxin x	A_96_P038561	AK327501	AK327501	gb|Solanum lycopersicum cDNA, clone: LEFL2031F10, HTC in fruit [AK327501]	0.492094	1.40648	0.0361666
AK327524	gibberellin receptor GID1	A_96_P120347	AK327524	GID1	gb|Solanum lycopersicum cDNA, clone: LEFL2032A22, HTC in fruit [AK327524]	0.71185	1.6379	0.038879
AK327526	tetratricopeptide repeat protein 1	A_96_P055631	AK327526	AK327526	gb|Solanum lycopersicum cDNA, clone: LEFL2032B10, HTC in fruit [AK327526]	0.363063	1.28615	0.0490625
AK327534	wd repeat	A_96_P126477	AK327534	AK327534	gb|Solanum lycopersicum cDNA, clone: LEFL2032F17, HTC in fruit [AK327534]	-0.398873	0.758451	0.0414354
AK327543	viral a-type inclusion protein	A_96_P119772	AK327543	AK327543	gb|Solanum lycopersicum cDNA, clone: LEFL2032J10, HTC in fruit [AK327543]	0.51396	1.42796	0.0162422
AK327555	udp-glucoronosyl udp-glucosyl transferase family protein	A_96_P117277	AK327555	AK327555	gb|Solanum lycopersicum cDNA, clone: LEFL2032P07, HTC in fruit [AK327555]	-0.879984	0.543373	0.0113577
AK327571	dna binding	A_96_P030026	AK327571	AK327571	gb|Solanum lycopersicum cDNA, clone: LEFL2033D23, HTC in fruit [AK327571]	0.721698	1.64912	0.0460196
AK327578	predicted protein [Populus trichocarpa]	A_96_P240798	AK327578	AK327578	gb|Solanum lycopersicum cDNA, clone: LEFL2033F20, HTC in fruit [AK327578]	0.572721	1.48733	0.0133465
AK327579	glutathione s-transferase	A_96_P005886	AK327579	AK327579	gb|Solanum lycopersicum cDNA, clone: LEFL2033F23, HTC in fruit [AK327579]	0.397259	1.317	0.0266893
AK327583	triacylglycerol lipase 2	A_96_P037916	AK327583	AK327583	gb|Solanum lycopersicum cDNA, clone: LEFL2033G13, HTC in fruit [AK327583]	1.01437	2.02002	0.0134859
AK327590	protein	A_96_P128007	AK327590	AK327590	gb|Solanum lycopersicum cDNA, clone: LEFL2033J10, HTC in fruit [AK327590]	-0.817515	0.567419	0.0169508
AK327608	protein	A_96_P103114	AK327608	AK327608	gb|Solanum lycopersicum cDNA, clone: LEFL2034A09, HTC in fruit [AK327608]	-0.773871	0.584846	0.0341358
AK327630	protein	A_96_P043676	AK327630	AK327630	gb|Solanum lycopersicum cDNA, clone: LEFL2034G12, HTC in fruit [AK327630]	0.475415	1.39032	0.0469215
AK327642	autophagy-related protein 8 precursor	A_96_P048306	AK327642	AK327642	gb|Solanum lycopersicum cDNA, clone: LEFL2034J11, HTC in fruit [AK327642]	0.860802	1.81605	0.00390548
AK327647	tubulin alpha-6 chain	A_96_P028186	AK327647	AK327647	gb|Solanum lycopersicum cDNA, clone: LEFL2034M08, HTC in fruit [AK327647]	0.66255	1.58288	0.0307697
AK327653	universal stress protein family protein	A_96_P092219	AK327653	AK327653	gb|Solanum lycopersicum cDNA, clone: LEFL2034O18, HTC in fruit [AK327653]	1.00862	2.01199	0.0240891
AK327672	protein	A_96_P061066	AK327672	AK327672	gb|Solanum lycopersicum cDNA, clone: LEFL2035D20, HTC in fruit [AK327672]	0.354668	1.27869	0.0420341
AK327684	gh3 family protein	A_96_P009176	AK327684	AK327684	gb|Solanum lycopersicum cDNA, clone: LEFL2035I12, HTC in fruit [AK327684]	-2.05805	0.24014	0.0426352
AK327694	cryptochrome dash	A_96_P241379	AK327694	AK327694	gb|Solanum lycopersicum cDNA, clone: LEFL2035M13, HTC in fruit [AK327694]	0.990549	1.98694	0.0221794
AK327695	protein	A_96_P241389	AK327695	AK327695	gb|Solanum lycopersicum cDNA, clone: LEFL2035M16, HTC in fruit [AK327695]	1.09578	2.13728	0.00994996
AK327720	sugar transporter	A_96_P117762	AK327720	AK327720	gb|Solanum lycopersicum cDNA, clone: LEFL2036E03, HTC in fruit [AK327720]	0.702994	1.62788	0.044113
AK327728	conserved hypothetical protein [Ricinus communis]	A_96_P068036	AK327728	AK327728	gb|Solanum lycopersicum cDNA, clone: LEFL2036H14, HTC in fruit [AK327728]	0.434693	1.35162	0.0239606
AK327729	predicted protein [Populus trichocarpa]	A_96_P100849	AK327729	AK327729	gb|Solanum lycopersicum cDNA, clone: LEFL2036I17, HTC in fruit [AK327729]	0.822682	1.76869	0.0387849
AK327742	at1g18740 f6a14_15	A_96_P224929	AK327742	AK327742	gb|Solanum lycopersicum cDNA, clone: LEFL2036O07, HTC in fruit [AK327742]	0.567298	1.48175	0.0236127
AK327749	hyoscyamine 6-	A_96_P006481	AK327749	AK327749	gb|Solanum lycopersicum cDNA, clone: LEFL2037A02, HTC in fruit [AK327749]	1.24413	2.36876	0.00232775
AK327751	unknown [Glycine max]	A_96_P009086	AK327751	AK327751	gb|Solanum lycopersicum cDNA, clone: LEFL2037B03, HTC in fruit [AK327751]	1.13843	2.20141	0.0135744
AK327759	nodulin-like protein	A_96_P155506	AK327759	AK327759	gb|Solanum lycopersicum cDNA, clone: LEFL2037E12, HTC in fruit [AK327759]	0.915475	1.88619	0.0419734
AK327760	map3k-like protein expressed	A_96_P210409	AK327760	AK327760	gb|Solanum lycopersicum cDNA, clone: LEFL2037E13, HTC in fruit [AK327760]	0.516557	1.43054	0.0402627
AK327762	protein	A_96_P213114	AK327762	AK327762	gb|Solanum lycopersicum cDNA, clone: LEFL2037F11, HTC in fruit [AK327762]	-0.478421	0.717763	0.0495856
AK327784	class s f-box protein	A_96_P170104	AK327784	AK327784	gb|Solanum lycopersicum cDNA, clone: LEFL2037O17, HTC in fruit [AK327784]	0.750153	1.68197	0.00561345
AK327787	tir-nbs-lrr resistance protein	A_96_P239558	AK327787	AK327787	gb|Solanum lycopersicum cDNA, clone: LEFL2037P05, HTC in fruit [AK327787]	-1.46468	0.362317	0.0458884
AK327798	2og-fe oxygenase family protein	A_96_P104419	AK327798	AK327798	gb|Solanum lycopersicum cDNA, clone: LEFL2038F16, HTC in fruit [AK327798]	-0.64081	0.641353	0.0473244
AK327809	seed specific protein bn15d1b	A_96_P002786	AK327809	AK327809	gb|Solanum lycopersicum cDNA, clone: LEFL2038J03, HTC in fruit [AK327809]	0.860244	1.81535	0.0104158
AK327814	elf4-like protein	A_96_P060846	AK327814	AK327814	gb|Solanum lycopersicum cDNA, clone: LEFL2038K11, HTC in fruit [AK327814]	0.986054	1.98076	0.00527129
AK327844	brassinosteroid insensitive 1-associated receptor kinase 1	A_96_P090444	AK327844	AK327844	gb|Solanum lycopersicum cDNA, clone: LEFL2039H23, HTC in fruit [AK327844]	-0.858005	0.551715	0.044249
AK327853	hth fad binding aldehyde-lyase mandelonitrile lyase	A_96_P213329	AK327853	AK327853	gb|Solanum lycopersicum cDNA, clone: LEFL2039K18, HTC in fruit [AK327853]	0.757562	1.69063	0.0431704
AK327871	brassinosteroid-regulated protein bru1	A_96_P014756	AK327871	AK327871	gb|Solanum lycopersicum cDNA, clone: LEFL2040D13, HTC in fruit [AK327871]	-1.84656	0.278055	0.0175275
AK327901	abhydrolase domain	A_96_P242549	AK327901	AK327901	gb|Solanum lycopersicum cDNA, clone: LEFL2040O08, HTC in fruit [AK327901]	0.969429	1.95807	0.0225812
AK327920	mac perforin domain containing protein	A_96_P182834	AK327920	AK327920	gb|Solanum lycopersicum cDNA, clone: LEFL2041E03, HTC in fruit [AK327920]	-1.03168	0.489142	0.0156462
AK327947	cosii_at2g15890	A_96_P044021	AK327947	AK327947	gb|Solanum lycopersicum cDNA, clone: LEFL2041P15, HTC in fruit [AK327947]	0.852839	1.80605	0.0154213
AK327959	multiple inositol polyphosphate phosphatase 1	A_96_P127432	AK327959	AK327959	gb|Solanum lycopersicum cDNA, clone: LEFL2042F05, HTC in fruit [AK327959]	0.3357	1.26199	0.0420888
AK327960	serine threonine-protein kinase sapk2	A_96_P032331	AK327960	AK327960	gb|Solanum lycopersicum cDNA, clone: LEFL2042F18, HTC in fruit [AK327960]	0.410508	1.32915	0.036649
AK327961	protein	A_96_P085104	AK327961	AK327961	gb|Solanum lycopersicum cDNA, clone: LEFL2042G13, HTC in fruit [AK327961]	0.38582	1.3066	0.0258392
AK327967	pyridoxal-phosphate dependent -like enzyme	A_96_P009496	AK327967	AK327967	gb|Solanum lycopersicum cDNA, clone: LEFL2042J11, HTC in fruit [AK327967]	-0.919618	0.528649	0.0265671
AK327968	cell division protein	A_96_P181134	AK327968	AK327968	gb|Solanum lycopersicum cDNA, clone: LEFL2042J12, HTC in fruit [AK327968]	-0.481971	0.715999	0.0484971
AK327980	protein	A_96_P040551	AK327980	AK327980	gb|Solanum lycopersicum cDNA, clone: LEFL2043C15, HTC in fruit [AK327980]	0.418196	1.33626	0.0289498
AK327988	strong similarity to arabidopsis rev3c (gb	A_96_P097529	AK327988	AK327988	gb|Solanum lycopersicum cDNA, clone: LEFL2043G01, HTC in fruit [AK327988]	0.693434	1.61713	0.0291088
AK327991	protein	A_96_P119042	AK327991	AK327991	gb|Solanum lycopersicum cDNA, clone: LEFL2043H11, HTC in fruit [AK327991]	0.467982	1.38317	0.0474556
AK328002	protein	A_96_P069389	AK328002	AK328002	gb|Solanum lycopersicum cDNA, clone: LEFL2043N06, HTC in fruit [AK328002]	-0.551467	0.682326	0.0234588
AK328012	f-box family protein	A_96_P155966	AK328012	AK328012	gb|Solanum lycopersicum cDNA, clone: LEFL2044F17, HTC in fruit [AK328012]	1.19996	2.29734	0.0297208
AK328033	wound-induced protein win2	A_96_P067211	AK328033	AK328033	gb|Solanum lycopersicum cDNA, clone: LEFL2044N05, HTC in fruit [AK328033]	0.611632	1.52799	0.0461123
AK328035	inner membrane transport protein	A_96_P115717	AK328035	AK328035	gb|Solanum lycopersicum cDNA, clone: LEFL2044N18, HTC in fruit [AK328035]	0.802897	1.7446	0.0219416
AK328036	nucleic acid binding	A_96_P025466	AK328036	AK328036	gb|Solanum lycopersicum cDNA, clone: LEFL2044O20, HTC in fruit [AK328036]	-0.633313	0.644694	0.0232361
AK328050	nucellin-like protein	A_96_P031421	AK328050	AK328050	gb|Solanum lycopersicum cDNA, clone: LEFL2045D21, HTC in fruit [AK328050]	-1.30047	0.405993	0.0318396
AK328059	protein	A_96_P152731	AK328059	AK328059	gb|Solanum lycopersicum cDNA, clone: LEFL2045I23, HTC in fruit [AK328059]	0.381622	1.30281	0.0330167
AK328064	ubiquitin-like protein 5	A_96_P016391	AK328064	AK328064	gb|Solanum lycopersicum cDNA, clone: LEFL2045L11, HTC in fruit [AK328064]	-1.92599	0.26316	0.0488601
AK328070	gb protein	A_96_P117587	AK328070	AK328070	gb|Solanum lycopersicum cDNA, clone: LEFL2045N09, HTC in fruit [AK328070]	0.385852	1.30663	0.0471675
AK328075	f-box family protein	A_96_P243839	AK328075	AK328075	gb|Solanum lycopersicum cDNA, clone: LEFL2045O14, HTC in fruit [AK328075]	0.861665	1.81713	0.0261558
AK328082	protein	A_96_P068626	AK328082	AK328082	gb|Solanum lycopersicum cDNA, clone: LEFL2046A09, HTC in fruit [AK328082]	1.01462	2.02038	0.0317391
AK328088	atp binding	A_96_P123372	AK328088	AK328088	gb|Solanum lycopersicum cDNA, clone: LEFL2046C17, HTC in fruit [AK328088]	0.508122	1.4222	0.036905
AK328092	desacetoxyvindoline 4-	A_96_P182999	AK328092	AK328092	gb|Solanum lycopersicum cDNA, clone: LEFL2046F14, HTC in fruit [AK328092]	2.65147	6.28308	0.000750083
AK328110	protein	A_96_P029201	AK328110	AK328110	gb|Solanum lycopersicum cDNA, clone: LEFL2046P19, HTC in fruit [AK328110]	1.71933	3.29283	0.00749906
AK328119	enolase	A_96_P250812	AK328119	AK328119	gb|Solanum lycopersicum cDNA, clone: LEFL2047D11, HTC in fruit [AK328119]	-0.530437	0.692345	0.0474828
AK328133	import inner membrane translocase subunit tim50- mitochondrial	A_96_P066711	AK328133	AK328133	gb|Solanum lycopersicum cDNA, clone: LEFL2047H20, HTC in fruit [AK328133]	0.484048	1.39866	0.0321242
AK328140	protein	A_96_P216279	AK328140	AK328140	gb|Solanum lycopersicum cDNA, clone: LEFL2047K05, HTC in fruit [AK328140]	0.867258	1.82419	0.0179562
AK328160	zinc ring-type	A_96_P146096	AK328160	AK328160	gb|Solanum lycopersicum cDNA, clone: LEFL2048C11, HTC in fruit [AK328160]	0.386282	1.30702	0.0330229
AK328214	protein binding protein	A_96_P001566	AK328214	AK328214	gb|Solanum lycopersicum cDNA, clone: LEFL2049L09, HTC in fruit [AK328214]	0.753493	1.68587	0.0234532
AK328231	cytochrome p450	A_96_P104184	AK328231	AK328231	gb|Solanum lycopersicum cDNA, clone: LEFL2050B09, HTC in fruit [AK328231]	0.693376	1.61706	0.0184937
AK328236	dna binding	A_96_P172884	AK328236	AK328236	gb|Solanum lycopersicum cDNA, clone: LEFL2050C09, HTC in fruit [AK328236]	0.580976	1.49586	0.0445185
AK328254	arogenate dehydrogenase	A_96_P019391	AK328254	AK328254	gb|Solanum lycopersicum cDNA, clone: LEFL2050H21, HTC in fruit [AK328254]	-1.39656	0.379833	0.01587
AK328260	protein	A_96_P213209	AK328260	AK328260	gb|Solanum lycopersicum cDNA, clone: LEFL2050K21, HTC in fruit [AK328260]	0.620959	1.5379	0.0245178
AK328303	glucan endo- -beta-glucosidase	A_96_P051331	AK328303	AK328303	gb|Solanum lycopersicum cDNA, clone: LEFL2051K17, HTC in fruit [AK328303]	-0.893108	0.538453	0.0236821
AK328311	at3g13440 mrp15_7	A_96_P190649	AK328311	AK328311	gb|Solanum lycopersicum cDNA, clone: LEFL2051M19, HTC in fruit [AK328311]	0.521446	1.43539	0.0222151
AK328314	protein	A_96_P120132	AK328314	AK328314	gb|Solanum lycopersicum cDNA, clone: LEFL2051N15, HTC in fruit [AK328314]	-0.621548	0.649973	0.0423763
AK328331	ubiquitin-protein	A_96_P059316	AK328331	AK328331	gb|Solanum lycopersicum cDNA, clone: LEFL2052I07, HTC in fruit [AK328331]	0.315632	1.24456	0.047647
AK328337	---NA---	A_96_P258112	AK328337	AK328337	gb|Solanum lycopersicum cDNA, clone: LEFL2052K19, HTC in fruit [AK328337]	-2.2462	0.210778	0.0419734
AK328351	protein	A_96_P182119	AK328351	AK328351	gb|Solanum lycopersicum cDNA, clone: LEFL2052O13, HTC in fruit [AK328351]	-0.917447	0.529445	0.0360429
AK328355	af378856_1 at4g19390 t5k18_170	A_96_P188739	AK328355	AK328355	gb|Solanum lycopersicum cDNA, clone: LEFL2052P21, HTC in fruit [AK328355]	0.626472	1.54379	0.0181178
AK328366	sugar transporter	A_96_P018566	AK328366	AK328366	gb|Solanum lycopersicum cDNA, clone: LEFL2053F03, HTC in fruit [AK328366]	-0.850316	0.554663	0.0263107
AK328371	nac domain ipr003441	A_96_P245760	AK328371	AK328371	gb|Solanum lycopersicum cDNA, clone: LEFL2053H20, HTC in fruit [AK328371]	0.810452	1.75376	0.0168302
AK328378	protein	A_96_P049351	AK328378	AK328378	gb|Solanum lycopersicum cDNA, clone: LEFL2053J03, HTC in fruit [AK328378]	0.649203	1.5683	0.028053
AK328388	n-acylethanolamine amidohydrolase	A_96_P100184	AK328388	AK328388	gb|Solanum lycopersicum cDNA, clone: LEFL2053L02, HTC in fruit [AK328388]	-0.615484	0.652711	0.0232019
AK328391	protein	A_96_P055731	AK328391	AK328391	gb|Solanum lycopersicum cDNA, clone: LEFL2053L20, HTC in fruit [AK328391]	-0.523991	0.695445	0.0428562
AK328396	aspartic proteinase	A_96_P114289	AK328396	AK328396	gb|Solanum lycopersicum cDNA, clone: LEFL2053N06, HTC in fruit [AK328396]	1.42895	2.69251	0.0390131
AK328416	---NA---	A_96_P120772	AK328416	AK328416	gb|Solanum lycopersicum cDNA, clone: LEFL2054D21, HTC in fruit [AK328416]	0.653741	1.57324	0.0201086
AK328426	protein phosphatase type 1 pp1bg	A_96_P095504	AK328426	AK328426	gb|Solanum lycopersicum cDNA, clone: LEFL2054G23, HTC in fruit [AK328426]	0.436306	1.35313	0.0322435
AK328430	hyp1 (hypothetical protein 1)	A_96_P148976	AK328430	AK328430	gb|Solanum lycopersicum cDNA, clone: LEFL2054I07, HTC in fruit [AK328430]	0.497044	1.41132	0.0316945
AK328478	aleurone layer morphogenesis protein	A_96_P047296	AK328478	AK328478	gb|Solanum lycopersicum cDNA, clone: LEFL2055L01, HTC in fruit [AK328478]	0.881982	1.84291	0.0148042
AK328487	serine threonine-protein kinase	A_96_P022861	AK328487	AK328487	gb|Solanum lycopersicum cDNA, clone: LEFL2055M23, HTC in fruit [AK328487]	-0.557855	0.679312	0.0131006
AK328503	nac domain protein	A_96_P213164	AK328503	AK328503	gb|Solanum lycopersicum cDNA, clone: LEFL2053O09, HTC in fruit [AK328503]	1.22108	2.33121	0.0132269
AK328571	protein	A_96_P177244	AK328571	AK328571	gb|Solanum lycopersicum cDNA, clone: LEFL3011I21, HTC in root [AK328571]	1.70834	3.26784	0.00916939
AK328613	protein	A_96_P215249	AK328613	AK328613	gb|Solanum lycopersicum cDNA, clone: LEFL3015L17, HTC in root [AK328613]	1.32039	2.49733	0.00523284
AK328629	PREDICTED: hypothetical protein [Vitis vinifera]	A_96_P056586	AK328629	AK328629	gb|Solanum lycopersicum cDNA, clone: LEFL3024M06, HTC in root [AK328629]	0.391483	1.31174	0.0346538
AK328642	dual specificity phosphatase	A_96_P123572	AK328642	AK328642	gb|Solanum lycopersicum cDNA, clone: LEFL3026B24, HTC in root [AK328642]	0.368054	1.29061	0.0256389
AK328644	chalcone-flavanone isomerase family expressed	A_96_P037126	AK328644	AK328644	gb|Solanum lycopersicum cDNA, clone: LEFL3026K17, HTC in root [AK328644]	1.05492	2.0776	0.0094313
AK328656	---NA---	A_96_P090139	AK328656	AK328656	gb|Solanum lycopersicum cDNA, clone: LEFL3027K21, HTC in root [AK328656]	0.444829	1.36115	0.0409219
AK328657	---NA---	A_96_P248802	AK328657	AK328657	gb|Solanum lycopersicum cDNA, clone: LEFL3027M23, HTC in root [AK328657]	1.14278	2.20806	0.0438055
AK328675	ring-h2 finger protein	A_96_P187119	AK328675	AK328675	gb|Solanum lycopersicum cDNA, clone: LEFL3029F05, HTC in root [AK328675]	0.623197	1.54028	0.0337851
AK328679	---NA---	A_96_P127922	AK328679	AK328679	gb|Solanum lycopersicum cDNA, clone: LEFL3029N12, HTC in root [AK328679]	0.930685	1.90618	0.0371577
AK328696	small gtp binding protein	A_96_P188134	AK328696	AK328696	gb|Solanum lycopersicum cDNA, clone: LEFL3032D19, HTC in root [AK328696]	1.26667	2.40605	0.0320375
AK328710	ank repeat region of fowlpox virus -orf7 protein homolog gi	A_96_P219839	AK328710	AK328710	gb|Solanum lycopersicum cDNA, clone: LEFL3034B16, HTC in root [AK328710]	0.940041	1.91858	0.00986522
AK328712	peroxidase	A_96_P121897	AK328712	AK328712	gb|Solanum lycopersicum cDNA, clone: LEFL3034D16, HTC in root [AK328712]	1.43022	2.69487	0.0145209
AK328735	zinc finger	A_96_P116847	AK328735	AK328735	gb|Solanum lycopersicum cDNA, clone: LEFL3035H02, HTC in root [AK328735]	1.62614	3.08685	0.0216613
AK328745	60s ribosomal protein	A_96_P002336	AK328745	AK328745	gb|Solanum lycopersicum cDNA, clone: LEFL3036G19, HTC in root [AK328745]	0.792443	1.732	0.0160524
AK328752	---NA---	A_96_P070304	AK328752	AK328752	gb|Solanum lycopersicum cDNA, clone: LEFL3037N21, HTC in root [AK328752]	1.78905	3.45588	0.0106074
AK328761	conserved hypothetical protein [Ricinus communis]	A_96_P189744	AK328761	AK328761	gb|Solanum lycopersicum cDNA, clone: LEFL3039P16, HTC in root [AK328761]	-0.792359	0.577399	0.0420341
AK328774	PREDICTED: hypothetical protein [Vitis vinifera]	A_96_P189354	AK328774	AK328774	gb|Solanum lycopersicum cDNA, clone: LEFL3045G20, HTC in root [AK328774]	0.45894	1.37453	0.0329024
AK328781	PREDICTED: hypothetical protein [Vitis vinifera]	A_96_P175454	AK328781	AK328781	gb|Solanum lycopersicum cDNA, clone: LEFL3046D22, HTC in root [AK328781]	0.970835	1.95997	0.0348754
AK328799	submergence induced protein 2a	A_96_P011566	AK328799	AK328799	gb|Solanum lycopersicum cDNA, clone: LEFL3050H07, HTC in root [AK328799]	0.600621	1.51637	0.0074519
AK328802	gtp-binding protein	A_96_P045271	AK328802	AK328802	gb|Solanum lycopersicum cDNA, clone: LEFL3050L09, HTC in root [AK328802]	0.692974	1.61661	0.0106281
AK328825	protein	A_96_P035806	AK328825	AK328825	gb|Solanum lycopersicum cDNA, clone: LEFL3054D24, HTC in root [AK328825]	-0.497013	0.708573	0.0203493
AK328831	protein	A_96_P212274	AK328831	AK328831	gb|Solanum lycopersicum cDNA, clone: LEFL3054M19, HTC in root [AK328831]	1.02095	2.02925	0.017356
AK328858	rna polymerase ii and iii kda subunit	A_96_P151801	AK328858	AK328858	gb|Solanum lycopersicum cDNA, clone: LEFL3063E19, HTC in root [AK328858]	0.351583	1.27596	0.0418062
AK328879	protein	A_96_P021741	AK328879	AK328879	gb|Solanum lycopersicum cDNA, clone: LEFL3064F14, HTC in root [AK328879]	0.416814	1.33498	0.02151
AK328884	zinc finger (c3hc4-type ring finger) family protein	A_96_P127367	AK328884	AK328884	gb|Solanum lycopersicum cDNA, clone: LEFL3064M09, HTC in root [AK328884]	0.697287	1.62145	0.0498468
AK328888	cytochrome b561-related	A_96_P198299	AK328888	AK328888	gb|Solanum lycopersicum cDNA, clone: LEFL3065C10, HTC in root [AK328888]	0.9388	1.91693	0.0229917
AK328932	lectin-like protein	A_96_P117712	AK328932	AK328932	gb|Solanum lycopersicum cDNA, clone: LEFL3068P16, HTC in root [AK328932]	0.817587	1.76246	0.0067703
AK328961	protein	A_96_P160506	AK328961	AK328961	gb|Solanum lycopersicum cDNA, clone: LEFL3075N18, HTC in root [AK328961]	1.03838	2.05393	0.0342616
AK328984	integral membrane	A_96_P210239	AK328984	AK328984	gb|Solanum lycopersicum cDNA, clone: LEFL3077D16, HTC in root [AK328984]	0.511406	1.42544	0.0230524
AK328994	glutathione s-transferase	A_96_P052541	AK328994	AK328994	gb|Solanum lycopersicum cDNA, clone: LEFL3077M08, HTC in root [AK328994]	1.25851	2.39249	0.0160592
AK329013	protein	A_96_P149221	AK329013	AK329013	gb|Solanum lycopersicum cDNA, clone: LEFL3080B22, HTC in root [AK329013]	0.74873	1.68031	0.017356
AK329021	---NA---	A_96_P173119	AK329021	AK329021	gb|Solanum lycopersicum cDNA, clone: LEFL3080O11, HTC in root [AK329021]	-0.467682	0.723126	0.0300309
AK329062	PREDICTED: hypothetical protein [Vitis vinifera]	A_96_P054496	AK329062	AK329062	gb|Solanum lycopersicum cDNA, clone: LEFL3096P13, HTC in root [AK329062]	0.388867	1.30936	0.0384505
AK329079	protein	A_96_P111557	AK329079	AK329079	gb|Solanum lycopersicum cDNA, clone: LEFL3099H16, HTC in root [AK329079]	-1.11569	0.461469	0.0472244
AK329090	protein	A_96_P199889	AK329090	AK329090	gb|Solanum lycopersicum cDNA, clone: LEFL3100H11, HTC in root [AK329090]	0.689823	1.61309	0.0493482
AK329114	eukaryotic translation initiation factor 1a domain containing	A_96_P181769	AK329114	AK329114	gb|Solanum lycopersicum cDNA, clone: LEFL3102G22, HTC in root [AK329114]	0.371387	1.2936	0.0326896
AK329117	protein	A_96_P246627	AK329117	AK329117	gb|Solanum lycopersicum cDNA, clone: LEFL3102N18, HTC in root [AK329117]	-2.40589	0.188693	0.0115667
AK329132	pollen-specific c2 domain containing protein	A_96_P252382	AK329132	AK329132	gb|Solanum lycopersicum cDNA, clone: LEFL3104G19, HTC in root [AK329132]	1.36523	2.57617	0.00637552
AK329139	protein	A_96_P098399	AK329139	AK329139	gb|Solanum lycopersicum cDNA, clone: LEFL3105G01, HTC in root [AK329139]	0.628538	1.546	0.00603497
AK329145	protein	A_96_P007906	AK329145	AK329145	gb|Solanum lycopersicum cDNA, clone: LEFL3105K09, HTC in root [AK329145]	-0.353672	0.78259	0.0359832
AK329150	tom2b (tobamovirus multiplication 2b)	A_96_P171529	AK329150	AK329150	gb|Solanum lycopersicum cDNA, clone: LEFL3106B03, HTC in root [AK329150]	0.353364	1.27754	0.0399081
AK329157	duf26 domain-containing protein 1	A_96_P103669	AK329157	AK329157	gb|Solanum lycopersicum cDNA, clone: LEFL3106G21, HTC in root [AK329157]	0.568331	1.48281	0.0494387
AK329161	protein	A_96_P173394	AK329161	AK329161	gb|Solanum lycopersicum cDNA, clone: LEFL3106J16, HTC in root [AK329161]	0.695784	1.61976	0.0431499
AK329165	abc transporter related protein	A_96_P178644	AK329165	AK329165	gb|Solanum lycopersicum cDNA, clone: LEFL3106L17, HTC in root [AK329165]	1.1197	2.17301	0.0185073
AK329166	conserved hypothetical protein [Ricinus communis]	A_96_P110417	AK329166	AK329166	gb|Solanum lycopersicum cDNA, clone: LEFL3106M01, HTC in root [AK329166]	1.22062	2.33047	0.0195889
AK329191	zinc finger protein	A_96_P127912	AK329191	AK329191	gb|Solanum lycopersicum cDNA, clone: LEFL3121C14, HTC in root [AK329191]	1.05028	2.07094	0.0468875
AK329202	protein	A_96_P017926	AK329202	AK329202	gb|Solanum lycopersicum cDNA, clone: LEFL3122B23, HTC in root [AK329202]	0.353773	1.2779	0.044302
AK329205	folate carrier	A_96_P148471	AK329205	AK329205	gb|Solanum lycopersicum cDNA, clone: LEFL3122E13, HTC in root [AK329205]	-0.538323	0.688571	0.0452322
AK329209	modifier of rudimentary expressed	A_96_P100089	AK329209	AK329209	gb|Solanum lycopersicum cDNA, clone: LEFL3122K04, HTC in root [AK329209]	0.380675	1.30195	0.0323509
AK329216	mature t-cell proliferation 1	A_96_P117752	AK329216	AK329216	gb|Solanum lycopersicum cDNA, clone: LEFL3123B18, HTC in root [AK329216]	0.655901	1.5756	0.0149064
AK329218	lpp3 (lipid phosphate phosphatase 3) phosphatidate phosphatase	A_96_P144171	AK329218	AK329218	gb|Solanum lycopersicum cDNA, clone: LEFL3123D10, HTC in root [AK329218]	0.799729	1.74077	0.0178284
AK329236	protein	A_96_P157761	AK329236	AK329236	gb|Solanum lycopersicum cDNA, clone: LEFL3124B18, HTC in root [AK329236]	0.789862	1.72891	0.019089
AK329241	protein	A_96_P161666	AK329241	AK329241	gb|Solanum lycopersicum cDNA, clone: LEFL3124I13, HTC in root [AK329241]	1.61892	3.07145	0.0236821
AK329245	protein	A_96_P163421	AK329245	AK329245	gb|Solanum lycopersicum cDNA, clone: LEFL3124L18, HTC in root [AK329245]	0.74389	1.67468	0.0353296
AK329272	protein	A_96_P169794	AK329272	AK329272	gb|Solanum lycopersicum cDNA, clone: LEFL3126G10, HTC in root [AK329272]	0.475363	1.39027	0.0351484
AK329278	actin depolymerizing factor 6	A_96_P030901	AK329278	AK329278	gb|Solanum lycopersicum cDNA, clone: LEFL3126M07, HTC in root [AK329278]	0.545172	1.45919	0.0337154
AK329292	gibberellin 20-oxidase	A_96_P054461	AK329292	AK329292	gb|Solanum lycopersicum cDNA, clone: LEFL3127L18, HTC in root [AK329292]	0.645906	1.56472	0.0459616
AK329295	---NA---	A_96_P045831	AK329295	AK329295	gb|Solanum lycopersicum cDNA, clone: LEFL3128A23, HTC in root [AK329295]	-0.394076	0.760976	0.040961
AK329300	protein	A_96_P220264	AK329300	AK329300	gb|Solanum lycopersicum cDNA, clone: LEFL3128H21, HTC in root [AK329300]	0.864239	1.82038	0.00408338
AK329326	protein	A_96_P152541	AK329326	AK329326	gb|Solanum lycopersicum cDNA, clone: LEFL3131O23, HTC in root [AK329326]	1.25421	2.38536	0.015263
AK329331	f-box family protein	A_96_P260332	AK329331	AK329331	gb|Solanum lycopersicum cDNA, clone: LEFL3132C07, HTC in root [AK329331]	0.593268	1.50866	0.0376233
AK329395	protein	A_96_P046336	AK329395	AK329395	gb|Solanum lycopersicum cDNA, clone: LEFL3141C13, HTC in root [AK329395]	-1.52675	0.347058	0.0435812
AK329400	---NA---	A_96_P061516	AK329400	AK329400	gb|Solanum lycopersicum cDNA, clone: LEFL3141H03, HTC in root [AK329400]	2.03362	4.09431	0.0157835
AK329443	protein	A_96_P041201	AK329443	AK329443	gb|Solanum lycopersicum cDNA, clone: LEFL3144D13, HTC in root [AK329443]	0.523778	1.43772	0.0436127
AK329487	protein	A_96_P042776	AK329487	AK329487	gb|Solanum lycopersicum cDNA, clone: LEFL3145D10, HTC in root [AK329487]	-0.767311	0.587512	0.0112002
AK329508	ankyrin-repeat protein	A_96_P216859	AK329508	AK329508	gb|Solanum lycopersicum cDNA, clone: LEFL3145O02, HTC in root [AK329508]	0.446945	1.36315	0.0312014
AK329513	unknown [Glycine max]	A_96_P060381	AK329513	AK329513	gb|Solanum lycopersicum cDNA, clone: LEFL3145P07, HTC in root [AK329513]	4.2224	18.6668	1.08E-06
AK329532	serine threonine protein phosphatase expressed	A_96_P215299	AK329532	AK329532	gb|Solanum lycopersicum cDNA, clone: LEFL3146H09, HTC in root [AK329532]	0.535018	1.44896	0.0111482
AK329581	mannosidase alpha class	A_96_P258107	AK329581	AK329581	gb|Solanum lycopersicum cDNA, clone: LEFL3147K09, HTC in root [AK329581]	-0.374871	0.771174	0.0476221
AK329655	zinc finger protein	A_96_P253612	AK329655	AK329655	gb|Solanum lycopersicum cDNA, clone: LEFL3149H23, HTC in root [AK329655]	-0.3527	0.783117	0.0402879
AK329659	cytochrome p450 monooxygenase cyp82e3	A_96_P163281	AK329659	AK329659	gb|Solanum lycopersicum cDNA, clone: LEFL3149L04, HTC in root [AK329659]	-1.03186	0.489079	0.0460079
AK329709	flavonol synthase flavanone 3-	A_96_P164236	AK329709	AK329709	gb|Solanum lycopersicum cDNA, clone: LEFL3154C13, HTC in root [AK329709]	1.31478	2.48764	0.0137244
AK329724	nadph hc toxin reductase	A_96_P123962	AK329724	AK329724	gb|Solanum lycopersicum cDNA, clone: LEFL3154H19, HTC in root [AK329724]	0.571575	1.48615	0.025764
AK329752	sgp1 monomeric g-protein	A_96_P189434	AK329752	AK329752	gb|Solanum lycopersicum cDNA, clone: LEFL3155J02, HTC in root [AK329752]	0.564324	1.47869	0.0151499
AK329756	protein	A_96_P113417	AK329756	AK329756	gb|Solanum lycopersicum cDNA, clone: LEFL3155L19, HTC in root [AK329756]	-0.691039	0.619408	0.0434353
AK329768	prolyl endopeptidase	A_96_P105384	AK329768	AK329768	gb|Solanum lycopersicum cDNA, clone: LEFL3156D02, HTC in root [AK329768]	0.543182	1.45718	0.0236425
AK329773	transposon unclassified	A_96_P248937	AK329773	AK329773	gb|Solanum lycopersicum cDNA, clone: LEFL3156E13, HTC in root [AK329773]	0.549342	1.46342	0.0243957
AK329814	gibberellin 20-oxidase	A_96_P095499	AK329814	AK329814	gb|Solanum lycopersicum cDNA, clone: LEFL3157L23, HTC in root [AK329814]	1.39895	2.6371	0.0262847
AK329821	protein	A_96_P200504	AK329821	AK329821	gb|Solanum lycopersicum cDNA, clone: LEFL3158D05, HTC in root [AK329821]	0.447775	1.36394	0.0361333
AK329855	gaba receptor-associated	A_96_P199224	AK329855	AK329855	gb|Solanum lycopersicum cDNA, clone: LEFL3158N05, HTC in root [AK329855]	0.421545	1.33936	0.0223992
AK329871	predicted protein [Populus trichocarpa]	A_96_P235009	AK329871	AK329871	gb|Solanum lycopersicum cDNA, clone: LEFL3159F10, HTC in root [AK329871]	0.3632	1.28628	0.0444456
AK329873	rho gdp-dissociation inhibitor 1	A_96_P192369	AK329873	AK329873	gb|Solanum lycopersicum cDNA, clone: LEFL3159F24, HTC in root [AK329873]	0.620152	1.53704	0.0145381
AK329878	PREDICTED: hypothetical protein [Vitis vinifera]	A_96_P062561	AK329878	AK329878	gb|Solanum lycopersicum cDNA, clone: LEFL3159J10, HTC in root [AK329878]	1.44682	2.72606	0.00617844
AK329927	thioredoxin h	A_96_P018416	AK329927	AK329927	gb|Solanum lycopersicum cDNA, clone: LEFL3161C23, HTC in root [AK329927]	0.848629	1.80079	0.00795839
AK329946	dna binding	A_96_P187294	AK329946	AK329946	gb|Solanum lycopersicum cDNA, clone: LEFL3161K11, HTC in root [AK329946]	0.339172	1.26503	0.0492159
AK329948	protein	A_96_P216939	AK329948	AK329948	gb|Solanum lycopersicum cDNA, clone: LEFL3161L01, HTC in root [AK329948]	0.595995	1.51152	0.0116144
AK329992	protein	A_96_P072409	AK329992	AK329992	gb|Solanum lycopersicum cDNA, clone: LEFL3162M08, HTC in root [AK329992]	1.1719	2.25308	0.0474679
AK330014	fiber protein fb34	A_96_P245175	AK330014	AK330014	gb|Solanum lycopersicum cDNA, clone: LEFL3164D12, HTC in root [AK330014]	0.732037	1.66098	0.0465823
AK330024	serine-threonine kinase	A_96_P008886	AK330024	AK330024	gb|Solanum lycopersicum cDNA, clone: LEFL3164G10, HTC in root [AK330024]	0.891021	1.85449	0.0193657
AK330039	f-box family protein	A_96_P245765	AK330039	AK330039	gb|Solanum lycopersicum cDNA, clone: LEFL3164L17, HTC in root [AK330039]	0.684237	1.60685	0.0157271
AK330067	protein	A_96_P017531	AK330067	AK330067	gb|Solanum lycopersicum cDNA, clone: LEFL3166K15, HTC in root [AK330067]	-0.562186	0.677275	0.0367231
AK330072	nbs-lrr resistance protein	A_96_P058481	AK330072	AK330072	gb|Solanum lycopersicum cDNA, clone: LEFL3166M10, HTC in root [AK330072]	0.451919	1.36786	0.0410603
AK330088	af428444_1 at1g01240 f6f3_11	A_96_P111652	AK330088	AK330088	gb|Solanum lycopersicum cDNA, clone: LEFL3167I06, HTC in root [AK330088]	0.611614	1.52797	0.0139735
AK330096	conserved hypothetical protein [Ricinus communis]	A_96_P220049	AK330096	AK330096	gb|Solanum lycopersicum cDNA, clone: LEFL3167N03, HTC in root [AK330096]	0.736009	1.66556	0.0277704
AK330123	cytochrome b561	A_96_P031196	AK330123	AK330123	gb|Solanum lycopersicum cDNA, clone: LEFL3168L23, HTC in root [AK330123]	2.51401	5.71206	0.00523284
AF118858	ammonium transporter	A_96_P012061	AMT1;3	AF118858	gb|Lycopersicon esculentum ammonium transporter mRNA, complete cds [AF118858]	1.21022	2.31373	0.0483548
GO373778	submaxillary gland androgen-regulated protein	A_96_P075234	APX2	GO373778	gb|ctsb5p9 Tomato Seed Library [B] Solanum lycopersicum cDNA clone cTSB-5-P9 5', mRNA sequence [GO373778]	0.463063	1.37847	0.0361639
AK319275	auxin response	A_96_P060706	ARF4	AK319275	gb|Solanum lycopersicum cDNA, clone: LEFL1034DF02, HTC in leaf [AK319275]	-0.55735	0.679549	0.0139775
AW030063	nbs-coding resistance gene analog	A_96_P143591	AW030063	AW030063	Unknown	0.960942	1.94658	0.0207507
AW030144	vacuolar processing enzyme	A_96_P143696	AW030144	AW030144	Unknown	0.780004	1.71714	0.0115667
AW030506	p450 hydroxylase	A_96_P143926	AW030506	AW030506	Unknown	1.64933	3.13687	0.00837543
AW030570	---NA---	A_96_P143956	AW030570	AW030570	Unknown	-1.05604	0.480951	0.0333303
AW030815	pectin methylesterase	A_96_P144071	AW030815	AW030815	Unknown	-0.510615	0.701923	0.0434353
AW030831	cytokinin oxidase	A_96_P144081	AW030831	AW030831	Unknown	0.706418	1.63175	0.0289047
AW030959	abscisic acid 8'-hydroxylase 3-like	A_96_P144161	AW030959	AW030959	Unknown	-1.15389	0.449411	0.023871
AW031067	---NA---	A_96_P144221	AW031067	AW031067	Unknown	-0.896833	0.537064	0.00971456
AW031266	protein	A_96_P144351	AW031266	AW031266	Unknown	0.465829	1.38111	0.028053
AW031281	transcription factor	A_96_P031471	AW031281	AW031281	gb|EST274656 tomato callus, TAMU Lycopersicon esculentum cDNA clone cLEC35C2, mRNA sequence [AW031281]	0.638723	1.55695	0.0396703
AW031610	protein	A_96_P031391	AW031610	AW031610	gb|EST275064 tomato callus, TAMU Lycopersicon esculentum cDNA clone cLEC34I8, mRNA sequence [AW031610]	0.478216	1.39302	0.0419734
AW031612	phenylalanine ammonia-lyase	A_96_P144576	AW031612	AW031612	tc|Rep: Phenylalanine ammonia-lyase - Solanum lycopersicum (Tomato) (Lycopersicon esculentum), complete [TC199251]	-0.704382	0.613705	0.0411738
AW031670	phenylalanine ammonia-lyase	A_96_P144606	AW031670	AW031670	Unknown	-0.835128	0.560533	0.0375951
AW031816	atp binding	A_96_P144711	AW031816	AW031816	Unknown	-1.37489	0.385581	0.0283058
AW031841	class i chitinase	A_96_P144726	AW031841	AW031841	Unknown	0.706914	1.63231	0.0341358
AW031842	---NA---	A_96_P144731	AW031842	AW031842	Unknown	-0.591975	0.663434	0.0145209
AW031898	gata zinc finger containing protein	A_96_P144761	AW031898	AW031898	Unknown	0.516527	1.43051	0.0485409
AW032180	protein	A_96_P086209	AW032180	AW032180	gb|EST275634 tomato callus, TAMU Lycopersicon esculentum cDNA clone cLEC20K15, mRNA sequence [AW032180]	0.480708	1.39543	0.0434479
AW032276	atp binding	A_96_P144931	AW032276	AW032276	Unknown	-0.747508	0.595632	0.0214418
AW032301	zinc finger	A_96_P144946	AW032301	AW032301	Unknown	0.856574	1.81073	0.0117974
AW032389	receptor-like serine-threonine protein kinase	A_96_P078339	AW032389	AW032389	gb|EST275928 tomato callus, TAMU Lycopersicon esculentum cDNA clone cLEC36H6, mRNA sequence [AW032389]	-1.10339	0.465422	0.0157838
AW032460	pseudo response regulator	A_96_P256522	AW032460	AW032460	gb|EST276019 tomato callus, TAMU Lycopersicon esculentum cDNA clone cLEC35N19, mRNA sequence [AW032460]	0.555003	1.46917	0.0364785
AW032492	f-box lrr-repeat	A_96_P145031	AW032492	AW032492	Unknown	0.545303	1.45933	0.0404959
AW032502	prli-interacting factor k	A_96_P145041	AW032502	AW032502	Unknown	0.360276	1.28367	0.0498629
AW032557	unnamed protein product [Vitis vinifera]	A_96_P145061	AW032557	AW032557	Unknown	-1.33773	0.395643	0.0115667
AW032656	myb transcription factor	A_96_P145171	AW032656	AW032656	tc|Rep: Myb-related transcription factor Cpm10 - Craterostigma plantagineum, partial (42%) [TC215730]	1.10565	2.15196	0.0262406
AW032728	auxin-induced protein	A_96_P078364	AW032728	AW032728	gb|EST276287 tomato callus, TAMU Lycopersicon esculentum cDNA clone cLEC32J15 similar to glutathione S-transferase (gst1), putative, mRNA sequence [AW032728]	-1.26733	0.415428	0.0255996
AW032741	---NA---	A_96_P106129	AW032741	AW032741	gb|EST276300 tomato callus, TAMU Lycopersicon esculentum cDNA clone cLEC32J13, mRNA sequence [AW032741]	-0.54213	0.686756	0.0458307
AW032754	nac-domain containing protein 29	A_96_P145236	AW032754	AW032754	Unknown	1.33444	2.52178	0.00628503
AW032863	protein	A_96_P145296	AW032863	AW032863	Unknown	-1.65717	0.31706	0.0396703
AW032906	---NA---	A_96_P145306	AW032906	AW032906	Unknown	-0.52601	0.694473	0.0350053
AW032956	protein	A_96_P031111	AW032956	AW032956	gb|EST276515 tomato callus, TAMU Lycopersicon esculentum cDNA clone cLEC17F17, mRNA sequence [AW032956]	0.790301	1.72944	0.0140371
AW032968	cytokinin oxidase	A_96_P145346	AW032968	AW032968	Unknown	-0.728895	0.603366	0.0420562
AW033018	protein	A_96_P145406	AW033018	AW033018	Unknown	-0.701153	0.61508	0.00863486
AW033116	---NA---	A_96_P145476	AW033116	AW033116	Unknown	0.498847	1.41308	0.0386168
AW033151	stromal membrane-associated	A_96_P145491	AW033151	AW033151	tc|Rep: Chromosome chr19 scaffold_4, whole genome shotgun sequence - Vitis vinifera (Grape), partial (22%) [TC216508]	-0.929193	0.525152	0.0267693
AW033168	sodium-dicarboxylate cotransporter	A_96_P145496	AW033168	AW033168	Unknown	1.0028	2.00389	0.0258381
AW033295	phenylalanine ammonia-lyase	A_96_P145606	AW033295	AW033295	Unknown	-0.854823	0.552933	0.0160592
AW033846	gras family transcription factor	A_96_P145986	AW033846	AW033846	Unknown	-1.24209	0.422761	0.0418116
AW034040	protein	A_96_P146066	AW034040	AW034040	Unknown	-0.51224	0.701133	0.0367231
AW034241	ap2 erf domain-containing transcription factor	A_96_P013746	AW034241	AW034241	gb|EST277812 tomato callus, TAMU Lycopersicon esculentum cDNA clone cLEC33C21 similar to DNA binding protein homolog, putative, mRNA sequence [AW034241]	-1.41509	0.374987	0.0141701
AW034273	protein	A_96_P036276	AW034273	AW034273	gb|EST277844 tomato callus, TAMU Lycopersicon esculentum cDNA clone cLEC37F2, mRNA sequence [AW034273]	-0.822559	0.565438	0.0375416
AW034552	protein	A_96_P146361	AW034552	AW034552	Unknown	0.631898	1.5496	0.0208403
AW034575	basic helix-loop-helix family protein	A_96_P146366	AW034575	AW034575	Unknown	1.5425	2.913	0.0304647
AW034617	homeodomain transcription factor	A_96_P232254	AW034617	AW034617	gb|EST278301 tomato callus, TAMU Lycopersicon esculentum cDNA clone cLEC33H16, mRNA sequence [AW034617]	0.919398	1.89133	0.0406538
AW034772	---NA---	A_96_P146476	AW034772	AW034772	Unknown	-0.476466	0.718736	0.0445101
AW034802	calmodulin-binding protein	A_96_P122067	AW034802	AW034802	gb|EST278838 tomato callus, TAMU Lycopersicon esculentum cDNA clone cLEC32G4, mRNA sequence [AW034802]	-0.438182	0.738064	0.0469072
AW034837	protein	A_96_P146506	AW034837	AW034837	Unknown	-0.615282	0.652802	0.0298718
AW034855	protein	A_96_P146521	AW034855	AW034855	Unknown	-1.28338	0.410831	0.0421939
AW035188	protein	A_96_P051766	AW035188	AW035188	gb|EST280450 tomato callus, TAMU Lycopersicon esculentum cDNA clone cLEC40E19 similar to phosphoribosylanthranilate transferase, putative, mRNA sequence [AW035188]	-0.769612	0.586575	0.0125352
AW035254	---NA---	A_96_P146721	AW035254	AW035254	Unknown	0.640974	1.55938	0.0448793
AW035414	phenylalanine ammonia-lyase	A_96_P146791	AW035414	AW035414	Unknown	-0.849474	0.554987	0.0246889
AW035823	protein	A_96_P146981	AW035823	AW035823	tc|Rep: CAPIP1-like - Solanum tuberosum (Potato), partial (61%) [TC216202]	-0.81342	0.569031	0.022857
AW035989	alpha beta fold family protein	A_96_P147046	AW035989	AW035989	Unknown	-1.20751	0.433014	0.021059
AW036000	sulfate bicarbonate oxalate exchanger and transporter sat-1	A_96_P030741	AW036000	AW036000	gb|EST282859 tomato callus, TAMU Lycopersicon esculentum cDNA clone cLEC33N12, mRNA sequence [AW036000]	1.19928	2.29625	0.0365642
AW036150	cytochrome oxidase subunit 2	A_96_P147276	AW036150	AW036150	Unknown	-0.702091	0.614681	0.0326803
AW036157	thioredoxin h	A_96_P147286	AW036157	AW036157	Unknown	1.17484	2.25768	0.0428562
AW036242	---NA---	A_96_P147411	AW036242	AW036242	Unknown	0.854652	1.80832	0.0114476
AW036251	conserved hypothetical protein [Ricinus communis]	A_96_P147416	AW036251	AW036251	Unknown	0.86216	1.81776	0.0351484
AW036282	---NA---	A_96_P147446	AW036282	AW036282	tc|Rep: Cytochrome c biogenesis protein - Solanum tuberosum (Potato), partial (6%) [TC211082]	-1.04281	0.485381	0.0179458
AW036354	---NA---	A_96_P147551	AW036354	AW036354	Unknown	0.563903	1.47826	0.0194171
AW036423	---NA---	A_96_P147636	AW036423	AW036423	Unknown	-0.901594	0.535295	0.00629273
AW036474	nucleotide binding	A_96_P147726	AW036474	AW036474	tc|Rep: Chromosome chr19 scaffold_66, whole genome shotgun sequence - Vitis vinifera (Grape), partial (23%) [TC214976]	-0.37699	0.770042	0.0253905
AW036495	nitrate transporter nrt1-1	A_96_P147771	AW036495	AW036495	Unknown	0.799716	1.74076	0.00509451
AW036552	ribosomal protein s4	A_96_P147861	AW036552	AW036552	Unknown	-0.971623	0.509932	0.00922834
AW036625	---NA---	A_96_P147951	AW036625	AW036625	Unknown	-0.962568	0.513143	0.0114551
AW037462	tyrosine specific protein phosphatase family protein	A_96_P148121	AW037462	AW037462	Unknown	1.4788	2.78718	0.0157948
AW037555	nucleic acid binding	A_96_P148171	AW037555	AW037555	Unknown	0.843307	1.79416	0.0205724
AW037749	protein	A_96_P148246	AW037749	AW037749	Unknown	1.57226	2.9737	0.00220193
AW038474	---NA---	A_96_P148511	AW038474	AW038474	Unknown	-0.841787	0.557952	0.0418116
AW038591	cysteine protease cp5	A_96_P148561	AW038591	AW038591	Unknown	-1.40699	0.377099	0.0115667
AW038953	---NA---	A_96_P148876	AW038953	AW038953	Unknown	0.507038	1.42113	0.0347468
AW038988	undecaprenyl pyrophosphate synthetase	A_96_P148886	AW038988	AW038988	tc|Rep: Chromosome chr6 scaffold_3, whole genome shotgun sequence - Vitis vinifera (Grape), partial (71%) [TC211620]	1.1075	2.15472	0.00670437
AW039031	protein	A_96_P148891	AW039031	AW039031	gb|EST281004 tomato mixed elicitor, BTI Lycopersicon esculentum cDNA clone cLET10O11, mRNA sequence [AW039031]	0.426087	1.34358	0.0396562
AW039406	s-locus lectin protein kinase family protein	A_96_P149021	AW039406	AW039406	Unknown	0.695971	1.61997	0.0387529
AW040379	---NA---	A_96_P079684	AW040379	AW040379	gb|EST283243 tomato mixed elicitor, BTI Lycopersicon esculentum cDNA clone cLET3A9, mRNA sequence [AW040379]	-0.535591	0.689876	0.0114713
AW040574	ap2 erf domain-containing transcription factor	A_96_P149431	AW040574	AW040574	Unknown	1.08812	2.12596	0.0231623
AW040718	atp binding	A_96_P149501	AW040718	AW040718	Unknown	0.409735	1.32844	0.0452063
AW040767	predicted protein [Populus trichocarpa]	A_96_P149521	AW040767	AW040767	Unknown	1.13865	2.20175	0.00629273
AW040786	translation initiation factor if-2	A_96_P254557	AW040786	AW040786	gb|EST283650 tomato mixed elicitor, BTI Lycopersicon esculentum cDNA clone cLET10L11, mRNA sequence [AW040786]	-0.469565	0.722182	0.0196933
AW041174	---NA---	A_96_P149636	AW041174	AW041174	Unknown	-1.80605	0.285973	0.00814636
AW041386	mitogen-activated protein kinase 4	A_96_P149736	AW041386	AW041386	Unknown	0.768737	1.70378	0.0433512
AW041641	cytochrome p450	A_96_P149811	AW041641	AW041641	Unknown	-0.381875	0.76744	0.0300309
AW041795	protein	A_96_P059781	AW041795	AW041795	gb|EST284659 tomato mixed elicitor, BTI Lycopersicon esculentum cDNA clone cLET15D7, mRNA sequence [AW041795]	1.20426	2.30419	0.00669691
AW091888	hydroxyproline-rich glycoprotein family expressed	A_96_P149961	AW091888	AW091888	Unknown	-0.486756	0.713628	0.0187279
AW092091	---NA---	A_96_P149991	AW092091	AW092091	Unknown	-0.496194	0.708975	0.0182939
AW092643	predicted protein [Populus trichocarpa]	A_96_P007786	AW092643	AW092643	gb|EST285823 tomato mixed elicitor, BTI Lycopersicon esculentum cDNA clone cLET21I11, mRNA sequence [AW092643]	1.01023	2.01424	0.00922834
AW092697	af428324_1 at2g30010	A_96_P150231	AW092697	AW092697	tc|Rep: Chromosome chr6 scaffold_3, whole genome shotgun sequence - Vitis vinifera (Grape), partial (33%) [TC205242]	-0.987396	0.504387	0.0365642
AW092783	gamma-glutamyl transferase	A_96_P150261	AW092783	AW092783	Unknown	0.386327	1.30706	0.0275308
AW092927	protein	A_96_P029271	AW092927	AW092927	gb|EST286107 tomato mixed elicitor, BTI Lycopersicon esculentum cDNA clone cLET23A6, mRNA sequence [AW092927]	0.603896	1.51982	0.0298371
AW093537	PREDICTED: hypothetical protein [Vitis vinifera]	A_96_P150551	AW093537	AW093537	Unknown	0.710326	1.63617	0.0315051
AW093671	purine permease	A_96_P059786	AW093671	AW093671	gb|EST286851 tomato mixed elicitor, BTI Lycopersicon esculentum cDNA clone cLET25D8, mRNA sequence [AW093671]	1.54848	2.92509	0.00436337
AW094082	nadh dehydrogenase i subunit m	A_96_P150776	AW094082	AW094082	Unknown	0.462465	1.37789	0.0398077
AW096551	af393847_1beta-amylase pct-bmyi	A_96_P151201	AW096551	AW096551	Unknown	1.06627	2.09401	0.0207354
AW096639	---NA---	A_96_P151256	AW096639	AW096639	Unknown	-0.648331	0.638018	0.017356
AW160093	---NA---	A_96_P151386	AW160093	AW160093	Unknown	0.848651	1.80082	0.0419734
AW160101	PREDICTED: hypothetical protein [Vitis vinifera]	A_96_P151421	AW160101	AW160101	Unknown	1.24755	2.37439	0.00865347
AW216422	arginine decarboxylase	A_96_P151476	AW216422	AW216422	Unknown	-1.35042	0.392178	0.0267068
AW216671	hypothetical protein [Vitis vinifera]	A_96_P151611	AW216671	AW216671	Unknown	-0.574764	0.671396	0.0125352
AW217279	---NA---	A_96_P151876	AW217279	AW217279	Unknown	-1.11032	0.463192	0.0115998
AW217411	protein	A_96_P151946	AW217411	AW217411	Unknown	0.575072	1.48975	0.0290799
AW217634	protein	A_96_P152051	AW217634	AW217634	Unknown	0.694747	1.6186	0.0359714
AW217674	PREDICTED: hypothetical protein [Vitis vinifera]	A_96_P045376	AW217674	AW217674	gb|EST296388 tomato flower buds 8 mm to pre-anthesis, Cornell University Lycopersicon esculentum cDNA clone cTOC1M15, mRNA sequence [AW217674]	0.423606	1.34128	0.0207507
AW217699	---NA---	A_96_P152091	AW217699	AW217699	Unknown	0.484638	1.39924	0.0460196
AW217987	calcium-dependent protein kinase	A_96_P074604	AW217987	AW217987	gb|EST296702 tomato flower buds, anthesis, Cornell University Lycopersicon esculentum cDNA clone cTOD6C9, mRNA sequence [AW217987]	-0.785215	0.580266	0.0130682
AW218040	bel1 homeotic	A_96_P152201	AW218040	AW218040	Unknown	0.703996	1.62901	0.0399274
AW218105	---NA---	A_96_P152231	AW218105	AW218105	tc|Rep: Predicted protein - Physcomitrella patens subsp. patens, partial (5%) [TC204216]	0.593211	1.5086	0.0353838
AW218276	---NA---	A_96_P152296	AW218276	AW218276	Unknown	-0.498743	0.707723	0.0350947
AW218451	protein	A_96_P152431	AW218451	AW218451	Unknown	0.989513	1.98551	0.00526394
AW218481	protein	A_96_P152446	AW218481	AW218481	Unknown	0.743484	1.67421	0.0137779
AW218579	cytochrome p450	A_96_P152496	AW218579	AW218579	Unknown	0.646744	1.56563	0.0498273
AW218761	mt2z_sollc ame: full=metallothionein-like protein type 2	A_96_P152601	AW218761	AW218761	Unknown	0.997212	1.99614	0.00637552
AW218869	protein	A_96_P152626	AW218869	AW218869	Unknown	1.72982	3.31686	0.0267693
AW219022	mads-box protein	A_96_P046311	AW219022	AW219022	gb|EST301504 tomato root during [AW219022]	1.00583	2.00809	0.00547967
AW219142	abi3-interacting protein 3 3	A_96_P152816	AW219142	AW219142	tc|Rep: ABI3-interacting protein 3 - Callitropsis nootkatensis, partial (10%) [TC215710]	-0.366149	0.77585	0.0422059
AW219370	small heat-shock	A_96_P152921	AW219370	AW219370	Unknown	2.27056	4.8251	0.00922834
AW219607	---NA---	A_96_P153061	AW219607	AW219607	Unknown	-0.681068	0.623703	0.0460649
AW219669	chromo domain	A_96_P153121	AW219669	AW219669	tc|Rep: Chromosome chr15 scaffold_40, whole genome shotgun sequence - Vitis vinifera (Grape), partial (6%) [TC213397]	-0.663709	0.631253	0.0115667
AW219775	ovule receptor-like kinase 28	A_96_P153216	AW219775	AW219775	Unknown	-0.808704	0.570895	0.0063867
AW219933	---NA---	A_96_P153306	AW219933	AW219933	Unknown	0.608052	1.5242	0.0195964
AW220044	predicted protein [Populus trichocarpa]	A_96_P124332	AW220044	AW220044	gb|EST302527 tomato root during [AW220044]	1.09378	2.13433	0.0189178
AW220118	---NA---	A_96_P153401	AW220118	AW220118	Unknown	-0.562806	0.676984	0.02211
AW220275	threonine dehydratase deaminase mutant	A_96_P153506	AW220275	AW220275	Unknown	-0.421422	0.746688	0.0329024
AW220357	mitotic spindle checkpoint component mad3	A_96_P153536	AW220357	AW220357	Unknown	-0.620897	0.650267	0.0115667
AW220404	zinc finger (c3hc4-type ring finger) family protein	A_96_P153561	AW220404	AW220404	Unknown	0.41602	1.33424	0.0212338
AW220440	hydrophobic protein lti6a	A_96_P009136	AW220440	AW220440	gb|EST302923 tomato root during [AW220440]	1.49093	2.81069	0.00175087
AW220917	protein	A_96_P153741	AW220917	AW220917	tc|Rep: Chromosome chr13 scaffold_17, whole genome shotgun sequence - Vitis vinifera (Grape), partial (51%) [TC200573]	0.895978	1.86087	0.0106238
AW221139	---NA---	A_96_P153901	AW221139	AW221139	Unknown	0.358167	1.2818	0.0477916
AW221142	---NA---	A_96_P153906	AW221142	AW221142	Unknown	-0.706079	0.612984	0.0141682
AW221294	f-box family protein	A_96_P044731	AW221294	AW221294	gb|EST297763 tomato fruit mature green, TAMU Lycopersicon esculentum cDNA clone cLEF13B2, mRNA sequence [AW221294]	1.75887	3.38433	0.00402669
AW221317	---NA---	A_96_P153991	AW221317	AW221317	Unknown	-1.2621	0.416937	0.0161001
AW221379	akin gamma	A_96_P154031	AW221379	AW221379	Unknown	0.866487	1.82322	0.0246056
AW221402	mip pip subfamily	A_96_P154036	AW221402	AW221402	Unknown	0.706591	1.63194	0.0407006
AW221429	---NA---	A_96_P154076	AW221429	AW221429	Unknown	2.56025	5.89808	0.00436337
AW221440	desacetoxyvindoline 4-	A_96_P154101	AW221440	AW221440	Unknown	2.74665	6.71159	0.00111079
AW222069	serine carboxypeptidase s10 family protein	A_96_P154311	AW222069	AW222069	Unknown	-0.485716	0.714143	0.0328511
AW222180	kinesin-ii 85 kda	A_96_P024956	AW222180	AW222180	gb|EST298991 tomato fruit red ripe, TAMU Lycopersicon esculentum cDNA clone cLEN7O17, mRNA sequence [AW222180]	-0.645941	0.639076	0.0353838
AW222308	protein	A_96_P154411	AW222308	AW222308	Unknown	-2.46723	0.180838	0.0125352
AW222804	---NA---	A_96_P154636	AW222804	AW222804	Unknown	-1.6162	0.326194	0.0307079
AW222974	pectate lyase	A_96_P154756	AW222974	AW222974	tc|Rep: Pectate lyase - Gossypium hirsutum (Upland cotton) (Gossypium mexicanum), partial (49%) [TC217028]	2.33087	5.0311	0.00366956
AW223005	---NA---	A_96_P154766	AW223005	AW223005	Unknown	0.414272	1.33263	0.0449462
AW223023	translation initiation factor if-2	A_96_P154791	AW223023	AW223023	Unknown	-0.487021	0.713497	0.0157835
AW223472	cellulose synthase-like glycosyltransferase family 2 protein	A_96_P260882	AW223472	AW223472	gb|EST300283 tomato fruit red ripe, TAMU Lycopersicon esculentum cDNA clone cLEN12E7, mRNA sequence [AW223472]	-0.868268	0.547804	0.00922834
AW223972	desacetoxyvindoline 4-	A_96_P155107	AW223972	AW223972	Unknown	0.769203	1.70433	0.0267693
AW224092	ax110p-like protein	A_96_P155131	AW224092	AW224092	Unknown	-0.556641	0.679883	0.0258783
AW224150	protein	A_96_P155141	AW224150	AW224150	Unknown	0.778291	1.7151	0.0151951
AW224303	receptor protein kinase clavata1	A_96_P155246	AW224303	AW224303	Unknown	-1.46285	0.362775	0.0245897
AW224403	vacuolar processing enzyme	A_96_P155321	AW224403	AW224403	Unknown	0.86189	1.81742	0.0147191
AW224474	carboxylic ester hydrolase	A_96_P155366	AW224474	AW224474	gb|EST298361 tomato root deficiency, Cornell University Lycopersicon esculentum cDNA clone cLEW6J3, mRNA sequence [AW224474]	-1.08047	0.472875	0.0358285
AW224632	peroxidase 25	A_96_P048621	AW224632	AW224632	gb|EST303075 tomato root, plants pre-anthesis, Cornell University Lycopersicon esculentum cDNA clone cLEY6C3, mRNA sequence [AW224632]	1.57946	2.98857	0.00402669
AW224642	receptor protein kinase clavata1	A_96_P039446	AW224642	AW224642	gb|EST303085 tomato root, plants pre-anthesis, Cornell University Lycopersicon esculentum cDNA clone cLEY6C11, mRNA sequence [AW224642]	-1.61646	0.326136	0.0476221
AW429009	carboxyl methyltransferase	A_96_P155536	AW429009	AW429009	Unknown	0.839367	1.78926	0.0328039
AW441270	succinate fumarate mitochondrial	A_96_P155786	AW441270	AW441270	tc|Rep: Chromosome chr17 scaffold_16, whole genome shotgun sequence - Vitis vinifera (Grape), partial (74%) [TC213259]	-0.795697	0.576065	0.0375416
AW441328	sac domain protein 9	A_96_P076719	AW441328	AW441328	gb|EST310724 tomato fruit red ripe, TAMU Lycopersicon esculentum cDNA clone cLEN15M9 5', mRNA sequence [AW441328]	-0.390896	0.762656	0.03384
AW441697	diphosphoinositol polyphosphate	A_96_P026411	AW441697	AW441697	gb|EST311093 tomato fruit red ripe, TAMU Lycopersicon esculentum cDNA clone cLEN18I21 5', mRNA sequence [AW441697]	1.40981	2.65702	0.00961494
AW442053	---NA---	A_96_P156091	AW442053	AW442053	Unknown	0.723639	1.65134	0.0376641
AW442199	kinesin heavy	A_96_P156151	AW442199	AW442199	Unknown	-0.403716	0.755909	0.0456828
AW442266	phosphosulfolactate synthase-related protein	A_96_P156186	AW442266	AW442266	Unknown	0.423406	1.34109	0.0367019
AW442482	cysteine proteinase	A_96_P156261	AW442482	AW442482	Unknown	2.94803	7.71696	0.000604639
AW443365	50s ribosomal protein l9	A_96_P156691	AW443365	AW443365	Unknown	0.749559	1.68128	0.00400706
AW443374	copper zinc-superoxide dismutase	A_96_P156696	AW443374	AW443374	Unknown	0.525381	1.43931	0.0329024
AW443860	protein binding	A_96_P060181	AW443860	AW443860	gb|EST308790 tomato mixed elicitor, BTI Lycopersicon esculentum cDNA clone cLET45D17 5', mRNA sequence [AW443860]	-0.909348	0.532426	0.0290218
AW443970	protein	A_96_P028996	AW443970	AW443970	gb|EST308900 tomato mixed elicitor, BTI Lycopersicon esculentum cDNA clone cLET45J20 5', mRNA sequence [AW443970]	1.0224	2.03129	0.0211288
AW455238	atp binding	A_96_P157411	AW455238	AW455238	Unknown	0.900948	1.86729	0.0166379
AW455241	protein	A_96_P048716	AW455241	AW455241	gb|EST311901 tomato root during [AW455241]	-1.07786	0.47373	0.0171611
AW455353	protein	A_96_P157481	AW455353	AW455353	Unknown	0.732335	1.66133	0.0367019
AW615901	ran protein tc4 protein	A_96_P157561	AW615901	AW615901	Unknown	0.368524	1.29103	0.0401292
AW615937	---NA---	A_96_P157591	AW615937	AW615937	Unknown	0.879805	1.84013	0.0294741
AW615940	---NA---	A_96_P157596	AW615940	AW615940	Unknown	0.530018	1.44395	0.0397024
AW615955	---NA---	A_96_P157611	AW615955	AW615955	Unknown	0.848375	1.80047	0.0151951
AW616010	glutathione transferase 10	A_96_P157651	AW616010	AW616010	Unknown	0.584287	1.4993	0.0447398
AW621236	rna binding protein rp120	A_96_P157736	AW621236	AW621236	Unknown	-0.571006	0.673147	0.00892091
AW621265	gibberellin receptor GID1	A_96_P157756	AW621265	GID1	Unknown	1.0529	2.07469	0.0063177
AW621277	receptor kinase	A_96_P060451	AW621277	AW621277	gb|EST312075 tomato root during [AW621277]	0.580752	1.49563	0.0475376
AW621409	cytochrome p450	A_96_P157816	AW621409	AW621409	Unknown	-1.01747	0.493981	0.0115667
AW621480	---NA---	A_96_P157871	AW621480	AW621480	Unknown	-0.663092	0.631523	0.0250362
AW621499	gpi-anchored protein	A_96_P157891	AW621499	AW621499	Unknown	1.43196	2.69813	0.000676106
AW621803	protein	A_96_P158041	AW621803	AW621803	Unknown	-0.460749	0.726609	0.0478026
AW621845	---NA---	A_96_P158091	AW621845	AW621845	Unknown	0.531629	1.44556	0.0324682
AW621955	f-box domain containing protein	A_96_P158166	AW621955	AW621955	Unknown	2.1144	4.33009	0.00432737
AW622056	protein	A_96_P158226	AW622056	AW622056	Unknown	1.51773	2.8634	0.0162422
AW622136	dtdp-glucose 4-6-	A_96_P158286	AW622136	AW622136	Unknown	0.56264	1.47697	0.0270811
AW622160	cucumisin	A_96_P158311	AW622160	AW622160	Unknown	0.68968	1.61293	0.0182939
AW622310	---NA---	A_96_P158371	AW622310	AW622310	Unknown	-0.421739	0.746524	0.0294479
AW622423	PREDICTED: hypothetical protein [Vitis vinifera]	A_96_P158436	AW622423	AW622423	Unknown	0.346656	1.27161	0.0421419
AW622598	---NA---	A_96_P158536	AW622598	AW622598	Unknown	0.539193	1.45316	0.045888
AW622621	dopamine beta-monooxygenase	A_96_P158551	AW622621	AW622621	Unknown	1.09749	2.13982	0.0332272
AW622713	---NA---	A_96_P158606	AW622713	AW622713	tc|Rep: Phosphoribosylformylglycinamidine synthase - Glycine max (Soybean), partial (41%) [TC214223]	-0.460773	0.726597	0.0236955
AW622905	late blight resistance identical	A_96_P028031	AW622905	AW622905	gb|EST306975 tomato flower buds 3-8 mm, Cornell University Lycopersicon esculentum cDNA clone cTOB6C19 5', mRNA sequence [AW622905]	0.851985	1.80498	0.0119509
AW623418	metal ion binding	A_96_P159046	AW623418	AW623418	Unknown	1.38128	2.60499	0.0158452
AW623762	sigma factor	A_96_P159331	AW623762	AW623762	Unknown	1.10116	2.14527	0.035039
AW623781	protein	A_96_P006506	AW623781	AW623781	gb|EST321726 tomato flower buds 3-8 mm, Cornell University Lycopersicon esculentum cDNA clone cTOB13I17 5', mRNA sequence [AW623781]	0.582332	1.49727	0.0489708
AW623913	protein	A_96_P159441	AW623913	AW623913	Unknown	0.760137	1.69365	0.0332272
AW624017	auxin-responsive family protein	A_96_P159536	AW624017	AW624017	tc|Rep: Chromosome chr15 scaffold_37, whole genome shotgun sequence - Vitis vinifera (Grape), partial (70%) [TC211988]	0.723479	1.65116	0.0283058
AW624063	---NA---	A_96_P159571	AW624063	AW624063	Unknown	0.389674	1.3101	0.0346766
AW624407	---NA---	A_96_P159811	AW624407	AW624407	Unknown	-0.853773	0.553336	0.0448793
AW624599	glycine rich protein	A_96_P159951	AW624599	AW624599	Unknown	-0.588307	0.665123	0.0429602
AW624784	---NA---	A_96_P160081	AW624784	AW624784	Unknown	0.514684	1.42868	0.0391357
AW624867	cxe carboxylesterase	A_96_P160116	AW624867	AW624867	Unknown	1.10923	2.15731	0.0171611
AW624869	sll2 protein	A_96_P160126	AW624869	AW624869	Unknown	0.746913	1.6782	0.0224347
AW624959	ankyrin repeat-containing	A_96_P160166	AW624959	AW624959	Unknown	-0.587381	0.66555	0.0476244
AW624982	---NA---	A_96_P062161	AW624982	AW624982	gb|EST313811 tomato radicle, 5 d post-imbibition, Cornell University Lycopersicon esculentum cDNA clone cLEZ9I21 5', mRNA sequence [AW624982]	0.744752	1.67569	0.0119723
AW624998	udp-	A_96_P160171	AW624998	AW624998	Unknown	1.08179	2.11666	0.0425289
AW625032	protein	A_96_P160196	AW625032	AW625032	tc|Rep: Chromosome chr19 scaffold_4, whole genome shotgun sequence - Vitis vinifera (Grape), partial (12%) [TC210666]	-0.415484	0.749768	0.0314982
AW625229	nuclear rna binding	A_96_P160266	AW625229	AW625229	Unknown	-0.35138	0.783834	0.0434443
AW625300	protein	A_96_P025841	AW625300	AW625300	gb|EST319303 tomato radicle, 5 d post-imbibition, Cornell University Lycopersicon esculentum cDNA clone cLEZ14N5 5', mRNA sequence [AW625300]	1.63733	3.1109	0.0106074
AW625668	purple acid phosphatase	A_96_P160496	AW625668	AW625668	Unknown	1.22589	2.339	0.0333303
AW625802	PREDICTED: hypothetical protein [Saccoglossus kowalevskii]	A_96_P042271	AW625802	AW625802	gb|EST319709 tomato radicle, 5 d post-imbibition, Cornell University Lycopersicon esculentum cDNA clone cLEZ16N4 5', mRNA sequence [AW625802]	0.863004	1.81882	0.00952528
AW625830	saur33 - auxin-responsive saur family member	A_96_P160556	AW625830	AW625830	Unknown	0.62454	1.54172	0.0426352
AW626149	lrr receptor protein kinase	A_96_P160721	AW626149	AW626149	Unknown	0.736195	1.66578	0.0312236
AW626153	protein	A_96_P160726	AW626153	AW626153	Unknown	0.519271	1.43323	0.0459946
AW626247	mip tip subfamily	A_96_P160821	AW626247	AW626247	Unknown	1.35743	2.56228	0.0361523
AW626284	ring zinc finger ankyrin protein	A_96_P160841	AW626284	AW626284	tc|Rep: Chromosome chr6 scaffold_3, whole genome shotgun sequence - Vitis vinifera (Grape), partial (79%) [TC192617]	-1.85247	0.276917	0.0398943
AW626365	protein phosphatase inhibitor 2 containing protein	A_96_P043996	AW626365	AW626365	gb|EST320272 tomato radicle, 5 d post-imbibition, Cornell University Lycopersicon esculentum cDNA clone cLEZ19L2 5', mRNA sequence [AW626365]	0.941831	1.92096	0.00722336
AW647691	protein	A_96_P160956	AW647691	AW647691	gb|EST307169 tomato germinating seedlings, TAMU Lycopersicon esculentum cDNA clone cLEI10L11 5', mRNA sequence [AW647691]	-2.61476	0.163259	0.0423963
AW647744	salt tolerance expressed	A_96_P055601	AW647744	AW647744	gb|EST326198 tomato germinating seedlings, TAMU Lycopersicon esculentum cDNA clone cLEI2I13 5', mRNA sequence [AW647744]	1.60501	3.04197	0.0135712
AW648389	f-box family protein	A_96_P161341	AW648389	AW648389	Unknown	1.21106	2.31507	0.003753
AW648497	protein	A_96_P003746	AW648497	AW648497	gb|EST326951 tomato germinating seedlings, TAMU Lycopersicon esculentum cDNA clone cLEI4D16 5', mRNA sequence [AW648497]	0.610691	1.52699	0.0222191
AW648774	protein	A_96_P048911	AW648774	AW648774	gb|EST327228 tomato germinating seedlings, TAMU Lycopersicon esculentum cDNA clone cLEI5H20 5', mRNA sequence [AW648774]	-0.50592	0.704211	0.044287
AW648947	periplasmic beta-glucosidase	A_96_P024261	AW648947	AW648947	gb|EST327401 tomato germinating seedlings, TAMU Lycopersicon esculentum cDNA clone cLEI6H5 5', mRNA sequence [AW648947]	-0.483041	0.715468	0.0216224
AW648966	calmodulin binding	A_96_P161761	AW648966	AW648966	Unknown	0.671061	1.59224	0.0188815
AW648974	protein	A_96_P161771	AW648974	AW648974	Unknown	-0.825008	0.564479	0.0329024
AW649231	2-oxoglutarate-dependent dioxygenase	A_96_P161871	AW649231	AW649231	Unknown	-0.851137	0.554348	0.0292287
AW649285	protein	A_96_P161931	AW649285	AW649285	Unknown	-1.1479	0.451283	0.0179086
AW649323	---NA---	A_96_P121847	AW649323	AW649323	gb|EST327777 tomato germinating seedlings, TAMU Lycopersicon esculentum cDNA clone cLEI7J22 5', mRNA sequence [AW649323]	1.90818	3.75336	0.00395364
AW649490	udp-galactose 4-epimerase-like protein	A_96_P164436	AW649490	AW649490	gb|EST327944 tomato germinating seedlings, TAMU Lycopersicon esculentum cDNA clone cLEI8K18 5', mRNA sequence [AW649490]	-1.27838	0.412257	0.0184773
AW649598	arginine decarboxylase	A_96_P162146	AW649598	AW649598	Unknown	-1.43653	0.369455	0.0188522
AW649635	cytochrome p450	A_96_P162181	AW649635	AW649635	Unknown	0.41291	1.33137	0.048557
AW649675	pleckstrin homology domain-containing protein lipid-binding start domain-containing protein	A_96_P162236	AW649675	AW649675	Unknown	-1.6181	0.325764	0.0269259
AW649725	protein	A_96_P162281	AW649725	AW649725	Unknown	-0.504487	0.704911	0.0189206
AW649749	protein	A_96_P038961	AW649749	AW649749	gb|EST328203 tomato germinating seedlings, TAMU Lycopersicon esculentum cDNA clone cLEI9M18 5', mRNA sequence [AW649749]	0.710729	1.63663	0.0474339
AW649944	autophagy protein 9	A_96_P162446	AW649944	AW649944	Unknown	0.395843	1.31571	0.032113
AW650287	---NA---	A_96_P162661	AW650287	AW650287	tc|Rep: Adenylate cyclase - Aedes aegypti (Yellowfever mosquito), partial (3%) [TC213252]	0.391563	1.31181	0.0330991
AW650573	non-phototropic hypocotyl 3	A_96_P162791	AW650573	AW650573	Unknown	-1.04168	0.485762	0.0378348
AW651410	---NA---	A_96_P050261	AW651410	AW651410	gb|EST329864 tomato germinating seedlings, TAMU Lycopersicon esculentum cDNA clone cLEI16H3 5', mRNA sequence [AW651410]	-1.35319	0.391427	0.0290218
AW651539	---NA---	A_96_P163381	AW651539	AW651539	Unknown	0.611156	1.52748	0.0190087
AW651557	---NA---	A_96_P163401	AW651557	AW651557	Unknown	-0.776124	0.583933	0.0399081
AW651573	acetohydroxyacid synthase	A_96_P163411	AW651573	AW651573	tc|Rep: Acetolactate synthase 1, chloroplast precursor - Nicotiana tabacum (Common tobacco), partial (85%) [TC212152]	-0.337193	0.79158	0.0496649
AW735818	sirohydrochlorin ferrochelatase	A_96_P163476	AW735818	AW735818	Unknown	0.767791	1.70266	0.0140306
AW735835	ran protein tc4 protein	A_96_P163491	AW735835	AW735835	Unknown	0.325349	1.25297	0.0498468
AW735879	protein	A_96_P028476	AW735879	AW735879	gb|EST336647 tomato flower buds 0-3 mm, Cornell University Lycopersicon esculentum cDNA clone cTOA5F13 5', mRNA sequence [AW735879]	-0.500887	0.706672	0.0172831
AW737251	uro-adherence factor a	A_96_P163751	AW737251	AW737251	Unknown	-0.515312	0.699642	0.0304233
AW737355	r2r3-myb transcriptional factor	A_96_P163816	AW737355	AW737355	Unknown	0.994193	1.99197	0.0185472
AW737374	myb-like dna-binding domain containing expressed	A_96_P163836	AW737374	AW737374	tc|Rep: Myb-related transcription factor Cpm10 - Craterostigma plantagineum, partial (42%) [TC215730]	0.868121	1.82528	0.0120192
AW737471	protein	A_96_P163906	AW737471	AW737471	tc|Rep: Chromosome chr8 scaffold_23, whole genome shotgun sequence - Vitis vinifera (Grape), partial (28%) [TC205838]	0.497642	1.4119	0.0472804
AW737779	---NA---	A_96_P164161	AW737779	AW737779	Unknown	-0.396473	0.759713	0.0346349
AW737786	mitochondrial dicarboxylate carrier protein	A_96_P061741	AW737786	AW737786	gb|EST339213 tomato flower buds, anthesis, Cornell University Lycopersicon esculentum cDNA clone cTOD4C12 5', mRNA sequence [AW737786]	-0.937879	0.522	0.0371445
AW737808	protein	A_96_P164166	AW737808	AW737808	Unknown	1.99516	3.9866	0.00487436
AW737873	protein	A_96_P026726	AW737873	AW737873	gb|EST339300 tomato flower buds, anthesis, Cornell University Lycopersicon esculentum cDNA clone cTOD4F5 5', mRNA sequence [AW737873]	-0.781503	0.58176	0.0387529
AW738003	---NA---	A_96_P164341	AW738003	AW738003	Unknown	0.614523	1.53105	0.0215036
AW738081	---NA---	A_96_P164356	AW738081	AW738081	Unknown	0.374619	1.2965	0.0296479
AW738165	copper ion binding	A_96_P164406	AW738165	AW738165	Unknown	0.922501	1.8954	0.0172471
AW738187	---NA---	A_96_P040831	AW738187	AW738187	gb|EST339614 tomato flower buds, anthesis, Cornell University Lycopersicon esculentum cDNA clone cTOD5D11 5', mRNA sequence [AW738187]	-0.81772	0.567338	0.00801993
AW738237	cbl-interacting protein kinase 1	A_96_P164446	AW738237	AW738237	Unknown	1.93331	3.8193	0.00546539
AW738395	protein	A_96_P164561	AW738395	AW738395	Unknown	0.409637	1.32835	0.04457
AW738442	flavonol synthase flavanone 3-	A_96_P164601	AW738442	AW738442	Unknown	1.27046	2.41238	0.00505885
AW928862	protein	A_96_P165341	AW928862	AW928862	Unknown	0.560936	1.47523	0.020595
AW928868	disease resistance protein	A_96_P165346	AW928868	AW928868	Unknown	0.696364	1.62042	0.015138
AW929095	protein	A_96_P165496	AW929095	AW929095	Unknown	1.98056	3.94647	0.0170541
AW929223	protein	A_96_P061191	AW929223	AW929223	gb|EST338011 tomato flower buds 8 mm to pre-anthesis, Cornell University Lycopersicon esculentum cDNA clone cTOC6D20 5', mRNA sequence [AW929223]	1.68904	3.22441	0.00916939
AW929242	xyloglucan endotransglucosylase hydrolase protein a	A_96_P165566	AW929242	AW929242	Unknown	-0.808635	0.570922	0.0161918
AW929388	protein	A_96_P165681	AW929388	AW929388	tc|Rep: Chromosome undetermined scaffold_339, whole genome shotgun sequence - Vitis vinifera (Grape), partial (22%) [TC214191]	-1.50162	0.353157	0.045888
AW929396	---NA---	A_96_P165691	AW929396	AW929396	Unknown	-1.04183	0.485712	0.0377105
AW929404	protein binding	A_96_P165696	AW929404	AW929404	Unknown	1.06698	2.09505	0.0133304
AW929538	protein	A_96_P165756	AW929538	AW929538	Unknown	0.746746	1.678	0.0453239
AW929554	gata transcription	A_96_P165766	AW929554	AW929554	Unknown	0.971077	1.9603	0.0463517
AW929578	inner membrane protein	A_96_P165806	AW929578	AW929578	Unknown	0.436913	1.3537	0.0469128
AW930180	protein	A_96_P166354	AW930180	AW930180	Unknown	-0.787671	0.579279	0.03501
AW930206	ferredoxin-thioredoxin reductase	A_96_P166379	AW930206	AW930206	Unknown	0.358895	1.28244	0.0430492
AW930313	af361611_1 at2g02370	A_96_P166454	AW930313	AW930313	Unknown	0.442753	1.3592	0.0380406
AW930528	coiled-coil domain containing 84	A_96_P166619	AW930528	AW930528	Unknown	0.311999	1.24143	0.0372231
AW930563	---NA---	A_96_P166649	AW930563	AW930563	Unknown	0.76669	1.70136	0.0238095
AW930642	PREDICTED: hypothetical protein [Vitis vinifera]	A_96_P166714	AW930642	AW930642	gb|EST356485 tomato fruit mature green, TAMU Lycopersicon esculentum cDNA clone cLEF40G14 5', mRNA sequence [AW930642]	0.41485	1.33316	0.0393129
AW930845	---NA---	A_96_P166849	AW930845	AW930845	Unknown	1.12727	2.18445	0.0118171
AW930850	stress related protein	A_96_P166854	AW930850	AW930850	Unknown	0.635218	1.55317	0.0367919
AW931156	---NA---	A_96_P167014	AW931156	AW931156	Unknown	0.818451	1.76351	0.0346349
AW931174	sucrose-phosphate synthase - like protein	A_96_P167029	AW931174	AW931174	Unknown	0.896717	1.86182	0.035952
AW931201	uncharacterized protein upf0114	A_96_P167050	AW931201	AW931201	Unknown	0.86399	1.82006	0.0333303
AW931240	rna polymerase ii second largest subunit	A_96_P167064	AW931240	AW931240	Unknown	-0.435483	0.739446	0.03501
AW931268	serine-threonine protein plant-	A_96_P053456	AW931268	AW931268	gb|EST357111 tomato fruit mature green, TAMU Lycopersicon esculentum cDNA clone cLEF44F5 5', mRNA sequence [AW931268]	0.781899	1.71939	0.0334689
AW931517	predicted protein [Populus trichocarpa]	A_96_P167254	AW931517	AW931517	Unknown	0.452924	1.36881	0.0452322
AW931653	aluminum-induced protein	A_96_P167374	AW931653	AW931653	Unknown	0.603716	1.51963	0.0253307
AW931655	akin gamma	A_96_P167379	AW931655	AW931655	Unknown	0.776587	1.71307	0.0334923
AW931770	f-box family protein	A_96_P167449	AW931770	AW931770	Unknown	0.751716	1.68379	0.0410976
AW932313	major latex	A_96_P167754	AW932313	AW932313	Unknown	1.42418	2.68363	0.00553108
AW932527	hypothetical protein [Vitis vinifera]	A_96_P167834	AW932527	AW932527	Unknown	-0.599487	0.659988	0.0344574
AW932559	protein	A_96_P167854	AW932559	AW932559	Unknown	-0.749229	0.594922	0.0452322
AW932605	DELLA gras family transcription factor (GAI1-like)	A_96_P167874	AW932605	AW932605	Unknown	-1.31912	0.400779	0.00554099	DELLA???
AW932718	heat shock protein	A_96_P167924	AW932718	AW932718	tc|Rep: Heat shock protein - Solanum lycopersicum (Tomato) (Lycopersicon esculentum), partial (62%) [TC216706]	2.60133	6.06847	0.00392165
AW932733	protein	A_96_P167944	AW932733	AW932733	Unknown	0.435733	1.3526	0.0236753
AW932762	---NA---	A_96_P167969	AW932762	AW932762	Unknown	1.70034	3.24977	0.0146968
AW932974	---NA---	A_96_P168109	AW932974	AW932974	Unknown	-0.437925	0.738195	0.0442948
AW933041	---NA---	A_96_P168144	AW933041	AW933041	Unknown	-0.487439	0.71329	0.0435603
AW933045	sucrose-phosphate synthase - like protein	A_96_P168154	AW933045	AW933045	Unknown	0.826354	1.7732	0.0392753
AW933060	protein	A_96_P168174	AW933060	AW933060	tc|Rep: Sec7 domain containing protein, expressed - Oryza sativa subsp. japonica (Rice), partial (5%) [TC212640]	-0.323228	0.79928	0.0339991
AW933641	6-phosphogluconolactonase	A_96_P168614	AW933641	AW933641	Unknown	0.598391	1.51403	0.0225191
AW933922	protein ariadne-	A_96_P111437	AW933922	AW933922	gb|EST359765 tomato fruit mature green, TAMU Lycopersicon esculentum cDNA clone cLEF56N12 5', mRNA sequence [AW933922]	0.598728	1.51438	0.018503
AW934649	growth inhibition and differentiation-related protein 88	A_96_P031906	AW934649	AW934649	gb|EST353541 tomato flower buds 0-3 mm, Cornell University Lycopersicon esculentum cDNA clone cTOA8P23 5', mRNA sequence [AW934649]	0.401269	1.32067	0.0401292
AW944796	---NA---	A_96_P169564	AW944796	AW944796	Unknown	-0.913874	0.530758	0.0253604
AW979468	protein	A_96_P169909	AW979468	AW979468	Unknown	-0.987022	0.504518	0.00851313
AW979587	laccase 110c	A_96_P170014	AW979587	AW979587	Unknown	1.03509	2.04924	0.00554099
AW979677	sec14 cytosolic polyphosphoinositide-binding	A_96_P170094	AW979677	AW979677	Unknown	0.69577	1.61975	0.0252116
AW979687	tryptophanyl-trna synthetase	A_96_P170109	AW979687	AW979687	Unknown	0.318809	1.2473	0.0458941
AW979740	lrr receptor-like kinase	A_96_P170159	AW979740	AW979740	Unknown	0.961288	1.94705	0.0354597
AW979978	---NA---	A_96_P170354	AW979978	AW979978	Unknown	0.402568	1.32186	0.0498942
AY125871	aminophospholipid atpase	A_96_P170484	AY125871	AY125871	Unknown	-0.673203	0.627113	0.0404008
AK247447	glycosyl transferase	A_96_P014226	b3gat3	AK247447	gb|Solanum lycopersicum cDNA, clone: LEFL1024CC06, HTC in leaf [AK247447]	-0.387714	0.76434	0.0488786
BE344397	cytochrome p450	A_96_P170499	BE344397	BE344397	Unknown	2.01236	4.03441	0.00134679
BE344414	ring finger	A_96_P170519	BE344414	BE344414	tc|Rep: RING-H2 finger protein ATL1D - Arabidopsis thaliana (Mouse-ear cress), partial (24%) [TC202351]	0.696269	1.62031	0.0227026
BE353188	protein	A_96_P170624	BE353188	BE353188	Unknown	0.405084	1.32417	0.0296653
BE353424	---NA---	A_96_P170704	BE353424	BE353424	Unknown	0.702179	1.62696	0.0460196
BE353531	protein	A_96_P060511	BE353531	BE353531	gb|EST353728 tomato flower buds 0-3 mm, Cornell University Lycopersicon esculentum cDNA clone cTOA18J19, mRNA sequence [BE353531]	-0.505635	0.70435	0.0459822
BE353569	cell division	A_96_P080214	BE353569	BE353569	gb|EST353766 tomato flower buds 0-3 mm, Cornell University Lycopersicon esculentum cDNA clone cTOA19A23, mRNA sequence [BE353569]	-0.424156	0.745274	0.04026
BE353819	protein	A_96_P170989	BE353819	BE353819	Unknown	-0.612147	0.654222	0.0183782
BE354015	protein	A_96_P171174	BE354015	BE354015	tc|Rep: MLO1 - Solanum lycopersicum (Tomato) (Lycopersicon esculentum), partial (49%) [TC216712]	-0.504449	0.70493	0.0292287
BE354019	---NA---	A_96_P171189	BE354019	BE354019	Unknown	0.56969	1.4842	0.0266939
BE354194	---NA---	A_96_P171304	BE354194	BE354194	Unknown	0.908398	1.87696	0.0109191
BE354206	heat shock	A_96_P072484	BE354206	BE354206	gb|EST355549 tomato flower buds, anthesis, Cornell University Lycopersicon esculentum cDNA clone cTOD9H1, mRNA sequence [BE354206]	0.794583	1.73458	0.0205408
BE354417	foot protein 1	A_96_P171504	BE354417	BE354417	tc|Rep: Attachment glycoprotein - Human metapneumovirus, partial (5%) [TC216621]	0.907315	1.87555	0.02859
BE354563	guanylate kinase	A_96_P171624	BE354563	BE354563	Unknown	-0.912724	0.531181	0.017149
BE354692	---NA---	A_96_P171704	BE354692	BE354692	tc|Rep: Uncharacterized mitochondrial protein AtMg01110 - Arabidopsis thaliana (Mouse-ear cress), partial (9%) [TC195529]	-1.11498	0.461699	0.00527129
BE431612	protein	A_96_P171989	BE431612	BE431612	tc|Rep: F6N18.8 - Arabidopsis thaliana (Mouse-ear cress), partial (54%) [TC202091]	0.498164	1.41242	0.0407366
BE431863	unnamed protein product [Tetraodon nigroviridis]	A_96_P172134	BE431863	BE431863	Unknown	1.12183	2.17622	0.00526394
BE432232	---NA---	A_96_P172454	BE432232	BE432232	Unknown	-0.638413	0.642419	0.0330991
BE432318	protein	A_96_P172509	BE432318	BE432318	Unknown	0.686743	1.60964	0.0436862
BE432624	desacetoxyvindoline 4-	A_96_P172694	BE432624	BE432624	Unknown	2.80708	6.99865	0.000831099
BE433041	nadp-malic enzyme	A_96_P172934	BE433041	BE433041	tc|Rep: NADP-malic enzyme precursor - Solanum lycopersicum (Tomato) (Lycopersicon esculentum), partial (15%) [TC193398]	1.37008	2.58485	0.00149852
BE433183	nadp-dependent malic enzyme	A_96_P173014	BE433183	BE433183	Unknown	0.735022	1.66442	0.00613453
BE433605	spotted leaf	A_96_P173264	BE433605	BE433605	Unknown	1.34796	2.54552	0.0236821
BE433790	protein binding structural molecule	A_96_P081574	BE433790	BE433790	gb|EST404868 tomato breaker fruit, TIGR Lycopersicon esculentum cDNA clone cLEG6B12, mRNA sequence [BE433790]	-0.374312	0.771473	0.0418534
BE434174	desacetoxyvindoline 4-	A_96_P173659	BE434174	BE434174	tc|Rep: 1-aminocyclopropane-1-carboxylate oxidase homolog - Solanum lycopersicum (Tomato) (Lycopersicon esculentum), partial (92%) [TC208344]	0.875227	1.8343	0.00509451
BE434219	protein	A_96_P049706	BE434219	BE434219	gb|EST405297 tomato breaker fruit, TIGR Lycopersicon esculentum cDNA clone cLEG15N7, mRNA sequence [BE434219]	0.652343	1.57172	0.0188522
BE434378	cation-chloride cotransporter	A_96_P173779	BE434378	BE434378	Unknown	-0.411005	0.752099	0.0341372
BE434477	protein	A_96_P173824	BE434477	BE434477	Unknown	2.23862	4.71946	0.0151201
BE434857	protein	A_96_P027766	BE434857	BE434857	gb|EST405935 tomato breaker fruit, TIGR Lycopersicon esculentum cDNA clone cLEG24A9, mRNA sequence [BE434857]	-0.590091	0.664301	0.0420341
BE434907	---NA---	A_96_P174059	BE434907	BE434907	Unknown	0.464259	1.37961	0.0248249
BE434909	---NA---	A_96_P174064	BE434909	BE434909	Unknown	-1.13609	0.454992	0.0445185
BE434936	pentatricopeptide repeat-containing	A_96_P174084	BE434936	BE434936	Unknown	-0.465874	0.724033	0.0445185
BE434944	myb transcription factor r3 type	A_96_P174089	BE434944	BE434944	tc|Rep: Chromosome chr8 scaffold_23, whole genome shotgun sequence - Vitis vinifera (Grape), partial (65%) [TC199405]	0.515973	1.42996	0.038504
BE435030	protein	A_96_P174169	BE435030	BE435030	tc|Rep: Chromosome chr14 scaffold_9, whole genome shotgun sequence - Vitis vinifera (Grape), partial (46%) [TC216849]	0.629357	1.54688	0.038603
BE435310	---NA---	A_96_P174364	BE435310	BE435310	tc|Rep: Cation diffusion facilitator family transporter - Shewanella sp. (strain W3-18-1), partial (6%) [TC197949]	1.17758	2.26197	0.0353838
BE435320	---NA---	A_96_P174374	BE435320	BE435320	Unknown	1.76549	3.39989	0.0202951
BE435420	ubiquitin conjugating	A_96_P174464	BE435420	BE435420	tc|Rep: Chromosome chr12 scaffold_18, whole genome shotgun sequence - Vitis vinifera (Grape), partial (54%) [TC206789]	0.554957	1.46913	0.0198489
BE435683	desacetoxyvindoline 4-	A_96_P174554	BE435683	BE435683	tc|Rep: 1-aminocyclopropane-1-carboxylate oxidase homolog - Solanum lycopersicum (Tomato) (Lycopersicon esculentum), partial (66%) [TC207127]	1.39169	2.62387	0.00249374
BE435689	small heat-shock protein	A_96_P174559	BE435689	BE435689	Unknown	1.61641	3.06612	0.0126605
BE435900	protease m50 membrane-bound transcription factor site 2	A_96_P174674	BE435900	BE435900	Unknown	-0.476118	0.718909	0.0454496
BE436034	desacetoxyvindoline 4-	A_96_P174744	BE436034	BE436034	Unknown	2.58982	6.02024	0.000676106
BE436113	histidine decarboxylase	A_96_P208189	BE436113	BE436113	gb|EST407191 tomato breaker fruit, TIGR Lycopersicon esculentum cDNA clone cLEG30D12, mRNA sequence [BE436113]	0.750372	1.68223	0.0330167
BE436307	---NA---	A_96_P174829	BE436307	BE436307	Unknown	-0.551931	0.682106	0.00921491
BE436349	protein	A_96_P049836	BE436349	BE436349	gb|EST407427 tomato breaker fruit, TIGR Lycopersicon esculentum cDNA clone cLEG32I1, mRNA sequence [BE436349]	-0.676155	0.625831	0.0306491
BE436386	---NA---	A_96_P174859	BE436386	BE436386	Unknown	-1.48416	0.357457	0.0261982
BE436730	---NA---	A_96_P175049	BE436730	BE436730	Unknown	-0.508626	0.702892	0.0190087
BE436821	ubiquitin-conjugating enzyme e2-21 kda 1	A_96_P175074	BE436821	BE436821	Unknown	0.547163	1.46121	0.024667
BE441101	---NA---	A_96_P175309	BE441101	BE441101	Unknown	-0.655717	0.63476	0.0274998
BE449686	nbs-coding resistance gene analog	A_96_P043836	BE449686	BE449686	gb|EST361124 tomato root, plants pre-anthesis, Cornell University Lycopersicon esculentum cDNA clone cLEY11E7, mRNA sequence [BE449686]	0.708201	1.63377	0.0166114
BE449792	ctf2a monooxygenase oxidoreductase	A_96_P026091	BE449792	BE449792	gb|EST361230 tomato root, plants pre-anthesis, Cornell University Lycopersicon esculentum cDNA clone cLEY14M1, mRNA sequence [BE449792]	0.806964	1.74953	0.0151707
BE449862	acyltransferase	A_96_P175469	BE449862	BE449862	Unknown	-0.938129	0.521909	0.00916939
BE450260	protein	A_96_P175774	BE450260	BE450260	tc|Rep: LINE-type retrotransposon LIb DNA, complete sequence, Insertion at the S10 site - Ipomoea batatas (Sweet potato) (Batate), partial (7%) [TC208569]	-1.01718	0.49408	0.0312676
BE450306	---NA---	A_96_P175824	BE450306	BE450306	tc|Rep: 12-oxophytodienoate reductase 1 - Solanum lycopersicum (Tomato) (Lycopersicon esculentum), partial (25%) [TC214819]	0.485885	1.40044	0.0390486
BE450590	receptor protein kinase clavata1	A_96_P176059	BE450590	BE450590	Unknown	0.809625	1.75276	0.0416478
BE451165	eukaryotic translation initiation factor	A_96_P176524	BE451165	BE451165	tc|Rep: Chromosome chr15 scaffold_19, whole genome shotgun sequence - Vitis vinifera (Grape), partial (5%) [TC213789]	-0.677978	0.625041	0.0135712
BE451167	eif4g (eukaryotic translation initiation factor 4g) translation initiation factor	A_96_P176529	BE451167	BE451167	tc|Rep: Chromosome chr15 scaffold_19, whole genome shotgun sequence - Vitis vinifera (Grape), partial (5%) [TC213789]	-0.651897	0.636443	0.0124116
BE451418	nac domain ipr003441	A_96_P025991	BE451418	BE451418	gb|EST402306 tomato root, plants pre-anthesis, Cornell University Lycopersicon esculentum cDNA clone cLEY18L1, mRNA sequence [BE451418]	1.36836	2.58177	0.00344809
BE451610	soluble inorganic pyrophosphatase	A_96_P176861	BE451610	BE451610	Unknown	-0.740477	0.598541	0.0100463
BE458223	---NA---	A_96_P176979	BE458223	BE458223	Unknown	1.74737	3.35746	0.00476052
BE458334	cpd photolyase	A_96_P177014	BE458334	BE458334	tc|Rep: Chromosome undetermined scaffold_254, whole genome shotgun sequence - Vitis vinifera (Grape), partial (22%) [TC208919]	0.982613	1.97604	0.0214447
BE458413	ca2+ antiporter cation exchanger	A_96_P024474	BE458413	BE458413	gb|EST413705 tomato developing [BE458413]	-1.00676	0.497663	0.00973719
BE458658	---NA---	A_96_P177189	BE458658	BE458658	Unknown	1.58966	3.00978	0.0100911
BE458668	---NA---	A_96_P177199	BE458668	BE458668	Unknown	-1.32271	0.399783	0.0441071
BE459106	cycloartenol synthase	A_96_P177374	BE459106	BE459106	Unknown	0.930564	1.90602	0.0184812
BE459113	---NA---	A_96_P177379	BE459113	BE459113	Unknown	-0.538441	0.688514	0.0351484
BE459287	chitin-inducible gibberellin-responsive	A_96_P177439	BE459287	BE459287	Unknown	-1.7863	0.289915	0.0151951
BE459732	nadp-malic enzyme	A_96_P177664	BE459732	BE459732	Unknown	1.19658	2.29196	0.0055476
BE459767	pollen ole e 1 allergen and extensin family protein	A_96_P076304	BE459767	BE459767	gb|EST415059 tomato developing [BE459767]	-0.798315	0.57502	0.0222191
BE459797	protein	A_96_P046241	BE459797	BE459797	gb|EST415089 tomato developing [BE459797]	1.01003	2.01396	0.00436337
BE460117	---NA---	A_96_P056086	BE460117	BE460117	gb|EST415409 tomato developing [BE460117]	0.83952	1.78945	0.0227026
BE460180	---NA---	A_96_P081779	BE460180	BE460180	gb|EST411599 tomato breaker fruit, TIGR Lycopersicon esculentum cDNA clone cLEG26A6, mRNA sequence [BE460180]	0.430484	1.34769	0.0373253
BE460418	desacetoxyvindoline 4-	A_96_P178104	BE460418	BE460418	Unknown	2.70545	6.5226	0.000713246
BE460543	desacetoxyvindoline 4-	A_96_P178161	BE460543	BE460543	Unknown	2.23112	4.69497	0.00119627
BE460577	desacetoxyvindoline 4-	A_96_P178173	BE460577	BE460577	Unknown	2.64407	6.25094	0.00134343
BE460893	kh domain-containing protein	A_96_P178324	BE460893	BE460893	Unknown	-0.296509	0.81422	0.0494127
BE461162	hat family dimerisation domain containing protein	A_96_P178419	BE461162	BE461162	Unknown	0.443438	1.35984	0.033682
BE461515	---NA---	A_96_P178574	BE461515	BE461515	Unknown	-0.853465	0.553454	0.0319014
BE461802	chlorophyll a oxygenase	A_96_P063142	BE461802	BE461802	gb|EST413221 tomato breaker fruit, TIGR Lycopersicon esculentum cDNA clone cLEG40E5, mRNA sequence [BE461802]	0.735545	1.66503	0.0461092
BE461873	eukaryotic initiation factor 5a	A_96_P178734	BE461873	BE461873	Unknown	0.911576	1.8811	0.0141682
BE461907	xanthine dehydrogenase	A_96_P178754	BE461907	BE461907	Unknown	-0.375477	0.770851	0.0397888
BE462053	jumonji domain protein	A_96_P178829	BE462053	BE462053	Unknown	-0.718878	0.60757	0.0188849
BE462099	tetracycline transporter	A_96_P060771	BE462099	BE462099	tc|Rep: Chromosome chr3 scaffold_8, whole genome shotgun sequence - Vitis vinifera (Grape), partial (38%) [TC204005]	-0.925148	0.526626	0.0406538
BE462708	---NA---	A_96_P179229	BE462708	BE462708	Unknown	-1.54398	0.342937	0.0049354
BE462770	copper zinc superoxide dismutase	A_96_P179299	BE462770	BE462770	Unknown	1.21882	2.32756	0.0499947
BE463138	phosphoenolpyruvate carboxykinase	A_96_P179514	BE463138	BE463138	Unknown	-0.594363	0.662337	0.0359251
BF050634	---NA---	A_96_P179994	BF050634	BF050634	Unknown	0.445272	1.36157	0.0307697
BF050736	---NA---	A_96_P180039	BF050736	BF050736	Unknown	-0.530994	0.692078	0.030737
BF050951	---NA---	A_96_P180114	BF050951	BF050951	Unknown	-0.61689	0.652075	0.0455606
BF051017	aminoacyl-trna class ia	A_96_P180154	BF051017	BF051017	tc|Rep: Aminoacyl-tRNA synthetase, class Ia - Medicago truncatula (Barrel medic), partial (27%) [TC207663]	-0.599039	0.660194	0.0196997
BF051051	---NA---	A_96_P180179	BF051051	BF051051	Unknown	-0.466681	0.723627	0.047075
BF051140	protein	A_96_P039696	BF051140	BF051140	gb|EST436315 tomato developing [BF051140]	-0.467851	0.723041	0.0476221
BF051235	at4g37080 c7a10_280	A_96_P029196	BF051235	BF051235	gb|EST436410 tomato developing [BF051235]	-0.994059	0.502063	0.0141701
BF051268	protein	A_96_P031806	BF051268	BF051268	gb|EST436443 tomato developing [BF051268]	1.13805	2.20083	0.00581235
BF051407	protein	A_96_P180374	BF051407	BF051407	Unknown	0.856575	1.81073	0.0253604
BF051509	protein	A_96_P034571	BF051509	BF051509	gb|EST436684 tomato developing [BF051509]	-0.511695	0.701398	0.0403085
BF051722	---NA---	A_96_P180514	BF051722	BF051722	Unknown	0.713632	1.63993	0.023194
BF051876	periplasmic beta-glucosidase	A_96_P180599	BF051876	BF051876	tc|Rep: Chromosome chr18 scaffold_1, whole genome shotgun sequence - Vitis vinifera (Grape), partial (19%) [TC210117]	-0.505654	0.704341	0.0167146
BF051931	protein	A_96_P024191	BF051931	BF051931	gb|EST437097 tomato developing [BF051931]	0.969195	1.95775	0.0284808
BF052082	periplasmic beta-glucosidase	A_96_P180689	BF052082	BF052082	tc|Rep: Chromosome chr18 scaffold_1, whole genome shotgun sequence - Vitis vinifera (Grape), partial (19%) [TC210117]	-0.503989	0.705155	0.0220384
BF052203	protein	A_96_P180769	BF052203	BF052203	Unknown	0.533621	1.44756	0.0439149
BF052214	beta-galactosidase expressed	A_96_P046591	BF052214	BF052214	gb|EST437461 tomato developing [BF052214]	-0.477191	0.718375	0.0203869
BF096276	---NA---	A_96_P180799	BF096276	BF096276	Unknown	-0.453444	0.730297	0.0434443
BF096362	protein	A_96_P180859	BF096362	BF096362	Unknown	0.65432	1.57387	0.0131295
BF096363	---NA---	A_96_P180864	BF096363	BF096363	Unknown	0.454243	1.37006	0.0462531
BF096418	myb-like dna-binding protein	A_96_P180939	BF096418	BF096418	Unknown	0.711451	1.63745	0.00971456
BF096485	---NA---	A_96_P181019	BF096485	BF096485	Unknown	-0.368451	0.774614	0.0460649
BF096704	af279453_1sesquiterpene synthase 1	A_96_P181189	BF096704	BF096704	Unknown	-0.524496	0.695202	0.0444909
BF096724	---NA---	A_96_P181199	BF096724	BF096724	Unknown	0.866073	1.82269	0.0315992
BF096780	---NA---	A_96_P181254	BF096780	BF096780	Unknown	-0.743329	0.59736	0.045888
BF096864	amino acid transporter	A_96_P181339	BF096864	BF096864	tc|Rep: Chromosome chr14 scaffold_9, whole genome shotgun sequence - Vitis vinifera (Grape), partial (54%) [TC214242]	0.796185	1.7365	0.0420439
BF096870	amino acid transporter	A_96_P181354	BF096870	BF096870	tc|Rep: Chromosome chr14 scaffold_9, whole genome shotgun sequence - Vitis vinifera (Grape), partial (54%) [TC214242]	1.0142	2.01978	0.0438055
BF096904	myb-like dna-binding protein	A_96_P181389	BF096904	BF096904	Unknown	0.616137	1.53277	0.0185992
BF096960	---NA---	A_96_P181454	BF096960	BF096960	Unknown	0.847825	1.79978	0.0301503
BF096981	---NA---	A_96_P181499	BF096981	BF096981	Unknown	-0.610141	0.655133	0.0482048
BF097030	sts14 protein	A_96_P181564	BF097030	BF097030	Unknown	1.10554	2.15179	0.0259555
BF097068	nbs-lrr resistance protein	A_96_P029877	BF097068	BF097068	gb|EST400526 tomato nutrient deficient roots Lycopersicon esculentum cDNA clone cLEW19C8 5' sequence, mRNA sequence [BF097068]	1.18876	2.27957	0.0227845
BF097470	---NA---	A_96_P050661	BF097470	BF097470	gb|EST415543 tomato nutrient deficient roots Lycopersicon esculentum cDNA clone cLEW22E12 5' sequence, mRNA sequence [BF097470]	-0.714747	0.609312	0.0351484
BF097477	---NA---	A_96_P110317	BF097477	BF097477	gb|EST415550 tomato nutrient deficient roots Lycopersicon esculentum cDNA clone cLEW22G12 5' sequence, mRNA sequence [BF097477]	-0.876339	0.544748	0.0252022
BF097495	domain found in egl- and pleckstrin family expressed	A_96_P181894	BF097495	BF097495	Unknown	0.77146	1.707	0.0169993
BF097514	---NA---	A_96_P181919	BF097514	BF097514	Unknown	0.739289	1.66935	0.0442956
BF097523	hypothetical protein SDM1_29t00005 [Solanum demissum]	A_96_P181929	BF097523	BF097523	Unknown	-1.58541	0.33323	0.0454496
BF097548	acyltransferase	A_96_P181959	BF097548	BF097548	Unknown	-0.891094	0.539205	0.046681
BF097759	leucine-rich repeat-containing	A_96_P182139	BF097759	BF097759	Unknown	0.479473	1.39423	0.0419139
BF097821	---NA---	A_96_P182194	BF097821	BF097821	Unknown	-0.715859	0.608842	0.00879978
BF097891	ran gtpase binding	A_96_P182269	BF097891	BF097891	Unknown	-0.461822	0.726069	0.0348754
BF098003	at4g02380 t14p8_2	A_96_P182359	BF098003	BF098003	Unknown	2.49848	5.65088	0.00511853
BF098196	mads-box protein	A_96_P182539	BF098196	BF098196	tc|Rep: MADS-box transcription factor - Plantago major (Common plantain), partial (39%) [TC215078]	0.822808	1.76885	0.0328473
BF098301	---NA---	A_96_P182654	BF098301	BF098301	Unknown	-1.397	0.379718	0.0372154
BF098450	pectinesterase inhibitor	A_96_P182789	BF098450	BF098450	Unknown	1.22337	2.33492	0.0295308
BF112391	---NA---	A_96_P182904	BF112391	BF112391	Unknown	0.808488	1.75137	0.0422059
BF113208	---NA---	A_96_P183259	BF113208	BF113208	Unknown	0.642088	1.56059	0.0357425
BF113266	calnexin homolog	A_96_P183294	BF113266	BF113266	Unknown	-0.372781	0.772292	0.0459475
BF113286	---NA---	A_96_P183319	BF113286	BF113286	tc|Rep: Chromosome chr8 scaffold_29, whole genome shotgun sequence - Vitis vinifera (Grape), partial (59%) [TC194584]	-0.503205	0.705538	0.023512
BF113517	---NA---	A_96_P063766	BF113517	BF113517	gb|EST441107 tomato root, plant at pre-anthesis Lycopersicon esculentum cDNA clone cLEY21O11 5' sequence, mRNA sequence [BF113517]	2.05279	4.14908	0.00138647
BF113531	conserved hypothetical protein [Ricinus communis]	A_96_P183444	BF113531	BF113531	Unknown	1.75589	3.37735	0.00150381
BF113613	---NA---	A_96_P183499	BF113613	BF113613	Unknown	1.77666	3.42631	0.00523284
BF113706	---NA---	A_96_P183589	BF113706	BF113706	tc|Rep: Resistance complex protein I2C-1 - Solanum lycopersicum (Tomato) (Lycopersicon esculentum), complete [TC217117]	0.523522	1.43746	0.0434443
BF113854	pi starvation-induced protein	A_96_P014651	BF113854	BF113854	gb|EST441444 tomato root, plant at pre-anthesis Lycopersicon esculentum cDNA clone cLEY22N22 5' sequence, mRNA sequence [BF113854]	0.690691	1.61406	0.0122432
BF113945	---NA---	A_96_P082129	BF113945	BF113945	gb|EST441535 tomato root, plant at pre-anthesis Lycopersicon esculentum cDNA clone cLEY23K16 5' sequence, mRNA sequence [BF113945]	-0.930981	0.524501	0.0312676
BF113946	---NA---	A_96_P183779	BF113946	BF113946	Unknown	2.8078	7.00214	0.00852408
BF113975	big map kinase	A_96_P030141	BF113975	BF113975	gb|EST441565 tomato root, plant at pre-anthesis Lycopersicon esculentum cDNA clone cLEY23H15 5' sequence, mRNA sequence [BF113975]	-1.11166	0.46276	0.0329024
BF113983	aluminum-induced protein	A_96_P183819	BF113983	BF113983	Unknown	0.41064	1.32928	0.0319578
BF114134	polyketide hydroxylase	A_96_P183964	BF114134	BF114134	Unknown	0.492837	1.40721	0.0458941
BF114197	unknown [Picea sitchensis]	A_96_P184039	BF114197	BF114197	tc|Rep: Heme oxygenase 1 - Solanum lycopersicum (Tomato) (Lycopersicon esculentum), complete [TC215514]	0.429018	1.34632	0.0260963
BF114405	hypothetical protein [Vitis vinifera]	A_96_P184234	BF114405	BF114405	Unknown	1.23858	2.35966	0.0307307
BF176502	---NA---	A_96_P184294	BF176502	BF176502	Unknown	0.89529	1.85998	0.0139916
BF176571	cc-nbs-lrr protein	A_96_P184314	BF176571	BF176571	Unknown	0.645426	1.5642	0.0266939
BG123179	lysine ketoglutarate reductase trans-splicing related 1	A_96_P034186	BG123179	BG123179	gb|EST468825 tomato shoot [BG123179]	0.765101	1.69949	0.0055476
BG123233	rho gdp-dissociation inhibitor 1	A_96_P184394	BG123233	BG123233	Unknown	0.670752	1.5919	0.0225191
BG123470	protein	A_96_P001266	BG123470	BG123470	gb|EST469116 tomato shoot [BG123470]	0.889258	1.85222	0.0141701
BG123665	protein binding	A_96_P184559	BG123665	BG123665	Unknown	0.660471	1.5806	0.0249473
BG123732	---NA---	A_96_P184589	BG123732	BG123732	Unknown	-1.11033	0.463187	0.00949178
BG123823	predicted protein [Populus trichocarpa]	A_96_P184639	BG123823	BG123823	Unknown	0.974484	1.96494	0.0300144
BG123830	coatomer alpha	A_96_P050551	BG123830	BG123830	gb|EST469476 tomato shoot [BG123830]	-0.390066	0.763095	0.0196997
BG123988	ring-h2 finger protein	A_96_P047316	BG123988	BG123988	gb|EST469634 tomato shoot [BG123988]	0.416244	1.33445	0.0438619
BG124163	---NA---	A_96_P184789	BG124163	BG124163	Unknown	0.409632	1.32835	0.030281
BG124305	predicted protein [Populus trichocarpa]	A_96_P052401	BG124305	BG124305	gb|EST469951 tomato shoot [BG124305]	-0.85487	0.552915	0.0414007
BG124321	protein	A_96_P032261	BG124321	BG124321	gb|EST469967 tomato shoot [BG124321]	0.390948	1.31125	0.0258447
BG124340	protein	A_96_P042951	BG124340	BG124340	gb|EST469986 tomato shoot [BG124340]	0.678924	1.60095	0.00801993
BG124413	nac domain ipr003441	A_96_P060929	BG124413	BG124413	gb|EST470059 tomato shoot [BG124413]	2.2919	4.89701	0.00331677
BG124426	casein kinase ii beta chain ckb2	A_96_P184899	BG124426	BG124426	tc|Rep: Chromosome chr15 scaffold_19, whole genome shotgun sequence - Vitis vinifera (Grape), partial (30%) [TC212145]	0.317839	1.24646	0.0478694
BG124679	protein	A_96_P107899	BG124679	BG124679	gb|EST470325 tomato shoot [BG124679]	0.462478	1.37791	0.0492302
BG124768	---NA---	A_96_P052051	BG124768	BG124768	gb|EST470414 tomato shoot [BG124768]	-0.352381	0.78329	0.0292979
BG125066	nuclear matrix constituent protein 1-like	A_96_P185139	BG125066	BG125066	Unknown	-0.417772	0.74858	0.0433512
BG125252	at3g54020 f5k20_320	A_96_P185214	BG125252	BG125252	Unknown	-0.789422	0.578576	0.0262797
BG125280	brg-1 associated	A_96_P001206	BG125280	BG125280	gb|EST470926 tomato shoot [BG125280]	0.473405	1.38838	0.0204073
BG125372	---NA---	A_96_P185299	BG125372	BG125372	Unknown	-0.403943	0.75579	0.0345843
BG125402	chaperone protein	A_96_P049381	BG125402	BG125402	gb|EST471048 tomato shoot [BG125402]	0.602202	1.51803	0.0135744
BG125481	myb family transcription factor	A_96_P185364	BG125481	BG125481	tc|Rep: Chromosome chr1 scaffold_84, whole genome shotgun sequence - Vitis vinifera (Grape), partial (26%) [TC216987]	0.672252	1.59356	0.0203595
BG125517	pdr-like abc transporter	A_96_P185379	BG125517	BG125517	Unknown	-0.612819	0.653918	0.0173156
BG125659	protein	A_96_P185454	BG125659	BG125659	Unknown	0.834004	1.78263	0.0480307
BG125734	pollen-specific c2 domain containing protein	A_96_P185489	BG125734	BG125734	Unknown	1.45911	2.74939	0.00557252
BG125762	protein	A_96_P185509	BG125762	BG125762	Unknown	-1.05418	0.481571	0.0115667
BG125763	osmotin-like protein	A_96_P052451	BG125763	BG125763	gb|EST471409 tomato shoot [BG125763]	1.13867	2.20178	0.00986522
BG125804	---NA---	A_96_P185529	BG125804	BG125804	Unknown	-1.12411	0.458785	0.0473569
BG125938	sarcosine oxidase	A_96_P124747	BG125938	BG125938	gb|EST471584 tomato shoot [BG125938]	-1.04339	0.485186	0.0290218
BG126089	constitutive photomorphogenesis 1	A_96_P185654	BG126089	BG126089	tc|Rep: Chromosome undetermined scaffold_404, whole genome shotgun sequence - Vitis vinifera (Grape), partial (30%) [TC216646]	0.843703	1.79465	0.0191785
BG126147	unknown [Glycine max]	A_96_P049396	BG126147	BG126147	gb|EST471793 tomato shoot [BG126147]	0.312209	1.24161	0.0483035
BG126149	protein phosphatase	A_96_P023496	BG126149	BG126149	gb|EST471795 tomato shoot [BG126149]	0.419768	1.33771	0.0364129
BG126152	protein	A_96_P185684	BG126152	BG126152	Unknown	0.574459	1.48912	0.0234908
BG126205	40s ribosomal protein s14	A_96_P258297	BG126205	BG126205	gb|EST471851 tomato shoot [BG126205]	0.429906	1.34715	0.0223903
BG126468	subtilisin-like protease	A_96_P001841	BG126468	BG126468	gb|EST472114 tomato shoot [BG126468]	-0.434754	0.73982	0.0310887
BG126479	protein transport protein	A_96_P026931	BG126479	BG126479	gb|EST472125 tomato shoot [BG126479]	-0.503316	0.705483	0.0126642
BG126724	r2r3-myb transcription	A_96_P185909	BG126724	BG126724	tc|Rep: Tuber-specific and sucrose-responsive element binding factor - Solanum tuberosum (Potato), complete [TC195998]	-1.76104	0.295036	0.0461994
BG126739	receptor like protein kinase	A_96_P118577	BG126739	BG126739	gb|EST472481 tomato shoot [BG126739]	0.699859	1.62435	0.0406538
BG126749	serine-threonine protein plant-	A_96_P185924	BG126749	BG126749	Unknown	0.591793	1.50712	0.0329024
BG126904	protein	A_96_P040756	BG126904	BG126904	gb|EST472550 tomato shoot [BG126904]	1.29743	2.4579	0.00395364
BG126930	unknown protein [Camellia sinensis]	A_96_P060896	BG126930	BG126930	gb|EST472576 tomato shoot [BG126930]	1.09508	2.13625	0.014953
BG126982	nicalin	A_96_P007226	BG126982	BG126982	gb|EST472628 tomato shoot [BG126982]	-0.42115	0.746829	0.0269259
BG127052	predicted protein [Populus trichocarpa]	A_96_P075204	BG127052	BG127052	gb|EST472698 tomato shoot [BG127052]	1.75922	3.38516	0.0293089
BG127147	protein	A_96_P023396	BG127147	BG127147	gb|EST472793 tomato shoot [BG127147]	-0.51642	0.699105	0.040961
BG127194	threonine synthase	A_96_P029665	BG127194	BG127194	gb|EST472840 tomato shoot [BG127194]	-0.553557	0.681338	0.0328357
BG127283	zinc knuckle (cchc-type) family protein	A_96_P050591	BG127283	BG127283	gb|EST472929 tomato shoot [BG127283]	0.744482	1.67537	0.0264981
BG127480	actin binding	A_96_P028871	BG127480	BG127480	gb|EST473126 tomato shoot [BG127480]	-0.810874	0.570036	0.0195128
BG127556	protein	A_96_P003686	BG127556	BG127556	gb|EST473298 tomato shoot [BG127556]	0.749981	1.68177	0.0351887
BG127655	protein	A_96_P046836	BG127655	BG127655	gb|EST473217 tomato shoot [BG127655]	0.407268	1.32617	0.0266939
BG127848	50s ribosomal protein l13	A_96_P186454	BG127848	BG127848	Unknown	0.644788	1.56351	0.0351228
BG127856	---NA---	A_96_P186469	BG127856	BG127856	Unknown	0.737785	1.66761	0.0330042
BG128000	aaa-type atpase family protein	A_96_P043811	BG128000	BG128000	gb|EST473646 tomato shoot [BG128000]	-0.701304	0.615016	0.0101913
BG128032	protein	A_96_P186539	BG128032	BG128032	Unknown	-0.437474	0.738426	0.0355112
BG128170	protein	A_96_P051236	BG128170	BG128170	gb|EST473816 tomato shoot [BG128170]	-0.477094	0.718423	0.0216202
BG128290	dna methyltransferase	A_96_P186699	BG128290	BG128290	Unknown	-0.427898	0.743344	0.0355761
BG128327	protein	A_96_P057451	BG128327	BG128327	gb|EST473973 tomato shoot [BG128327]	0.333921	1.26043	0.0488063
BG128350	nac domain ipr003441	A_96_P186734	BG128350	BG128350	tc|Rep: Chromosome chr18 scaffold_1, whole genome shotgun sequence - Vitis vinifera (Grape), partial (6%) [TC209417]	-1.19157	0.437826	0.0498737
BG128365	protein	A_96_P004871	BG128365	BG128365	gb|EST474011 tomato shoot [BG128365]	0.855701	1.80964	0.0124826
BG128671	protein	A_96_P023296	BG128671	BG128671	gb|EST474317 tomato shoot [BG128671]	0.617541	1.53426	0.0343272
BG129026	membrane protein	A_96_P187089	BG129026	BG129026	Unknown	-0.594211	0.662407	0.0344318
BG129103	atp binding	A_96_P187109	BG129103	BG129103	Unknown	-1.09239	0.468983	0.0416388
BG129211	protein	A_96_P187164	BG129211	BG129211	Unknown	1.13336	2.19369	0.011674
BG129288	pentatricopeptide repeat-containing	A_96_P187234	BG129288	BG129288	Unknown	0.846371	1.79797	0.0217478
BG129438	---NA---	A_96_P187334	BG129438	BG129438	Unknown	-0.510443	0.702007	0.0223953
BG129702	xylem serine proteinase 1	A_96_P023236	BG129702	BG129702	gb|EST475348 tomato shoot [BG129702]	-0.57003	0.673603	0.0265471
BG129762	protein	A_96_P001381	BG129762	BG129762	gb|EST475408 tomato shoot [BG129762]	0.504969	1.41909	0.0213021
BG129915	pentatricopeptide repeat-containing	A_96_P001396	BG129915	BG129915	gb|EST475561 tomato shoot [BG129915]	0.924552	1.8981	0.0187391
BG129934	zinc finger	A_96_P187599	BG129934	BG129934	Unknown	-1.07055	0.476138	0.0475515
BG129971	protein	A_96_P187619	BG129971	BG129971	Unknown	-0.471973	0.720978	0.0337851
BG130060	rwp-rk domain-containing protein	A_96_P187659	BG130060	BG130060	Unknown	0.609382	1.52561	0.0259749
BG130143	dna binding	A_96_P001501	BG130143	BG130143	gb|EST475789 tomato shoot [BG130143]	-0.461363	0.7263	0.0208558
BG130172	protein	A_96_P187729	BG130172	BG130172	Unknown	0.663931	1.58439	0.0470658
BG130235	at3g52230 f4f15_340	A_96_P042471	BG130235	BG130235	gb|EST475881 tomato shoot [BG130235]	0.484323	1.39893	0.0184395
BG130339	hypothetical protein [Nicotiana tabacum]	A_96_P022286	BG130339	BG130339	gb|EST475985 tomato shoot [BG130339]	-1.3107	0.403125	0.0137779
BG130371	ufd1 like protein	A_96_P187849	BG130371	BG130371	Unknown	0.418182	1.33624	0.0354273
BG130524	class i chitinase	A_96_P187884	BG130524	BG130524	tc|Rep: Endochitinase A precursor - Nicotiana tabacum (Common tobacco), partial (44%) [TC214907]	0.958082	1.94273	0.00774808
BG130539	zinc finger	A_96_P058331	BG130539	BG130539	gb|EST476185 tomato shoot [BG130539]	0.563583	1.47793	0.0331963
BG130765	r2r3-myb transcription	A_96_P188024	BG130765	BG130765	Unknown	2.69882	6.49273	0.000831099
BG130796	protein	A_96_P188054	BG130796	BG130796	Unknown	0.716264	1.64292	0.0309266
BG130881	leucoanthocyanidin	A_96_P052336	BG130881	BG130881	gb|EST463773 tomato crown gall Lycopersicon esculentum cDNA clone cTOE1N5 5' sequence, mRNA sequence [BG130881]	0.847512	1.7994	0.0079422
BG131103	---NA---	A_96_P188294	BG131103	BG131103	tc|Rep: Chromosome chr6 scaffold_25, whole genome shotgun sequence - Vitis vinifera (Grape), partial (15%) [TC215453]	-1.72138	0.303258	0.0143945
BG131149	blue copper protein precursor	A_96_P188314	BG131149	BG131149	Unknown	1.09273	2.13277	0.00344809
BG131250	---NA---	A_96_P188364	BG131250	BG131250	Unknown	-0.694955	0.617729	0.00711576
BG131458	-like protein	A_96_P188489	BG131458	BG131458	Unknown	0.904099	1.87138	0.0451897
BG131720	at3g53030 f8j2_200	A_96_P188674	BG131720	BG131720	Unknown	-0.861431	0.550406	0.0420562
BG131942	receptor-like protein kinase	A_96_P188809	BG131942	BG131942	Unknown	-0.425958	0.744344	0.0353871
BG132125	protein	A_96_P188939	BG132125	BG132125	Unknown	2.12817	4.37163	0.00395364
BG132311	---NA---	A_96_P189009	BG132311	BG132311	Unknown	2.23751	4.71583	0.00749879
BG132570	---NA---	A_96_P189149	BG132570	BG132570	Unknown	0.818639	1.76374	0.0252951
BG132733	glycosylhydrolase 1	A_96_P189259	BG132733	BG132733	Unknown	-0.528529	0.693261	0.0343064
BG132798	protein	A_96_P189304	BG132798	BG132798	Unknown	-0.537581	0.688925	0.022959
BG132824	reticulon family protein	A_96_P189329	BG132824	BG132824	Unknown	2.1745	4.5143	0.0115667
BG132890	nudix family protein	A_96_P189359	BG132890	BG132890	Unknown	-1.30902	0.403596	0.0164262
BG132953	multidrug resistance protein abc transporter family	A_96_P189404	BG132953	BG132953	Unknown	-0.794718	0.576456	0.00244763
BG133219	dna binding	A_96_P189609	BG133219	BG133219	Unknown	2.58037	5.98095	0.00669691
BG133328	protein	A_96_P189679	BG133328	BG133328	Unknown	-0.515881	0.699366	0.0168592
BG133373	---NA---	A_96_P021841	BG133373	BG133373	gb|EST466265 tomato crown gall Lycopersicon esculentum cDNA clone cTOE12M17 5' sequence, mRNA sequence [BG133373]	0.749258	1.68093	0.0367906
BG133747	receptor-like protein kinase	A_96_P189919	BG133747	BG133747	Unknown	-1.69654	0.308526	0.02151
BG133799	protein	A_96_P189954	BG133799	BG133799	tc|Rep: Chromosome chr7 scaffold_275, whole genome shotgun sequence - Vitis vinifera (Grape), partial (5%) [TC210460]	-0.365979	0.775942	0.0296479
BG134038	small heat-shock	A_96_P051426	BG134038	BG134038	gb|EST466930 tomato crown gall Lycopersicon esculentum cDNA clone cTOE15I21 5' sequence, mRNA sequence [BG134038]	2.35398	5.11233	0.00789756
BG134199	major intrinsic	A_96_P190219	BG134199	BG134199	tc|Rep: Chromosome chr10 scaffold_81, whole genome shotgun sequence - Vitis vinifera (Grape), partial (88%) [TC205716]	2.10104	4.2902	0.000604639
BG134315	protein	A_96_P216464	BG134315	BG134315	gb|EST467207 tomato crown gall Lycopersicon esculentum cDNA clone cTOE16A13 5' sequence, mRNA sequence [BG134315]	-0.411393	0.751897	0.0367516
BG134335	protein	A_96_P033711	BG134335	BG134335	gb|EST467227 tomato crown gall Lycopersicon esculentum cDNA clone cTOE16E11 5' sequence, mRNA sequence [BG134335]	0.400536	1.32	0.0372295
BG134546	protein	A_96_P190439	BG134546	BG134546	Unknown	1.23574	2.35502	0.0488071
BG134580	protein	A_96_P190464	BG134580	BG134580	tc|Rep: Cyanogenic beta-glucosidase - Trifolium repens (Creeping white clover), partial (18%) [TC212086]	-0.510363	0.702046	0.0441755
BG135078	---NA---	A_96_P190739	BG135078	BG135078	Unknown	0.840995	1.79128	0.0134258
BG135385	---NA---	A_96_P190964	BG135385	BG135385	Unknown	1.70353	3.25698	0.00248356
BG135473	Polyprotein, putative [Solanum demissum]	A_96_P191004	BG135473	BG135473	Unknown	0.456218	1.37194	0.0398439
BG135644	at3g60070 t2o9_50	A_96_P191114	BG135644	BG135644	gb|EST468536 tomato crown gall Lycopersicon esculentum cDNA clone cTOE23O1 5' sequence, mRNA sequence [BG135644]	-0.366492	0.775666	0.0448793
BG135688	---NA---	A_96_P191134	BG135688	BG135688	Unknown	0.788007	1.72669	0.0311914
BG135774	methyltransferase type 11	A_96_P191164	BG135774	BG135774	Unknown	0.314136	1.24327	0.0472804
BG135778	protein	A_96_P191174	BG135778	BG135778	Unknown	0.609751	1.526	0.0207354
BG352024	cysteine	A_96_P191269	BG352024	BG352024	Unknown	1.80638	3.49764	0.0225191
BG626643	40s ribosomal protein s2	A_96_P191679	BG626643	BG626643	Unknown	-1.28504	0.410359	0.0298371
BG627043	---NA---	A_96_P005436	BG627043	BG627043	gb|cC-esflcLEL15M23d1 Tomato flower library from a mixture of developmental stages Lycopersicon esculentum cDNA clone cC-esflcLEL15M23d1, mRNA sequence [BG627043]	0.566148	1.48057	0.0129446
BG627171	rpt2 (root phototropism 2) protein binding	A_96_P192039	BG627171	BG627171	Unknown	0.410458	1.32911	0.0426352
BG627250	---NA---	A_96_P192074	BG627250	BG627250	Unknown	0.354112	1.2782	0.0259852
BG627397	tropinone reductase	A_96_P192144	BG627397	BG627397	Unknown	-1.04269	0.485423	0.0403632
BG627448	---NA---	A_96_P065256	BG627448	BG627448	gb|cC-esflcLEL17J05a1 Tomato flower library from a mixture of developmental stages Lycopersicon esculentum cDNA clone cC-esflcLEL17J05a1, mRNA sequence [BG627448]	1.00307	2.00426	0.0216028
BG627719	tropinone reductase ii	A_96_P005636	BG627719	BG627719	gb|cC-esflcLEL19D03d1 Tomato flower library from a mixture of developmental stages Lycopersicon esculentum cDNA clone cC-esflcLEL19D03d1, mRNA sequence [BG627719]	1.17868	2.2637	0.00743637
BG627818	spermine oxidase	A_96_P003101	BG627818	BG627818	gb|cC-esflcLEL19I19d1 Tomato flower library from a mixture of developmental stages Lycopersicon esculentum cDNA clone cC-esflcLEL19I19d1, mRNA sequence [BG627818]	0.547052	1.4611	0.0355053
BG628311	---NA---	A_96_P065061	BG628311	BG628311	Unknown	0.659795	1.57986	0.0228875
BG628613	---NA---	A_96_P192834	BG628613	BG628613	Unknown	1.76484	3.39837	0.00822826
BG628760	nadph-dependent codeinone reductase-like protein	A_96_P192959	BG628760	BG628760	tc|Rep: Chromosome chr5 scaffold_64, whole genome shotgun sequence - Vitis vinifera (Grape), partial (75%) [TC217045]	0.802928	1.74464	0.035039
BG629188	protein	A_96_P006176	BG629188	BG629188	gb|cC-esflcLEL26G20d1 Tomato flower library from a mixture of developmental stages Lycopersicon esculentum cDNA clone cC-esflcLEL26G20d1, mRNA sequence [BG629188]	0.410282	1.32895	0.0494387
BG629402	---NA---	A_96_P003861	BG629402	BG629402	gb|cC-esflcLEL27H15d1 Tomato flower library from a mixture of developmental stages Lycopersicon esculentum cDNA clone cC-esflcLEL27H15d1, mRNA sequence [BG629402]	0.589936	1.50518	0.0445404
BG629469	---NA---	A_96_P003896	BG629469	BG629469	gb|cC-esflcLEL27M15d1 Tomato flower library from a mixture of developmental stages Lycopersicon esculentum cDNA clone cC-esflcLEL27M15d1, mRNA sequence [BG629469]	-0.379291	0.768815	0.0298275
BG629607	senescence-associated protein 12	A_96_P006366	BG629607	BG629607	gb|cC-esflcLEL29F10d1 Tomato flower library from a mixture of developmental stages Lycopersicon esculentum cDNA clone cC-esflcLEL29F10d1, mRNA sequence [BG629607]	0.781311	1.71869	0.0185073
BG630221	---NA---	A_96_P004296	BG630221	BG630221	Unknown	1.32171	2.49962	0.0280663
BG630441	Unknown protein [Arabidopsis thaliana]	A_96_P193694	BG630441	BG630441	Unknown	0.500241	1.41445	0.0348896
BG630530	carbamoyl phosphate synthase large subunit	A_96_P193739	BG630530	BG630530	Unknown	-0.337623	0.791344	0.0486037
BG630902	receptor serine threonine	A_96_P193934	BG630902	BG630902	Unknown	0.73532	1.66477	0.021059
BG631144	wd-40 repeat family protein	A_96_P194079	BG631144	BG631144	Unknown	-0.710852	0.610959	0.0160357
BG631238	---NA---	A_96_P083269	BG631238	BG631238	gb|cC-esflcLEL7A02d1 Tomato flower library from a mixture of developmental stages Lycopersicon esculentum cDNA clone cC-esflcLEL7A02d1, mRNA sequence [BG631238]	-0.573491	0.671989	0.0371587
BG631468	protein	A_96_P194199	BG631468	BG631468	Unknown	0.587653	1.5028	0.0312923
BG642412	predicted protein [Populus trichocarpa]	A_96_P194409	BG642412	BG642412	tc|Rep: Patatin precursor - Psychrobacter cryohalolentis (strain K5), partial (5%) [TC212747]	-0.69944	0.615811	0.0433512
BG642433	domain found in egl- and pleckstrin family expressed	A_96_P194419	BG642433	BG642433	Unknown	0.788637	1.72744	0.0278308
BG642449	---NA---	A_96_P194424	BG642449	BG642449	Unknown	-0.681418	0.623552	0.0326803
BG642456	---NA---	A_96_P194429	BG642456	BG642456	tc|Rep: Chromosome chr14 scaffold_164, whole genome shotgun sequence - Vitis vinifera (Grape), partial (16%) [TC215079]	-0.395007	0.760486	0.0493133
BG642529	cyclo-dopa 5-o-glucosyltransferase	A_96_P194484	BG642529	BG642529	Unknown	1.97276	3.92517	0.0127352
BG642826	---NA---	A_96_P194659	BG642826	BG642826	tc|Rep: Chromosome chr9 scaffold_7, whole genome shotgun sequence - Vitis vinifera (Grape), partial (6%) [TC197909]	-0.435169	0.739607	0.0290218
BG642864	protein	A_96_P194694	BG642864	BG642864	Unknown	1.42905	2.69269	0.0144427
BG643063	serine threonine-protein kinase	A_96_P001466	BG643063	BG643063	gb|EST511257 tomato shoot [BG643063]	0.633875	1.55173	0.0140059
BG643098	---NA---	A_96_P194834	BG643098	BG643098	Unknown	0.47502	1.38994	0.033267
BG643126	unnamed protein product [Vitis vinifera]	A_96_P194844	BG643126	BG643126	Unknown	0.916437	1.88745	0.0461123
BG643266	saur family protein	A_96_P194924	BG643266	BG643266	Unknown	-1.06829	0.476883	0.0227185
BG643272	ethphon-induced protein	A_96_P194004	BG643272	BG643272	gb|EST511466 tomato shoot [BG643272]	0.502124	1.4163	0.0276421
BG643378	protein	A_96_P023106	BG643378	BG643378	gb|EST511572 tomato shoot [BG643378]	-0.879851	0.543424	0.0369711
BG643453	protein binding	A_96_P028121	BG643453	BG643453	gb|EST511647 tomato shoot [BG643453]	-0.525103	0.69491	0.0286867
BG643500	gata transcription	A_96_P195029	BG643500	BG643500	Unknown	0.524033	1.43797	0.0444909
BG643516	pyrophosphate-dependent phosphofructokinase alpha subunit	A_96_P052086	BG643516	BG643516	gb|EST511710 tomato shoot [BG643516]	-0.617035	0.652009	0.0226723
BG643574	charged multivesicular body protein 3	A_96_P005408	BG643574	BG643574	gb|EST511768 tomato shoot [BG643574]	0.439243	1.35589	0.0492181
BG643689	---NA---	A_96_P195124	BG643689	BG643689	Unknown	-1.23465	0.424946	0.0311914
BG643748	protein	A_96_P049246	BG643748	BG643748	gb|EST511942 tomato shoot [BG643748]	0.419921	1.33785	0.0284561
BG643749	negatively light-regulated expressed	A_96_P195139	BG643749	BG643749	Unknown	0.480361	1.39509	0.037208
BG643884	proton gradient regulation 5	A_96_P006286	BG643884	BG643884	gb|EST512078 tomato shoot [BG643884]	0.856771	1.81098	0.00536062
BG643954	vacuolar protein	A_96_P025701	BG643954	BG643954	gb|EST512148 tomato shoot [BG643954]	-0.3607	0.778787	0.0443347
BG713780	proteinase inhibitor i	A_96_P008456	BG713780	BG713780	gb|ESTFNL015 Tomato Root Subtraction cDNA Library Lycopersicon esculentum cDNA clone H2-2 5' similar to trypsin inhibitor precursor, mRNA sequence [BG713780]	0.680817	1.60305	0.0182939
BG713789	---NA---	A_96_P195309	BG713789	BG713789	Unknown	2.69672	6.48326	0.00226683
BG734572	pirl1_arath ame: full=pirin-like protein at1g50590	A_96_P065466	BG734572	BG734572	gb|cC-esflcLEL11D16d1 Tomato flower library from a mixture of developmental stages Lycopersicon esculentum cDNA, mRNA sequence [BG734572]	-0.383632	0.766505	0.0433936
BG734639	---NA---	A_96_P007436	BG734639	BG734639	Unknown	0.496637	1.41092	0.020818
BG734768	iaa amidohydrolase	A_96_P195404	BG734768	BG734768	Unknown	0.375761	1.29752	0.0426352
BG734898	male sterility protein 2	A_96_P195444	BG734898	BG734898	Unknown	1.11116	2.16019	0.00526394
BG734949	probable n-acetyltransferase hookless 1	A_96_P008111	BG734949	BG734949	gb|cC-esflcLEL18N22d1 Tomato flower library from a mixture of developmental stages Lycopersicon esculentum cDNA, mRNA sequence [BG734949]	-0.536571	0.689407	0.0498123
BG735561	---NA---	A_96_P195944	BG735561	BG735561	Unknown	0.836086	1.7852	0.0226723
BI203201	branched-chain-amino-acid aminotransferase chloroplast expressed	A_96_P062701	BI203201	BI203201	gb|EST521241 cTOS Lycopersicon esculentum cDNA clone cTOS1G13 5' end similar to A. thaliana branched-chain amino acid transaminase 3, mRNA sequence [BI203201]	0.487389	1.40191	0.0357406
BI203276	protein	A_96_P053236	BI203276	BI203276	gb|EST521316 cTOS Lycopersicon esculentum cDNA clone cTOS1E18 5' end, mRNA sequence [BI203276]	0.719481	1.64659	0.0138959
BI203415	---NA---	A_96_P196119	BI203415	BI203415	Unknown	-0.430855	0.741822	0.0184937
BI203452	---NA---	A_96_P196134	BI203452	BI203452	Unknown	-0.621206	0.650127	0.0227026
BI203554	at4g08810 t32a17_120	A_96_P075609	BI203554	BI203554	gb|EST521594 cTOS Lycopersicon esculentum cDNA clone cTOS2G18 5' end, mRNA sequence [BI203554]	-0.48318	0.715399	0.019199
BI203592	thioredoxin f	A_96_P038521	BI203592	BI203592	gb|EST521632 cTOS Lycopersicon esculentum cDNA clone cTOS2O2 5' end, mRNA sequence [BI203592]	0.455175	1.37095	0.0445185
BI203630	---NA---	A_96_P022266	BI203630	BI203630	gb|EST521670 cTOS Lycopersicon esculentum cDNA clone cTOS2F15 5' end, mRNA sequence [BI203630]	0.554056	1.46821	0.0318587
BI203720	desacetoxyvindoline 4-	A_96_P022261	BI203720	BI203720	gb|EST521760 cTOS Lycopersicon esculentum cDNA clone cTOS2H20 5' end, mRNA sequence [BI203720]	0.824777	1.77126	0.0424011
BI203889	---NA---	A_96_P196299	BI203889	BI203889	Unknown	1.26278	2.39958	0.00670437
BI203981	nadh dehydrogenase subunit 2	A_96_P196344	BI203981	BI203981	Unknown	-0.417966	0.748479	0.0362921
BI204027	---NA---	A_96_P065541	BI204027	BI204027	gb|EST522067 cTOS Lycopersicon esculentum cDNA clone cTOS3H8 5' end, mRNA sequence [BI204027]	1.02381	2.03328	0.00670437
BI204084	protein	A_96_P196354	BI204084	BI204084	Unknown	0.371242	1.29347	0.0238898
BI204132	---NA---	A_96_P196379	BI204132	BI204132	Unknown	-0.53493	0.690192	0.0421136
BI204341	---NA---	A_96_P022416	BI204341	BI204341	gb|EST522381 cTOS Lycopersicon esculentum cDNA clone cTOS4B20 5' end, mRNA sequence [BI204341]	-0.827604	0.563464	0.0362269
BI204399	chlorophyll a oxygenase	A_96_P196489	BI204399	BI204399	tc|Rep: Chromosome chr18 scaffold_1, whole genome shotgun sequence - Vitis vinifera (Grape), partial (50%) [TC205699]	0.65552	1.57518	0.0334917
BI204455	protein	A_96_P108807	BI204455	BI204455	gb|EST522495 cTOS Lycopersicon esculentum cDNA clone cTOS5G7 5' end, mRNA sequence [BI204455]	1.2948	2.45343	0.00507944
BI204682	---NA---	A_96_P068506	BI204682	BI204682	gb|EST522722 cTOS Lycopersicon esculentum cDNA clone cTOS5D2 5' end, mRNA sequence [BI204682]	0.672672	1.59402	0.00669691
BI205008	leucine-rich repeat-containing	A_96_P013901	BI205008	BI205008	gb|EST523048 cTOS Lycopersicon esculentum cDNA clone cTOS6P21 5' end, mRNA sequence [BI205008]	0.715953	1.64257	0.0188815
BI205109	protein	A_96_P196749	BI205109	BI205109	Unknown	1.04565	2.0643	0.00697773
BI205239	PREDICTED: hypothetical protein [Vitis vinifera]	A_96_P196809	BI205239	BI205239	Unknown	-0.625899	0.648016	0.0213996
BI205436	benzoyl coenzyme a: benzyl alcohol benzoyl transferase	A_96_P196869	BI205436	BI205436	tc|Rep: Hsr201 protein - Nicotiana tabacum (Common tobacco), partial (10%) [TC216619]	0.828905	1.77634	0.00526394
BI205849	protein	A_96_P197009	BI205849	BI205849	tc|Rep: BAC19.2 - Solanum lycopersicum (Tomato) (Lycopersicon esculentum), complete [TC205463]	0.468424	1.3836	0.0298275
BI205859	---NA---	A_96_P197014	BI205859	BI205859	Unknown	-0.622546	0.649524	0.0410571
BI206028	protein	A_96_P197081	BI206028	BI206028	Unknown	-1.98392	0.252802	0.0402627
BI206093	---NA---	A_96_P022291	BI206093	BI206093	gb|EST524133 cTOS Lycopersicon esculentum cDNA clone cTOS9N18 5' end, mRNA sequence [BI206093]	0.372691	1.29477	0.0331129
BI206269	expp1 protein precursor	A_96_P052996	BI206269	BI206269	gb|EST524309 cTOS Lycopersicon esculentum cDNA clone cTOS10B1 5' end, mRNA sequence [BI206269]	0.689969	1.61325	0.00670437
BI206287	myosin viii-b	A_96_P197184	BI206287	BI206287	Unknown	1.04555	2.06416	0.0123912
BI206837	basic 7s globulin 2 precursor small	A_96_P053256	BI206837	BI206837	gb|EST524877 cTOS Lycopersicon esculentum cDNA clone cTOS12M19 5' end, mRNA sequence [BI206837]	-1.21048	0.432125	0.040961
BI207035	protein	A_96_P197489	BI207035	BI207035	Unknown	1.01717	2.02395	0.0473569
BI207328	PREDICTED: hypothetical protein [Vitis vinifera]	A_96_P022281	BI207328	BI207328	gb|EST525368 cTOS Lycopersicon esculentum cDNA clone cTOS13D12 5' end, mRNA sequence [BI207328]	1.72769	3.31197	0.00453932
BI207341	protein	A_96_P197609	BI207341	BI207341	Unknown	0.387977	1.30856	0.0246889
BI207608	PREDICTED: hypothetical protein [Vitis vinifera]	A_96_P197704	BI207608	BI207608	Unknown	0.413483	1.3319	0.0262519
BI207682	late blight resistance identical	A_96_P197724	BI207682	BI207682	Unknown	1.49302	2.81478	0.00505885
BI207940	---NA---	A_96_P197814	BI207940	BI207940	Unknown	-0.945856	0.519121	0.0468311
BI208039	---NA---	A_96_P197839	BI208039	BI208039	gb|EST526079 cTOS Lycopersicon esculentum cDNA clone cTOS15L14 5' end, mRNA sequence [BI208039]	2.26788	4.81616	0.0216613
BI208088	---NA---	A_96_P197864	BI208088	BI208088	Unknown	0.649199	1.5683	0.0225191
BI208128	nac domain ipr003441	A_96_P197874	BI208128	BI208128	Unknown	2.01323	4.03685	0.00527129
BI208322	atp binding	A_96_P080269	BI208322	BI208322	gb|EST526362 cTOS Lycopersicon esculentum cDNA clone cTOS16B10 5' end, mRNA sequence [BI208322]	0.431382	1.34853	0.0307697
BI208410	ran gtpase binding	A_96_P197959	BI208410	BI208410	tc|Rep: Chromosome chr9 scaffold_7, whole genome shotgun sequence - Vitis vinifera (Grape), partial (82%) [TC217009]	0.693316	1.617	0.0171611
BI208422	gibberellin induced protein	A_96_P197969	BI208422	BI208422	Unknown	0.776139	1.71254	0.0386214
BI208581	dna-directed rna polymerase third largest subunit	A_96_P198009	BI208581	BI208581	Unknown	0.352052	1.27637	0.0441755
BI208606	14-3-3 protein	A_96_P198024	BI208606	BI208606	Unknown	0.536579	1.45053	0.0262847
BI208939	protein	A_96_P189534	BI208939	BI208939	gb|EST526979 cTOS Lycopersicon esculentum cDNA clone cTOS18J9 5' end, mRNA sequence [BI208939]	0.912028	1.88169	0.0215408
BI209221	---NA---	A_96_P198279	BI209221	BI209221	Unknown	0.88174	1.8426	0.0483014
BI209537	---NA---	A_96_P198449	BI209537	BI209537	Unknown	-0.448473	0.732818	0.021303
BI209569	---NA---	A_96_P198474	BI209569	BI209569	Unknown	-2.07394	0.23751	0.0478026
BI209614	f-box domain-containing protein	A_96_P042351	BI209614	BI209614	gb|EST527654 cTOS Lycopersicon esculentum cDNA clone cTOS20D22 5' end, mRNA sequence [BI209614]	0.314333	1.24344	0.0479216
BI209881	glutamate carboxypeptidase 2	A_96_P198609	BI209881	BI209881	Unknown	0.530052	1.44398	0.0321133
BI209918	xyloglucan endotransglucosylase hydrolase protein 2	A_96_P022931	BI209918	BI209918	gb|EST527958 cTOS Lycopersicon esculentum cDNA clone cTOS21P11 5' end, mRNA sequence [BI209918]	0.799722	1.74077	0.0126487
BI210154	---NA---	A_96_P198709	BI210154	BI210154	Unknown	0.639699	1.558	0.0145629
BI210443	protein	A_96_P063611	BI210443	BI210443	gb|EST528483 cTOS Lycopersicon esculentum cDNA clone cTOS23E18 5' end, mRNA sequence [BI210443]	1.38185	2.60602	0.00111079
BI210488	cytosolic phosphoglucomutase	A_96_P198819	BI210488	BI210488	tc|Rep: Phosphoglucomutase, cytoplasmic - Solanum tuberosum (Potato), complete [TC206793]	-0.46873	0.722601	0.0212701
BI210644	conserved hypothetical protein [Ricinus communis]	A_96_P198869	BI210644	BI210644	Unknown	-0.607172	0.656482	0.0334405
BI210687	nucleic acid binding	A_96_P198909	BI210687	BI210687	Unknown	1.26482	2.40297	0.00331677
BI210712	protein	A_96_P198919	BI210712	BI210712	Unknown	0.74689	1.67817	0.0196764
BI211136	photosystem ii protein d2	A_96_P020946	BI211136	BI211136	gb|EST529176 cTOS Lycopersicon esculentum cDNA clone cTOS25E16 5' end, mRNA sequence [BI211136]	0.668263	1.58916	0.0257579
BI211145	protein	A_96_P199019	BI211145	BI211145	tc|Rep: Xyloglucan endotransglucosylase-hydrolase XTH9 - Solanum lycopersicum (Tomato) (Lycopersicon esculentum), partial (68%) [TC210448]	-1.80996	0.285199	0.0216613
BI421119	pyruvate decarboxylase	A_96_P199039	BI421119	BI421119	Unknown	0.358006	1.28165	0.0445185
BI421278	receptor protein kinase clavata1	A_96_P199094	BI421278	BI421278	Unknown	-1.06454	0.478125	0.0349103
BI421536	plasma membrane-type calcium atpase	A_96_P071824	BI421536	BI421536	gb|EST532202 tomato callus, TAMU Lycopersicon esculentum cDNA clone cLEC67M13 5' end, mRNA sequence [BI421536]	-1.54141	0.34355	0.0290218
BI421622	---NA---	A_96_P199184	BI421622	BI421622	Unknown	-2.83116	0.140519	0.0155008
BI421679	gtp binding	A_96_P058781	BI421679	BI421679	gb|EST532345 tomato callus, TAMU Lycopersicon esculentum cDNA clone cLEC67J5 5' end, mRNA sequence [BI421679]	0.521619	1.43557	0.0177212
BI421759	plasma membrane intrinsic protein2	A_96_P199259	BI421759	BI421759	Unknown	0.624056	1.5412	0.0395975
BI421891	maf3	A_96_P113977	BI421891	BI421891	gb|EST532557 tomato callus, TAMU Lycopersicon esculentum cDNA clone cLEC68E6 5' end, mRNA sequence [BI421891]	0.37663	1.29831	0.0442862
BI421973	protein	A_96_P040326	BI421973	BI421973	gb|EST532639 tomato callus, TAMU Lycopersicon esculentum cDNA clone cLEC68J7 5' end, mRNA sequence [BI421973]	-1.52711	0.346973	0.0499528
BI422019	desacetoxyvindoline 4-	A_96_P199364	BI422019	BI422019	Unknown	2.69509	6.47593	0.000604639
BI422020	nac domain ipr003441	A_96_P115267	BI422020	BI422020	gb|EST532686 tomato callus, TAMU Lycopersicon esculentum cDNA clone cLEC68D6 5' end, mRNA sequence [BI422020]	1.13932	2.20278	0.0330167
BI422095	protein	A_96_P078774	BI422095	BI422095	gb|EST532761 tomato callus, TAMU Lycopersicon esculentum cDNA clone cLEC69A11 5' end, mRNA sequence [BI422095]	-2.24203	0.211389	0.0324055
BI422205	cyclic nucleotide-gated ion	A_96_P072339	BI422205	BI422205	gb|EST532871 tomato callus, TAMU Lycopersicon esculentum cDNA clone cLEC69K16 5' end, mRNA sequence [BI422205]	-2.16353	0.223209	0.0116303
BI422233	protein	A_96_P043471	BI422233	BI422233	gb|EST532899 tomato callus, TAMU Lycopersicon esculentum cDNA clone cLEC69B9 5' end, mRNA sequence [BI422233]	-0.7407	0.598449	0.0496617
BI422310	glucan endo- -beta-glucosidase	A_96_P199474	BI422310	BI422310	Unknown	0.620177	1.53706	0.0367919
BI422366	protein	A_96_P199494	BI422366	BI422366	Unknown	-0.698136	0.616368	0.00803773
BI422393	protein	A_96_P199524	BI422393	BI422393	Unknown	-0.802637	0.5733	0.0246272
BI422408	protein binding	A_96_P050491	BI422408	BI422408	gb|EST533074 tomato callus, TAMU Lycopersicon esculentum cDNA clone cLEC70M20 5' end, mRNA sequence [BI422408]	0.400364	1.31984	0.0392753
BI422545	---NA---	A_96_P043506	BI422545	BI422545	gb|EST533211 tomato callus, TAMU Lycopersicon esculentum cDNA clone cLEC70L22 5' end, mRNA sequence [BI422545]	0.700951	1.62558	0.0118396
BI422593	protein	A_96_P036701	BI422593	BI422593	gb|EST533259 tomato callus, TAMU Lycopersicon esculentum cDNA clone cLEC71E13 5' end, mRNA sequence [BI422593]	-0.384401	0.766097	0.0292979
BI422682	rna binding	A_96_P199664	BI422682	BI422682	Unknown	-1.5782	0.334899	0.0115667
BI422799	cytochrome	A_96_P000786	BI422799	BI422799	gb|EST533465 tomato callus, TAMU Lycopersicon esculentum cDNA clone cLEC71N21 5' end, mRNA sequence [BI422799]	1.9336	3.82007	0.0115576
BI422944	protein	A_96_P075279	BI422944	BI422944	gb|EST533610 tomato callus, TAMU Lycopersicon esculentum cDNA clone cLEC72M2 5' end, mRNA sequence [BI422944]	-0.429645	0.742444	0.0280305
BI422957	pentatricopeptide repeat-containing	A_96_P199774	BI422957	BI422957	Unknown	-0.89596	0.53739	0.0399081
BI422997	protein	A_96_P199789	BI422997	BI422997	Unknown	1.30255	2.46664	0.0139916
BI423064	spermine synthase	A_96_P199814	BI423064	BI423064	tc|Rep: Chromosome chr4 scaffold_6, whole genome shotgun sequence - Vitis vinifera (Grape), partial (89%) [TC196328]	1.00351	2.00488	0.00523284
BI423084	mo1 (monooxygenase 1) electron carrier oxidoreductase	A_96_P199824	BI423084	BI423084	Unknown	-1.57146	0.336468	0.0104158
BI423141	---NA---	A_96_P199859	BI423141	BI423141	Unknown	-0.986728	0.504621	0.0230997
BI423148	ankyrin repeat-containing	A_96_P030451	BI423148	BI423148	gb|EST533814 tomato callus, TAMU Lycopersicon esculentum cDNA clone cLEC76E1 5' end, mRNA sequence [BI423148]	-2.1624	0.223384	0.0326803
BI423310	ribosomal protein s12	A_96_P199914	BI423310	BI423310	Unknown	-0.565126	0.675896	0.0367839
BI423425	protein	A_96_P199989	BI423425	BI423425	tc|Rep: Chromosome chr3 scaffold_117, whole genome shotgun sequence - Vitis vinifera (Grape), partial (31%) [TC208073]	-0.626291	0.64784	0.0469642
BI423441	---NA---	A_96_P199999	BI423441	BI423441	Unknown	-0.434457	0.739972	0.0458143
BI921126	protein	A_96_P049421	BI921126	BI921126	gb|EST541029 tomato callus Lycopersicon esculentum cDNA clone cLEC72E13 5' end, mRNA sequence [BI921126]	-1.01101	0.4962	0.0406538
BI921153	atp binding	A_96_P200129	BI921153	BI921153	Unknown	0.518275	1.43224	0.0297283
BI921236	---NA---	A_96_P200184	BI921236	BI921236	Unknown	0.846906	1.79864	0.0120634
BI921248	phosphoenolpyruvate carboxykinase	A_96_P256057	BI921248	BI921248	gb|EST541151 tomato callus Lycopersicon esculentum cDNA clone cLEC72N19 5' end, mRNA sequence [BI921248]	-0.672232	0.627535	0.0115135
BI921309	heat shock protein hsp20	A_96_P200214	BI921309	BI921309	Unknown	1.0898	2.12845	0.0126539
BI921334	dna primase large subunit	A_96_P200234	BI921334	BI921334	Unknown	-0.657137	0.634136	0.0187742
BI921508	amp dependent	A_96_P200309	BI921508	BI921508	Unknown	0.650838	1.57008	0.0446222
BI921761	pentatricopeptide repeat-containing	A_96_P200429	BI921761	BI921761	Unknown	-0.818752	0.566932	0.0209587
BI921867	plant cell wall protein 88	A_96_P200484	BI921867	BI921867	Unknown	1.21773	2.3258	0.00127385
BI921979	---NA---	A_96_P009791	BI921979	BI921979	gb|EST541882 tomato callus Lycopersicon esculentum cDNA clone cLEC75L19 5' end, mRNA sequence [BI921979]	0.436537	1.35335	0.045888
BI922221	protein	A_96_P030941	BI922221	BI922221	gb|EST542124 tomato callus Lycopersicon esculentum cDNA clone cLEC76N18 5' end, mRNA sequence [BI922221]	0.515187	1.42918	0.0332551
BI922303	f-box protein fbl2	A_96_P200719	BI922303	BI922303	Unknown	0.370562	1.29286	0.0318531
BI922428	rnase h family protein	A_96_P200764	BI922428	BI922428	Unknown	0.851141	1.80393	0.0433512
BI922803	cytochrome p450	A_96_P077514	BI922803	BI922803	gb|EST542707 tomato callus Lycopersicon esculentum cDNA clone cLEC78J9 5' end, mRNA sequence [BI922803]	-1.3386	0.395404	0.0294376
BI922859	rna helicase	A_96_P200924	BI922859	BI922859	Unknown	0.54552	1.45955	0.0251385
BI923022	arginine decarboxylase	A_96_P200979	BI923022	BI923022	Unknown	-1.40821	0.376778	0.0249365
BI923074	atp binding	A_96_P022771	BI923074	BI923074	gb|EST542978 tomato callus Lycopersicon esculentum cDNA clone cLEC79M12 5' end, mRNA sequence [BI923074]	-1.35749	0.390262	0.0226105
BI923105	---NA---	A_96_P201044	BI923105	BI923105	Unknown	-0.400655	0.757515	0.0494201
BI923605	phosphoenolpyruvate carboxylase	A_96_P201275	BI923605	BI923605	tc|Rep: Phosphoenolpyruvate carboxylase - Nicotiana sylvestris (Wood tobacco), partial (54%) [TC212978]	-0.950201	0.51756	0.0135712
BI923668	protein binding	A_96_P201304	BI923668	BI923668	tc|Rep: Chromosome chr18 scaffold_1, whole genome shotgun sequence - Vitis vinifera (Grape), partial (17%) [TC216624]	-0.728622	0.60348	0.0338271
BI923714	aspartic proteinase nepenthesin-1	A_96_P201324	BI923714	BI923714	Unknown	-0.68182	0.623378	0.0198229
BI923923	---NA---	A_96_P027296	BI923923	BI923923	gb|EST543812 tomato flower, buds 0-3 mm Lycopersicon esculentum cDNA clone cTOA21B18 5' end, mRNA sequence [BI923923]	-0.509089	0.702666	0.0431851
BI924042	zinc finger	A_96_P201489	BI924042	BI924042	Unknown	1.1277	2.1851	0.00952528
BI924044	12-oxophytodienoic acid reductase	A_96_P201494	BI924044	BI924044	Unknown	-0.668578	0.629126	0.0298949
BI924266	---NA---	A_96_P080319	BI924266	BI924266	gb|EST544155 tomato flower, buds 0-3 mm Lycopersicon esculentum cDNA clone cTOA22F16 5' end, mRNA sequence [BI924266]	-0.551509	0.682306	0.0406654
BI924417	---NA---	A_96_P201779	BI924417	BI924417	Unknown	-1.3014	0.405732	0.0351567
BI924483	PREDICTED: hypothetical protein [Vitis vinifera]	A_96_P201824	BI924483	BI924483	Unknown	0.592462	1.50782	0.0375416
BI924487	pectate lyase	A_96_P201829	BI924487	BI924487	Unknown	0.66745	1.58826	0.0311914
BI924618	ran gtpase binding	A_96_P201919	BI924618	BI924618	tc|Rep: Chromosome chr9 scaffold_7, whole genome shotgun sequence - Vitis vinifera (Grape), partial (82%) [TC217009]	0.828005	1.77523	0.011674
BI924636	calcium ion binding	A_96_P201934	BI924636	BI924636	Unknown	0.603928	1.51985	0.0379082
BI924727	---NA---	A_96_P201984	BI924727	BI924727	Unknown	-0.61501	0.652925	0.00783227
BI924747	protein	A_96_P201994	BI924747	BI924747	Unknown	-2.71147	0.152675	0.0126205
BI924889	protein	A_96_P021861	BI924889	BI924889	gb|EST544778 tomato flower, buds 0-3 mm Lycopersicon esculentum cDNA clone cTOA24F18 5' end, mRNA sequence [BI924889]	0.671538	1.59277	0.0110998
BI924930	rubisco subunit binding-protein beta	A_96_P202079	BI924930	BI924930	Unknown	-0.598584	0.660402	0.0155008
BI924965	protein	A_96_P202104	BI924965	BI924965	Unknown	0.58721	1.50234	0.0471332
BI925021	neoxanthin cleavage enzyme-like protein	A_96_P043341	BI925021	BI925021	gb|EST544910 tomato flower, buds 0-3 mm Lycopersicon esculentum cDNA clone cTOA25C2 5' end, mRNA sequence [BI925021]	1.21158	2.31592	0.0073715
BI925055	protein	A_96_P202144	BI925055	BI925055	Unknown	1.59895	3.02923	0.00539214
BI925153	alpha-rhamnosidase-like protein	A_96_P202194	BI925153	BI925153	tc|Rep: Chromosome undetermined scaffold_470, whole genome shotgun sequence - Vitis vinifera (Grape), partial (41%) [TC213808]	-0.938938	0.521617	0.029719
BI925349	s-adenosyl-l-homocysteine hydrolase	A_96_P202329	BI925349	BI925349	Unknown	-0.547776	0.684074	0.00986522
BI925360	protein	A_96_P046911	BI925360	BI925360	gb|EST545249 tomato flower, buds 0-3 mm Lycopersicon esculentum cDNA clone cTOA26G14 5' end, mRNA sequence [BI925360]	0.733794	1.66301	0.0329024
BI925384	protein	A_96_P202354	BI925384	BI925384	tc|Rep: Chromosome chr10 scaffold_81, whole genome shotgun sequence - Vitis vinifera (Grape), partial (18%) [TC208779]	-0.901595	0.535294	0.0343272
BI925559	at3g23700 mym9_3	A_96_P202474	BI925559	BI925559	tc|Rep: Chromosome chr5 scaffold_67, whole genome shotgun sequence - Vitis vinifera (Grape), partial (43%) [TC204682]	0.989729	1.98581	0.0292979
BI925678	protein	A_96_P031751	BI925678	BI925678	gb|EST545567 tomato flower, buds 0-3 mm Lycopersicon esculentum cDNA clone cTOA27K20 5' end, mRNA sequence [BI925678]	-0.436521	0.738914	0.0165958
BI925683	---NA---	A_96_P202574	BI925683	BI925683	tc|Rep: Chromosome chr1 scaffold_84, whole genome shotgun sequence - Vitis vinifera (Grape), partial (26%) [TC216987]	0.673429	1.59486	0.0233172
BI925807	protein	A_96_P037396	BI925807	BI925807	gb|EST545696 tomato flower, buds 0-3 mm Lycopersicon esculentum cDNA clone cTOA27D24 5' end, mRNA sequence [BI925807]	-0.355024	0.781857	0.0295308
BI925886	transcriptional factor b3 family protein	A_96_P132207	BI925886	BI925886	gb|EST545775 tomato flower, buds 0-3 mm Lycopersicon esculentum cDNA clone cTOA28C17 5' end, mRNA sequence [BI925886]	0.47245	1.38746	0.0346495
BI926044	---NA---	A_96_P202794	BI926044	BI926044	Unknown	-0.491238	0.711414	0.0341358
BI926090	atpase subunit 8	A_96_P083684	BI926090	BI926090	gb|EST545979 tomato flower, buds 0-3 mm Lycopersicon esculentum cDNA clone cTOA28L19 5' end, mRNA sequence [BI926090]	-0.511961	0.701269	0.0448793
BI926119	nitrate reductase	A_96_P202854	BI926119	BI926119	tc|Rep: Nitrate reductase [NADH] - Solanum lycopersicum (Tomato) (Lycopersicon esculentum), partial (22%) [TC206363]	0.76364	1.69777	0.0196764
BI926319	zinc finger protein	A_96_P066041	BI926319	BI926319	gb|EST546208 tomato flower, buds 0-3 mm Lycopersicon esculentum cDNA clone cTOA29G4 5' end, mRNA sequence [BI926319]	-0.811643	0.569733	0.0101913
BI926368	bnr asp-box repeat family protein	A_96_P203004	BI926368	BI926368	Unknown	-0.376805	0.770141	0.022379
[truncated: 1,605 more rows]

## Sheet: UP
primaryID	Bl2go annotation	ProbeName	GeneName	SystematicName	Description	M (log2FC)	FoldChange (FC)	FalseDiscoveryRate (FDR)
AK329513	unknown [Glycine max]	A_96_P060381	AK329513	AK329513	gb|Solanum lycopersicum cDNA, clone: LEFL3145P07, HTC in root [AK329513]	4.2224	18.6668	1.08E-06
AI777049	proline-rich protein	A_96_P077599	AI777049	AI777049	gb|EST252016 tomato callus, TAMU Lycopersicon esculentum cDNA clone cLEL1E3 similar to similar to Tfm5, mRNA sequence [AI777049]	4.11562	17.335	0.0118171
DB711969	nodulin n21	A_96_P235810	DB711969	DB711969	tc|Rep: Nodulin-like protein - Gossypium hirsutum (Upland cotton) (Gossypium mexicanum), partial (69%) [TC195958]	3.56077	11.8005	0.000604639
BW689844	zinc finger homeodomain protein 1	A_96_P038171	matriochka	BW689844	gb|BW689844 Lycopersicon esculentum cv. Micro-Tom fruit Lycopersicon esculentum cDNA clone FC16DC05 5', mRNA sequence [BW689844]	3.32803	10.0424	0.00362396
TA56993_4081	protein	A_96_P127927	TA56993_4081	TA56993_4081	tc|Rep: Zinc finger transcription factor ZFP30 - Oryza sativa subsp. japonica (Rice), partial (22%) [TC210003]	3.29554	9.81874	0.02859
AI777966	PREDICTED: hypothetical protein [Vitis vinifera]	A_96_P136827	AI777966	AI777966	Unknown	3.00446	8.02476	0.000676106
AW442482	cysteine proteinase	A_96_P156261	AW442482	AW442482	Unknown	2.94803	7.71696	0.000604639
TA55033_4081	---NA---	A_96_P119907	TA55033_4081	TA55033_4081	Unknown	2.93255	7.6346	0.000604639
Z68309	metallothionein-like protein	A_96_P081144	LOC778300	Z68309	gb|L.esculentum mRNA for Metallothionein-like protein (512bp) [Z68309]	2.9253	7.59631	0.00703541
TA54389_4081	---NA---	A_96_P117207	TA54389_4081	TA54389_4081	Unknown	2.8802	7.36251	0.00869409
AK323899	nicotianamine synthase	A_96_P029671	AK323899	AK323899	gb|Solanum lycopersicum cDNA, clone: LEFL1067AH11, HTC in leaf [AK323899]	2.82529	7.08757	0.0131706
BF113946	---NA---	A_96_P183779	BF113946	BF113946	Unknown	2.8078	7.00214	0.00852408
BE432624	1-aminocyclopropane-1-carboxylate oxidase-like protein	A_96_P172694	BE432624	BE432624	Unknown	2.80708	6.99865	0.000831099
AI897480	zinc finger	A_96_P140682	AI897480	AI897480	Unknown	2.80667	6.99668	0.00432737
AK320031	alpha-l-fucosidase 2	A_96_P227269	AK320031	AK320031	gb|Solanum lycopersicum cDNA, clone: LEFL1004BD02, HTC in leaf [AK320031]	2.78553	6.8949	0.0116835
BP894291	1-aminocyclopropane-1-carboxylate oxidase-like protein	A_96_P216394	BP894291	BP894291	Unknown	2.74975	6.72599	0.000604639
AW221440	1-aminocyclopropane-1-carboxylate oxidase-like protein	A_96_P154101	AW221440	AW221440	Unknown	2.74665	6.71159	0.00111079
BE460418	1-aminocyclopropane-1-carboxylate oxidase-like protein	A_96_P178104	BE460418	BE460418	Unknown	2.70545	6.5226	0.000713246
BG130765	r2r3-myb transcription	A_96_P188024	BG130765	BG130765	Unknown	2.69882	6.49273	0.000831099
AI780412	protein binding protein	A_96_P033296	AI780412	AI780412	gb|EST261291 tomato susceptible, Cornell Lycopersicon esculentum cDNA clone cLES11N11, mRNA sequence [AI780412]	2.69689	6.48401	0.00539214
BG713789	---NA---	A_96_P195309	BG713789	BG713789	Unknown	2.69672	6.48326	0.00226683
BI422019	1-aminocyclopropane-1-carboxylate oxidase-like protein	A_96_P199364	BI422019	BI422019	Unknown	2.69509	6.47593	0.000604639
BP889509	1-aminocyclopropane-1-carboxylate oxidase-like protein	A_96_P214579	BP889509	BP889509	Unknown	2.67231	6.37449	0.000604639
AK325472	85a5 (udp-glucosyl transferase 85a5) glucuronosyltransferase transferring glycosyl groups	A_96_P127697	AK325472	AK325472	gb|Solanum lycopersicum cDNA, clone: LEFL1097AB08, HTC in leaf [AK325472]	2.65274	6.28859	0.00517003
AK328092	1-aminocyclopropane-1-carboxylate oxidase-like protein	A_96_P182999	AK328092	AK328092	gb|Solanum lycopersicum cDNA, clone: LEFL2046F14, HTC in fruit [AK328092]	2.65147	6.28308	0.000750083
BE460577	1-aminocyclopropane-1-carboxylate oxidase-like protein	A_96_P178173	BE460577	BE460577	Unknown	2.64407	6.25094	0.00134343
AK323236	thaumatin-like protein	A_96_P125037	AK323236	AK323236	gb|Solanum lycopersicum cDNA, clone: LEFL1052AF08, HTC in leaf [AK323236]	2.61833	6.14038	0.00801993
AW932718	heat shock protein	A_96_P167924	AW932718	AW932718	tc|Rep: Heat shock protein - Solanum lycopersicum (Tomato) (Lycopersicon esculentum), partial (62%) [TC216706]	2.60133	6.06847	0.00392165
TA35964_4081	cysteine proteinase	A_96_P009971	TA35964_4081	TA35964_4081	tc|Rep: KDEL-tailed cysteine endopeptidase - Solanum lycopersicum (Tomato) (Lycopersicon esculentum), partial (82%) [TC192744]	2.59646	6.04803	0.003764
BE436034	1-aminocyclopropane-1-carboxylate oxidase-like protein	A_96_P174744	BE436034	BE436034	Unknown	2.58982	6.02024	0.000676106
BG133219	dna binding	A_96_P189609	BG133219	BG133219	Unknown	2.58037	5.98095	0.00669691
AW221429	---NA---	A_96_P154076	AW221429	AW221429	Unknown	2.56025	5.89808	0.00436337
BT013327	at4g02380 t14p8_2	A_96_P073214	BT013327	BT013327	gb|Lycopersicon esculentum clone 135049R, mRNA sequence [BT013327]	2.52328	5.74889	0.00468709
AK330123	cytochrome b561	A_96_P031196	AK330123	AK330123	gb|Solanum lycopersicum cDNA, clone: LEFL3168L23, HTC in root [AK330123]	2.51401	5.71206	0.00523284
TA56351_4081	---NA---	A_96_P125322	TA56351_4081	TA56351_4081	tc|Rep: Amidinotransferase family protein - Saccharopolyspora erythraea (strain NRRL 23338), partial (7%) [TC210243]	2.5017	5.66353	0.000710137
BF098003	at4g02380 t14p8_2	A_96_P182359	BF098003	BF098003	Unknown	2.49848	5.65088	0.00511853
TA53661_4081	protein	A_96_P114142	TA53661_4081	TA53661_4081	tc|Rep: Hsp20/alpha crystallin family protein - Solanum demissum (Wild potato), partial (41%) [TC210947]	2.48183	5.58606	0.00634957
AK320942	---NA---	A_96_P071559	AK320942	AK320942	gb|Solanum lycopersicum cDNA, clone: LEFL1014DD03, HTC in leaf [AK320942]	2.46802	5.53282	0.000604639
TA36521_4081	1-aminocyclopropane-1-carboxylate oxidase-like protein	A_96_P154596	TA36521_4081	TA36521_4081	Unknown	2.44418	5.44215	0.00294747
BT013074	protein	A_96_P016836	BT013074	BT013074	gb|Lycopersicon esculentum clone 114331R, mRNA sequence [BT013074]	2.41207	5.32239	0.00539214
AI773610	---NA---	A_96_P134672	AI773610	AI773610	Unknown	2.38518	5.22408	0.00441509
TA56131_4081	---NA---	A_96_P124407	TA56131_4081	TA56131_4081	Unknown	2.38272	5.21518	0.00527705
TA36591_4081	at3g02910-like protein	A_96_P215954	TA36591_4081	TA36591_4081	Unknown	2.38108	5.20928	0.00408338
BG134038	small heat-shock	A_96_P051426	BG134038	BG134038	gb|EST466930 tomato crown gall Lycopersicon esculentum cDNA clone cTOE15I21 5' sequence, mRNA sequence [BG134038]	2.35398	5.11233	0.00789756
AW222974	pectate lyase	A_96_P154756	AW222974	AW222974	tc|Rep: Pectate lyase - Gossypium hirsutum (Upland cotton) (Gossypium mexicanum), partial (49%) [TC217028]	2.33087	5.0311	0.00366956
BP903433	dna binding	A_96_P219909	BP903433	BP903433	Unknown	2.32674	5.01671	0.00820642
AK321419	ring finger	A_96_P063176	AK321419	AK321419	gb|Solanum lycopersicum cDNA, clone: LEFL1024CA03, HTC in leaf [AK321419]	2.30684	4.94797	0.010883
AK326433	pectate lyase	A_96_P089729	AK326433	AK326433	gb|Solanum lycopersicum cDNA, clone: LEFL2007E18, HTC in fruit [AK326433]	2.29861	4.91983	0.00443006
BG124413	nac domain ipr003441	A_96_P060929	BG124413	BG124413	gb|EST470059 tomato shoot [BG124413]	2.2919	4.89701	0.00331677
BM411716	pectate lyase	A_96_P208209	BM411716	BM411716	Unknown	2.28705	4.88058	0.00408338
AW219370	small heat-shock	A_96_P152921	AW219370	AW219370	Unknown	2.27056	4.8251	0.00922834
BI208039	---NA---	A_96_P197839	BI208039	BI208039	gb|EST526079 cTOS Lycopersicon esculentum cDNA clone cTOS15L14 5' end, mRNA sequence [BI208039]	2.26788	4.81616	0.0216613
TA56223_4081	phospholipase d	A_96_P124772	TA56223_4081	TA56223_4081	tc|Rep: Phospholipase D alpha - Gossypium hirsutum (Upland cotton) (Gossypium mexicanum), partial (31%) [TC215231]	2.25564	4.77547	0.00395364
AK326304	octicosapeptide phox bem1p domain-containing protein	A_96_P031161	AK326304	AK326304	gb|Solanum lycopersicum cDNA, clone: LEFL2004B02, HTC in fruit [AK326304]	2.24978	4.75609	0.00554099
BE434477	protein	A_96_P173824	BE434477	BE434477	Unknown	2.23862	4.71946	0.0151201
BG132311	---NA---	A_96_P189009	BG132311	BG132311	Unknown	2.23751	4.71583	0.00749879
BW692122	protein	A_96_P224379	BW692122	BW692122	Unknown	2.2343	4.70534	0.000604639
BE460543	1-aminocyclopropane-1-carboxylate oxidase-like protein	A_96_P178161	BE460543	BE460543	Unknown	2.23112	4.69497	0.00119627
AK325523	deoxyuridine 5 -triphosphate expressed	A_96_P126127	AK325523	AK325523	gb|Solanum lycopersicum cDNA, clone: LEFL1097CA10, HTC in leaf [AK325523]	2.1982	4.58908	0.00633715
AK321785	cytosolic malate dehydrogenase	A_96_P021081	cMDH	AK321785	gb|Solanum lycopersicum cDNA, clone: LEFL1029CB07, HTC in leaf [AK321785]	2.18908	4.56014	0.0051035
BG132824	reticulon family protein	A_96_P189329	BG132824	BG132824	Unknown	2.1745	4.5143	0.0115667
TA36711_4081	pectate lyase	A_96_P178714	TA36711_4081	TA36711_4081	Unknown	2.17089	4.50302	0.00774808
DB696245	unnamed protein product [Vitis vinifera]	A_96_P071429	DB696245	DB696245	gb|DB696245 Solanum lycopersicum cv. Micro-Tom leaf Solanum lycopersicum cDNA clone LEFL1057AA06 5', mRNA sequence [DB696245]	2.16435	4.48263	0.0116835
TA56692_4081	heat shock protein binding	A_96_P126712	TA56692_4081	TA56692_4081	tc|Rep: Chromosome chr14 scaffold_27, whole genome shotgun sequence - Vitis vinifera (Grape), partial (53%) [TC203925]	2.1557	4.45584	0.00618797
TA53898_4081	l-ascorbate peroxidase	A_96_P115112	TA53898_4081	TA53898_4081	tc|Rep: Ascorbate peroxidase - Zantedeschia aethiopica (White calla lily), partial (15%) [TC212834]	2.13674	4.39766	0.0179278
AI899031	protein	A_96_P141162	AI899031	AI899031	tc|Rep: Ring domain containing protein - Capsicum annuum (Bell pepper), partial (38%) [TC214458]	2.13628	4.39627	0.00370789
BG132125	protein	A_96_P188939	BG132125	BG132125	Unknown	2.12817	4.37163	0.00395364
BT012913	protein	A_96_P252967	BT012913	BT012913	gb|Lycopersicon esculentum clone 114031R, mRNA sequence [BT012913]	2.12305	4.35615	0.00672627
AW621955	f-box domain containing protein	A_96_P158166	AW621955	AW621955	Unknown	2.1144	4.33009	0.00432737
TA39073_4081	gigantea	A_96_P094579	TA39073_4081	TA39073_4081	tc|Rep: LATE BLOOMER 1 - Pisum sativum (Garden pea), partial (45%) [TC200218]	2.10271	4.29515	0.0159214
BG134199	major intrinsic	A_96_P190219	BG134199	BG134199	tc|Rep: Chromosome chr10 scaffold_81, whole genome shotgun sequence - Vitis vinifera (Grape), partial (88%) [TC205716]	2.10104	4.2902	0.000604639
DB695293	nac domain ipr003441	A_96_P230909	DB695293	DB695293	Unknown	2.0808	4.23041	0.0182939
TA39417_4081	14 kda proline-rich protein	A_96_P158146	TA39417_4081	TA39417_4081	tc|Rep: P-rich protein EIG-I30 - Nicotiana tabacum (Common tobacco), partial (64%) [TC211013]	2.07026	4.19962	0.0343595
BF113517	---NA---	A_96_P063766	BF113517	BF113517	gb|EST441107 tomato root, plant at pre-anthesis Lycopersicon esculentum cDNA clone cLEY21O11 5' sequence, mRNA sequence [BF113517]	2.05279	4.14908	0.00138647
AI780281	---NA---	A_96_P137897	AI780281	AI780281	Unknown	2.05244	4.14806	0.00270111
AK322952	plasma membrane associated protein	A_96_P017091	AK322952	AK322952	gb|Solanum lycopersicum cDNA, clone: LEFL1046AB10, HTC in leaf [AK322952]	2.04672	4.13165	0.017152
AK247390	knotted-like homeobox protein	A_96_P129642	LOC544007	AK247390	gb|Solanum lycopersicum cDNA, clone: LEFL1012AB01, HTC in leaf [AK247390]	2.04345	4.1223	0.029996
TA56786_4081	protein	A_96_P127102	TA56786_4081	TA56786_4081	tc|Rep: AzlC family protein - Shewanella baltica (strain OS155 / ATCC BAA-1091), partial (8%) [TC200512]	2.04273	4.12025	0.00543971
AK326830	3-like protein	A_96_P040631	AK326830	AK326830	gb|Solanum lycopersicum cDNA, clone: LEFL2014I23, HTC in fruit [AK326830]	2.03512	4.09856	0.0351484
AK329400	---NA---	A_96_P061516	AK329400	AK329400	gb|Solanum lycopersicum cDNA, clone: LEFL3141H03, HTC in root [AK329400]	2.03362	4.09431	0.0157835
AK324589	2-oxoglutarate-dependent dioxygenase/tomato ethylene synthesis regulatory protein E8	A_96_P056571	LeODD	AK324589	gb|Solanum lycopersicum cDNA, clone: LEFL1079DB02, HTC in leaf [AK324589]	2.02595	4.0726	0.0473569
BI208128	nac domain ipr003441	A_96_P197874	BI208128	BI208128	Unknown	2.01323	4.03685	0.00527129
BE344397	cytochrome p450	A_96_P170499	BE344397	BE344397	Unknown	2.01236	4.03441	0.00134679
BP880017	protein	A_96_P210694	BP880017	BP880017	Unknown	2.00758	4.02107	0.0197437
FS200902	f-box domain containing protein	A_96_P025621	FS200902	FS200902	gb|FS200902 Solanum lycopersicum cv Micro-Tom root Solanum lycopersicum cDNA clone LEFL3145H06 5', mRNA sequence [FS200902]	2.00477	4.01324	0.00722336
AK325508	protein	A_96_P247652	AK325508	AK325508	gb|Solanum lycopersicum cDNA, clone: LEFL1097BD10, HTC in leaf [AK325508]	2.00431	4.01196	0.0135712
AW737808	protein	A_96_P164166	AW737808	AW737808	Unknown	1.99516	3.9866	0.00487436
AW929095	protein	A_96_P165496	AW929095	AW929095	Unknown	1.98056	3.94647	0.0170541
AI777711	PREDICTED: hypothetical protein [Vitis vinifera]	A_96_P136727	AI777711	AI777711	Unknown	1.97582	3.93353	0.0135771
BG642529	cyclo-dopa 5-o-glucosyltransferase	A_96_P194484	BG642529	BG642529	Unknown	1.97276	3.92517	0.0127352
BT013357	protein	A_96_P015311	BT013357	BT013357	gb|Lycopersicon esculentum clone 135342R, mRNA sequence [BT013357]	1.97045	3.9189	0.0204565
AK321267	blue copper protein	A_96_P009601	AK321267	AK321267	gb|Solanum lycopersicum cDNA, clone: LEFL1022BG01, HTC in leaf [AK321267]	1.97019	3.91821	0.0109191
EG553247	sucrose synthase	A_96_P248722	EG553247	EG553247	Unknown	1.95804	3.88533	0.0145209
BI422799	cytochrome	A_96_P000786	BI422799	BI422799	gb|EST533465 tomato callus, TAMU Lycopersicon esculentum cDNA clone cLEC71N21 5' end, mRNA sequence [BI422799]	1.9336	3.82007	0.0115576
AW738237	cbl-interacting protein kinase 1	A_96_P164446	AW738237	AW738237	Unknown	1.93331	3.8193	0.00546539
EU099595	1-phosphatidylinositol- -bisphosphate	A_96_P247947	LOC100301941	EU099595	gb|Solanum lycopersicum PI-phospholipase C PLC6 mRNA, complete cds [EU099595]	1.92646	3.80121	0.0232499
AK320955	thioredoxin-like 1	A_96_P228104	AK320955	AK320955	gb|Solanum lycopersicum cDNA, clone: LEFL1014DG04, HTC in leaf [AK320955]	1.92225	3.79014	0.0135771
BF114104	metallothionein-like protein	A_96_P000816	LOC778299	BF114104	gb|EST441694 tomato root, plant at pre-anthesis Lycopersicon esculentum cDNA clone cLEY24N7 5' sequence similar to metallothionein-like protein type 2 {Lycopersicon esculentum}SP [BF114104]	1.91452	3.76987	0.00410431
TA39072_4081	gigantea	A_96_P094574	TA39072_4081	TA39072_4081	Unknown	1.90845	3.75406	0.0183782
AW649323	---NA---	A_96_P121847	AW649323	AW649323	gb|EST327777 tomato germinating seedlings, TAMU Lycopersicon esculentum cDNA clone cLEI7J22 5', mRNA sequence [AW649323]	1.90818	3.75336	0.00395364
BW692560	protein	A_96_P031861	BW692560	BW692560	gb|BW692560 Lycopersicon esculentum cv. Micro-Tom fruit Lycopersicon esculentum cDNA clone FC25DB09 5', mRNA sequence [BW692560]	1.89828	3.72768	0.0207003
AI486973	zinc finger	A_96_P034846	AI486973	AI486973	gb|EST245295 tomato ovary, TAMU Lycopersicon esculentum cDNA clone cLED6P11, mRNA sequence [AI486973]	1.88613	3.69643	0.00127385
AK322719	protein	A_96_P230024	AK322719	AK322719	gb|Solanum lycopersicum cDNA, clone: LEFL1041DG01, HTC in leaf [AK322719]	1.8829	3.68816	0.0275137
AK326995	protein	A_96_P237757	pip1	AK326995	gb|Solanum lycopersicum cDNA, clone: LEFL2018M21, HTC in fruit [AK326995]	1.88064	3.68239	0.0190376
TA54942_4081	cbl-interacting protein kinase 1	A_96_P119567	TA54942_4081	TA54942_4081	tc|Rep: CBL-interacting protein kinase 1 - Populus trichocarpa (Western balsam poplar) (Populus balsamiferasubsp. trichocarpa), partial (19%) [TC211495]	1.86795	3.65015	0.00548366
DV105888	kelch repeat-containing f-box family protein	A_96_P247577	DV105888	DV105888	Unknown	1.8651	3.64292	0.0016698
BM413010	gigantea-like protein	A_96_P164531	BM413010	BM413010	gb|EST587337 tomato breaker fruit Lycopersicon esculentum cDNA clone cLEG61N24 5' end, mRNA sequence [BM413010]	1.84749	3.59874	0.0228837
AI895272	nac domain ipr003441	A_96_P139652	AI895272	AI895272	Unknown	1.84392	3.58984	0.00687443
DB681163	---NA---	A_96_P038586	DB681163	DB681163	gb|DB681163 Solanum lycopersicum cv. Micro-Tom leaf Solanum lycopersicum cDNA clone LEFL1009CB07 5', mRNA sequence [DB681163]	1.84233	3.58588	0.0126839
BT014442	protein	A_96_P020161	BT014442	BT014442	gb|Lycopersicon esculentum clone 133764F, mRNA sequence [BT014442]	1.82908	3.55311	0.00436337
AJ011914	transcription factor	A_96_P012181	thy5	AJ011914	gb|Solanum lycopersicum mRNA for THY5 protein [AJ011914]	1.82507	3.54325	0.00803773
AK324806	protein	A_96_P233139	AK324806	AK324806	gb|Solanum lycopersicum cDNA, clone: LEFL1086CD12, HTC in leaf [AK324806]	1.82255	3.53707	0.0115667
AK247700	protein	A_96_P232614	AK247700	AK247700	gb|Solanum lycopersicum cDNA, clone: LEFL1095DC09, HTC in leaf [AK247700]	1.82174	3.53507	0.0215423
EF441351	gibberellin 2-oxidase	A_96_P085714	SlGA2ox1	EF441351	gb|Solanum lycopersicum gibberellin 2-oxidase (SlGA2ox1) mRNA, complete cds [EF441351]	1.81516	3.51899	0.0135712
EG553672	protease inhibitor seed storage lipid transfer protein family protein	A_96_P081084	EG553672	EG553672	gb|to00628 Tomato CL5915 roots under different developmental stages Solanum lycopersicum cDNA clone LE2TR02K07, mRNA sequence [EG553672]	1.81418	3.5166	0.0190087
AK321929	l-ascorbate peroxidase	A_96_P062886	AK321929	AK321929	gb|Solanum lycopersicum cDNA, clone: LEFL1031BD09, HTC in leaf [AK321929]	1.80749	3.50033	0.0214019
BG352024	cysteine	A_96_P191269	BG352024	BG352024	Unknown	1.80638	3.49764	0.0225191
AK326335	PREDICTED: hypothetical protein [Vitis vinifera]	A_96_P093714	AK326335	AK326335	gb|Solanum lycopersicum cDNA, clone: LEFL2004N06, HTC in fruit [AK326335]	1.79075	3.45994	0.00239554
AK319299	amino acid binding	A_96_P113332	AK319299	AK319299	gb|Solanum lycopersicum cDNA, clone: LEFL1052BC08, HTC in leaf [AK319299]	1.79043	3.45918	0.0159696
AK328752	---NA---	A_96_P070304	AK328752	AK328752	gb|Solanum lycopersicum cDNA, clone: LEFL3037N21, HTC in root [AK328752]	1.78905	3.45588	0.0106074
AK324690	protein	A_96_P111092	AK324690	AK324690	gb|Solanum lycopersicum cDNA, clone: LEFL1081AC11, HTC in leaf [AK324690]	1.78632	3.44934	0.00637552
AI490227	catalytic hydrolase	A_96_P132682	AI490227	AI490227	Unknown	1.78332	3.44218	0.0468311
AI490119	bhlh transcription factor upa20	A_96_P034721	AI490119	AI490119	gb|EST248506 tomato ovary, TAMU Lycopersicon esculentum cDNA clone cLED22C14, mRNA sequence [AI490119]	1.78312	3.44169	0.0266419
TA55374_4081	protein	A_96_P121287	TA55374_4081	TA55374_4081	tc|Rep: F1L3.5 - Arabidopsis thaliana (Mouse-ear cress), partial (5%) [TC202031]	1.78033	3.43504	0.00697773
BF113613	---NA---	A_96_P183499	BF113613	BF113613	Unknown	1.77666	3.42631	0.00523284
AI774304	alanine acetyl transferase	A_96_P032686	AI774304	AI774304	gb|EST255320 tomato resistant, Cornell Lycopersicon esculentum cDNA clone cLER11B5, mRNA sequence [AI774304]	1.77347	3.41875	0.00555808
AK327122	protein	A_96_P238397	AK327122	AK327122	gb|Solanum lycopersicum cDNA, clone: LEFL2021O07, HTC in fruit [AK327122]	1.77	3.41055	0.0142759
TA36864_4081	cytochrome p450	A_96_P090144	TA36864_4081	TA36864_4081	Unknown	1.76846	3.4069	0.00761949
BE435320	---NA---	A_96_P174374	BE435320	BE435320	Unknown	1.76549	3.39989	0.0202951
BG628613	---NA---	A_96_P192834	BG628613	BG628613	Unknown	1.76484	3.39837	0.00822826
DB703489	2-oxoglutarate-dependent dioxygenase/tomato ethylene synthesis regulatory protein E8	A_96_P085509	DB703489	DB703489	gb|DB703489 Solanum lycopersicum cv. Micro-Tom leaf Solanum lycopersicum cDNA clone LEFL1079DB02 5', mRNA sequence [DB703489]	1.76411	3.39664	0.0365087
BG127052	predicted protein [Populus trichocarpa]	A_96_P075204	BG127052	BG127052	gb|EST472698 tomato shoot [BG127052]	1.75922	3.38516	0.0293089
AW221294	f-box family protein	A_96_P044731	AW221294	AW221294	gb|EST297763 tomato fruit mature green, TAMU Lycopersicon esculentum cDNA clone cLEF13B2, mRNA sequence [AW221294]	1.75887	3.38433	0.00402669
BF113531	conserved hypothetical protein [Ricinus communis]	A_96_P183444	BF113531	BF113531	Unknown	1.75589	3.37735	0.00150381
ES895957	---NA---	A_96_P085284	ES895957	ES895957	gb|LET097_2007-03-01 [ES895957]	1.75512	3.37555	0.00134457
BE458223	---NA---	A_96_P176979	BE458223	BE458223	Unknown	1.74737	3.35746	0.00476052
BP889596	at4g02380 t14p8_2	A_96_P214660	BP889596	BP889596	Unknown	1.74555	3.35323	0.00207914
AK324699	conserved hypothetical protein [Ricinus communis]	A_96_P232994	AK324699	AK324699	gb|Solanum lycopersicum cDNA, clone: LEFL1081AH05, HTC in leaf [AK324699]	1.7421	3.34522	0.0017299
TA55376_4081	protein	A_96_P121297	TA55376_4081	TA55376_4081	tc|Rep: Chromosome chr17 scaffold_16, whole genome shotgun sequence - Vitis vinifera (Grape), partial (20%) [TC208946]	1.73902	3.33809	0.011674
AJ319999	---NA---	A_96_P083809	AJ319999	AJ319999	gb|AJ319999 pT-Adv T [AJ319999]	1.73468	3.32805	0.0196997
AK320803	gibberellin 2-oxidase	A_96_P228014	AK320803	AK320803	gb|Solanum lycopersicum cDNA, clone: LEFL1013BF04, HTC in leaf [AK320803]	1.73062	3.31869	0.0304233
AW218869	protein	A_96_P152626	AW218869	AW218869	Unknown	1.72982	3.31686	0.0267693
BI207328	PREDICTED: hypothetical protein [Vitis vinifera]	A_96_P022281	BI207328	BI207328	gb|EST525368 cTOS Lycopersicon esculentum cDNA clone cTOS13D12 5' end, mRNA sequence [BI207328]	1.72769	3.31197	0.00453932
AK328110	protein	A_96_P029201	AK328110	AK328110	gb|Solanum lycopersicum cDNA, clone: LEFL2046P19, HTC in fruit [AK328110]	1.71933	3.29283	0.00749906
TC215874	protein	A_96_P261782	TC215874	TC215874	Unknown	1.71815	3.29015	0.0106074
AF096246	ethylene-responsive transcriptional coactivator	A_96_P264892	ER24	AF096246	Unknown	1.71388	3.28042	0.00942469
TA47395_4081	sugar transport protein 8	A_96_P047596	TA47395_4081	TA47395_4081	tc|Rep: Chromosome chr9 scaffold_33, whole genome shotgun sequence - Vitis vinifera (Grape), partial (90%) [TC211922]	1.70951	3.27049	0.0232054
AK328571	protein	A_96_P177244	AK328571	AK328571	gb|Solanum lycopersicum cDNA, clone: LEFL3011I21, HTC in root [AK328571]	1.70834	3.26784	0.00916939
BG135385	---NA---	A_96_P190964	BG135385	BG135385	Unknown	1.70353	3.25698	0.00248356
DB713852	nodulin n21	A_96_P069869	DB713852	DB713852	gb|DB713852 Solanum lycopersicum cv. Micro-Tom fruit Solanum lycopersicum cDNA clone LEFL2015E17 5', mRNA sequence [DB713852]	1.70063	3.25043	0.000604639
AW932762	---NA---	A_96_P167969	AW932762	AW932762	Unknown	1.70034	3.24977	0.0146968
TA53412_4081	tpa_exp: phytosulfokine peptide precursor	A_96_P113112	TA53412_4081	TA53412_4081	tc|Rep: Phytosulfokines 3 precursor (AtPSK3) [Contains: Phytosulfokine-alpha (PSK-alpha) (Phytosulfokine-a); Phytosulfokine-beta (PSK-beta) (Phytosulfokine-b)] - Arabidopsis thaliana (Mouse-ear cress), partial (37%) [TC206197]	1.69516	3.23813	0.0106074
AW929223	protein	A_96_P061191	AW929223	AW929223	gb|EST338011 tomato flower buds 8 mm to pre-anthesis, Cornell University Lycopersicon esculentum cDNA clone cTOC6D20 5', mRNA sequence [AW929223]	1.68904	3.22441	0.00916939
TA56280_4081	sugar	A_96_P125022	TA56280_4081	TA56280_4081	tc|Rep: Chromosome chr9 scaffold_33, whole genome shotgun sequence - Vitis vinifera (Grape), partial (90%) [TC211922]	1.68702	3.21991	0.0245897
TC196115	protein	A_96_P250672	TC196115	TC196115	tc|Rep: Chromosome chr19 scaffold_4, whole genome shotgun sequence - Vitis vinifera (Grape), partial (35%) [TC196115]	1.68191	3.20852	0.000664809
X98929	subtilisin-like protease	A_96_P000061	SBT1	X98929	gb|L.esculentum mRNA for serine protease, SBT1 [X98929]	1.67791	3.19964	0.0291649
AK322095	---NA---	A_96_P229389	AK322095	AK322095	gb|Solanum lycopersicum cDNA, clone: LEFL1033BB03, HTC in leaf [AK322095]	1.66427	3.16952	0.00375734
Z15138	basic chitinase 2-2	A_96_P000136	LOC544146	Z15138	gb|L.esculentum mRNA for chitinase (partial) [Z15138]	1.65907	3.15813	0.0491781
TA56964_4081	ocs element-binding	A_96_P127817	TA56964_4081	TA56964_4081	tc|Rep: Chromosome undetermined scaffold_2147, whole genome shotgun sequence - Vitis vinifera (Grape), partial (22%) [TC209953]	1.65905	3.15808	0.0196997
AI780922	auxin-repressed protein	A_96_P138207	AI780922	AI780922	tc|Rep: Auxin repressed/dormancy associated protein - Solanum lycopersicum (Tomato) (Lycopersicon esculentum), partial (89%) [TC208556]	1.65746	3.1546	0.0106281
AI896736	PREDICTED: hypothetical protein [Vitis vinifera]	A_96_P140432	AI896736	AI896736	Unknown	1.65493	3.14908	0.00617844
AI777995	protein	A_96_P033561	AI777995	AI777995	gb|EST258874 tomato susceptible, Cornell Lycopersicon esculentum cDNA clone cLES3L17, mRNA sequence [AI777995]	1.65381	3.14664	0.0114713
BM409922	protein	A_96_P207784	BM409922	BM409922	Unknown	1.65208	3.14286	0.00243581
AW030506	p450 hydroxylase	A_96_P143926	AW030506	AW030506	Unknown	1.64933	3.13687	0.00837543
DB706033	e3 ubiquitin ligase	A_96_P233384	DB706033	DB706033	Unknown	1.64466	3.12674	0.0312676
BT013936	lipoxygenase	A_96_P154736	LOX	BT013936	gb|Lycopersicon esculentum clone 132959F, mRNA sequence [BT013936]	1.64066	3.11809	0.00747533
TA44597_4081	protein	A_96_P258602	TA44597_4081	TA44597_4081	tc|Rep: Chromosome chr18 scaffold_1, whole genome shotgun sequence - Vitis vinifera (Grape), partial (22%) [TC212668]	1.63966	3.11592	0.0169993
AW625300	protein	A_96_P025841	AW625300	AW625300	gb|EST319303 tomato radicle, 5 d post-imbibition, Cornell University Lycopersicon esculentum cDNA clone cLEZ14N5 5', mRNA sequence [AW625300]	1.63733	3.1109	0.0106074
BP908026	protein	A_96_P039016	BP908026	BP908026	gb|BP908026 Lycopersicon esculentum leaf Lycopersicon esculentum cDNA clone LC10CC04 5', mRNA sequence [BP908026]	1.63173	3.09883	0.00670437
TA54598_4081	protein	A_96_P118147	TA54598_4081	TA54598_4081	tc|Rep: DNA-binding protein - Petunia hybrida (Petunia), partial (29%) [TC206201]	1.62938	3.0938	0.0240668
AK328735	zinc finger	A_96_P116847	AK328735	AK328735	gb|Solanum lycopersicum cDNA, clone: LEFL3035H02, HTC in root [AK328735]	1.62614	3.08685	0.0216613
AK323174	protein	A_96_P127567	AK323174	AK323174	gb|Solanum lycopersicum cDNA, clone: LEFL1051AD03, HTC in leaf [AK323174]	1.62432	3.08296	0.0293009
AK321031	peroxidase 10	A_96_P118417	AK321031	AK321031	gb|Solanum lycopersicum cDNA, clone: LEFL1017AF03, HTC in leaf [AK321031]	1.62032	3.07444	0.00617844
TA51245_4081	hypothetical protein [Ricinus communis]	A_96_P063526	TA51245_4081	TA51245_4081	tc|Rep: TO109-12 - Taraxacum officinale (Common dandelion), partial (41%) [TC215931]	1.6203	3.07439	0.00539214
AK329241	protein	A_96_P161666	AK329241	AK329241	gb|Solanum lycopersicum cDNA, clone: LEFL3124I13, HTC in root [AK329241]	1.61892	3.07145	0.0236821
BE435689	small heat-shock protein	A_96_P174559	BE435689	BE435689	Unknown	1.61641	3.06612	0.0126605
DB683637	ring finger	A_96_P112082	DB683637	DB683637	gb|DB683637 Solanum lycopersicum cv. Micro-Tom leaf Solanum lycopersicum cDNA clone LEFL1017BC09 5', mRNA sequence [DB683637]	1.61609	3.06543	0.00404733
TA42075_4081	protein	A_96_P099494	TA42075_4081	TA42075_4081	tc|Rep: Chromosome chr1 scaffold_22, whole genome shotgun sequence - Vitis vinifera (Grape), partial (90%) [TC211268]	1.61602	3.06528	0.00826016
AK247611	predicted protein [Populus trichocarpa]	A_96_P231509	AK247611	AK247611	gb|Solanum lycopersicum cDNA, clone: LEFL1062BH04, HTC in leaf [AK247611]	1.6067	3.04554	0.0324529
AW647744	salt tolerance expressed	A_96_P055601	AW647744	AW647744	gb|EST326198 tomato germinating seedlings, TAMU Lycopersicon esculentum cDNA clone cLEI2I13 5', mRNA sequence [AW647744]	1.60501	3.04197	0.0135712
AK320211	protein	A_96_P189414	AK320211	AK320211	gb|Solanum lycopersicum cDNA, clone: LEFL1006BH12, HTC in leaf [AK320211]	1.60496	3.04188	0.00313807
GO373949	haloacid dehalogenase-like hydrolase family protein	A_96_P129847	GO373949	GO373949	gb|ctsc1i22 Tomato Seed Library [C] Solanum lycopersicum cDNA clone cTSC-1-I22 5', mRNA sequence [GO373949]	1.60391	3.03967	0.0158618
BT012962	bifunctional nuclease	A_96_P016606	BT012962	BT012962	gb|Lycopersicon esculentum clone 114152R, mRNA sequence [BT012962]	1.60182	3.03526	0.00436337
TA50729_4081	protein	A_96_P108907	TA50729_4081	TA50729_4081	tc|Rep: Chromosome chr6 scaffold_3, whole genome shotgun sequence - Vitis vinifera (Grape), partial (98%) [TC198303]	1.60074	3.033	0.0125352
BI925055	protein	A_96_P202144	BI925055	BI925055	Unknown	1.59895	3.02923	0.00539214
BW686164	---NA---	A_96_P223319	BW686164	BW686164	Unknown	1.59555	3.0221	0.00436337
AK321153	protein	A_96_P228439	AK321153	AK321153	gb|Solanum lycopersicum cDNA, clone: LEFL1020CB04, HTC in leaf [AK321153]	1.59495	3.02083	0.00986522
BP904629	PREDICTED: hypothetical protein [Vitis vinifera]	A_96_P220129	BP904629	BP904629	Unknown	1.59016	3.01083	0.00526394
BE458658	---NA---	A_96_P177189	BE458658	BE458658	Unknown	1.58966	3.00978	0.0100911
BI935571	protein	A_96_P207179	BI935571	BI935571	Unknown	1.58493	2.99993	0.0136336
AW224632	peroxidase 25	A_96_P048621	AW224632	AW224632	gb|EST303075 tomato root, plants pre-anthesis, Cornell University Lycopersicon esculentum cDNA clone cLEY6C3, mRNA sequence [AW224632]	1.57946	2.98857	0.00402669
NP000616	protein	A_96_P128437	NP000616	NP000616	tc|GB|AF072732.1|AAC70951.1 polygalacturonase 7 [NP000616]	1.57749	2.9845	0.0150416
AK323069	saur family protein	A_96_P122382	AK323069	AK323069	gb|Solanum lycopersicum cDNA, clone: LEFL1048DB08, HTC in leaf [AK323069]	1.5758	2.98102	0.0100571
BP889947	protein	A_96_P214804	BP889947	BP889947	Unknown	1.57459	2.9785	0.0227528
TA56320_4081	flavonol synthase flavanone 3-	A_96_P125177	TA56320_4081	TA56320_4081	tc|Rep: Gibberellin 7-oxidase - Cucurbita maxima (Pumpkin) (Winter squash), partial (26%) [TC206828]	1.5731	2.97542	0.00826016
AW037749	protein	A_96_P148246	AW037749	AW037749	Unknown	1.57226	2.9737	0.00220193
TC198023	early light-inducible protein	A_96_P251172	TC198023	TC198023	tc|Rep: Early light inducible protein - Solanum lycopersicum (Tomato) (Lycopersicon esculentum), partial (87%) [TC198023]	1.56779	2.9645	0.0053141
BW691431	---NA---	A_96_P224289	BW691431	BW691431	Unknown	1.55645	2.94129	0.0083364
AK324306	PREDICTED: hypothetical protein [Vitis vinifera]	A_96_P232584	AK324306	AK324306	gb|Solanum lycopersicum cDNA, clone: LEFL1075CF03, HTC in leaf [AK324306]	1.55355	2.93539	0.00208611
AK324580	thioredoxin domain-containing	A_96_P141132	AK324580	AK324580	gb|Solanum lycopersicum cDNA, clone: LEFL1079CF11, HTC in leaf [AK324580]	1.5526	2.93344	0.00476052
AW093671	purine permease	A_96_P059786	AW093671	AW093671	gb|EST286851 tomato mixed elicitor, BTI Lycopersicon esculentum cDNA clone cLET25D8, mRNA sequence [AW093671]	1.54848	2.92509	0.00436337
TA36441_4081	early light-inducible protein	A_96_P088854	TA36441_4081	TA36441_4081	Unknown	1.54429	2.91661	0.00546417
GO372423	auxin-repressed protein	A_96_P033266	GO372423	GO372423	gb|ctsb1l22 Tomato Seed Library [B] Solanum lycopersicum cDNA clone cTSB-1-L22 5', mRNA sequence [GO372423]	1.54351	2.91503	0.00908563
AW034575	basic helix-loop-helix family protein	A_96_P146366	AW034575	AW034575	Unknown	1.5425	2.913	0.0304647
X94451	lysyl-trna synthetase	A_96_P012546	LysRS	X94451	gb|L.esculentum mRNA for lysyl-tRNA synthetase (LysRS) [X94451]	1.53147	2.8908	0.0254954
GH623042	protein	A_96_P032916	GH623042	GH623042	gb|PCF0584x184 PAMP-elicited tomato leaf Solanum lycopersicum cDNA 5', mRNA sequence [GH623042]	1.52839	2.88464	0.0109104
TA41677_4081	dna binding	A_96_P098964	TA41677_4081	TA41677_4081	tc|Rep: Chromosome chr17 scaffold_16, whole genome shotgun sequence - Vitis vinifera (Grape), partial (83%) [TC201476]	1.5265	2.88085	0.019031
ES896201	early light-inducible protein	A_96_P016046	ES896201	ES896201	gb|LET101_2007-02-23 [ES896201]	1.52464	2.87715	0.00630542
TA47394_4081	---NA---	A_96_P105574	TA47394_4081	TA47394_4081	Unknown	1.52221	2.87231	0.0335406
AW622056	protein	A_96_P158226	AW622056	AW622056	Unknown	1.51773	2.8634	0.0162422
BM535203	lipoxygenase	A_96_P208649	BM535203	BM535203	Unknown	1.50893	2.84598	0.0146681
AK247718	probable n-acetyltransferase hookless 1	A_96_P167074	AK247718	AK247718	gb|Solanum lycopersicum cDNA, clone: LEFL1097DD12, HTC in leaf [AK247718]	1.5041	2.83648	0.00981604
AK319405	af446877_1 at3g52740 f3c22_140	A_96_P056581	AK319405	AK319405	gb|Solanum lycopersicum cDNA, clone: LEFL1022CB04, HTC in leaf [AK319405]	1.50179	2.83193	0.00881613
TA51645_4081	protein	A_96_P062361	TA51645_4081	TA51645_4081	tc|Rep: MYB24 - Malus domestica (Apple) (Malus sylvestris), partial (34%) [TC208744]	1.49437	2.81742	0.00319599
BI207682	late blight resistance identical	A_96_P197724	BI207682	BI207682	Unknown	1.49302	2.81478	0.00505885
AW220440	hydrophobic protein lti6a	A_96_P009136	AW220440	AW220440	gb|EST302923 tomato root during [AW220440]	1.49093	2.81069	0.00175087
AK247279	arabinogalactan-protein agp	A_96_P163676	AK247279	AK247279	gb|Solanum lycopersicum cDNA, clone: LEFL1081DC03, HTC in leaf [AK247279]	1.48917	2.80727	0.0124969
DB692324	at1g30260 f12p21_9	A_96_P057301	DB692324	DB692324	gb|DB692324 Solanum lycopersicum cv. Micro-Tom leaf Solanum lycopersicum cDNA clone LEFL1045AD06 5', mRNA sequence [DB692324]	1.48877	2.80649	0.00922834
TA55016_4081	protein	A_96_P119842	TA55016_4081	TA55016_4081	Unknown	1.48518	2.79952	0.00528963
AK320040	anthranilate n-benzoyltransferase	A_96_P058386	AK320040	AK320040	gb|Solanum lycopersicum cDNA, clone: LEFL1004BF08, HTC in leaf [AK320040]	1.47893	2.78742	0.0260929
AW037462	tyrosine specific protein phosphatase family protein	A_96_P148121	AW037462	AW037462	Unknown	1.4788	2.78718	0.0157948
BW689058	---NA---	A_96_P223779	BW689058	BW689058	Unknown	1.47435	2.77859	0.00282805
AK247621	protein	A_96_P048806	AK247621	AK247621	gb|Solanum lycopersicum cDNA, clone: LEFL1067BB05, HTC in leaf [AK247621]	1.47163	2.77335	0.0221573
AK323938	protein	A_96_P066721	AK323938	AK323938	gb|Solanum lycopersicum cDNA, clone: LEFL1067DH10, HTC in leaf [AK323938]	1.47084	2.77184	0.0493288
BG125734	pollen-specific c2 domain containing protein	A_96_P185489	BG125734	BG125734	Unknown	1.45911	2.74939	0.00557252
TA41678_4081	dna binding	A_96_P098969	TA41678_4081	TA41678_4081	tc|Rep: Chromosome chr17 scaffold_16, whole genome shotgun sequence - Vitis vinifera (Grape), partial (72%) [TC197453]	1.45289	2.73756	0.0224234
TA46353_4081	arabinogalactan-protein agp	A_96_P104609	TA46353_4081	TA46353_4081	tc|Rep: Arabinogalactan-protein - Nicotiana alata (Winged tobacco) (Persian tobacco), partial (35%) [TC197359]	1.44943	2.73101	0.00986522
AK323878	zinc finger (b-box type) family protein	A_96_P061761	AK323878	AK323878	gb|Solanum lycopersicum cDNA, clone: LEFL1066CG12, HTC in leaf [AK323878]	1.44894	2.73007	0.00505885
AK329878	PREDICTED: hypothetical protein [Vitis vinifera]	A_96_P062561	AK329878	AK329878	gb|Solanum lycopersicum cDNA, clone: LEFL3159J10, HTC in root [AK329878]	1.44682	2.72606	0.00617844
GO372865	---NA---	A_96_P102294	GO372865	GO372865	gb|ctsb3c15 Tomato Seed Library [B] Solanum lycopersicum cDNA clone cTSB-3-C15 5', mRNA sequence [GO372865]	1.44567	2.7239	0.0344973
AI781530	ring-h2 finger protein	A_96_P138427	AI781530	AI781530	Unknown	1.44534	2.72328	0.0126605
TA54505_4081	xyloglucan endotransglycosylase	A_96_P117727	TA54505_4081	TA54505_4081	tc|Rep: Xyloglucan endotransglycosylase/hydrolase XTH-6 - Populus tremula (European aspen), partial (75%) [TC213382]	1.44513	2.72288	0.00282805
AI777568	protein	A_96_P136652	AI777568	AI777568	Unknown	1.44509	2.7228	0.00669691
AK323652	f-box family protein	A_96_P046491	AK323652	AK323652	gb|Solanum lycopersicum cDNA, clone: LEFL1061DB11, HTC in leaf [AK323652]	1.44416	2.72103	0.00282805
AK324749	cold acclimation protein cor413-pm1	A_96_P021106	AK324749	AK324749	gb|Solanum lycopersicum cDNA, clone: LEFL1085BD09, HTC in leaf [AK324749]	1.43846	2.71031	0.0229074
AK247689	brassinosteroid insensitive 1-associated receptor kinase 1	A_96_P096689	AK247689	AK247689	gb|Solanum lycopersicum cDNA, clone: LEFL1092CE02, HTC in leaf [AK247689]	1.43618	2.70603	0.00244197
TA46680_4081	protein	A_96_P104899	TA46680_4081	TA46680_4081	Unknown	1.43393	2.70181	0.0300429
FJ440849	wox4 protein	A_96_P022681	LOC100301933	FJ440849	gb|Solanum lycopersicum WOX4 mRNA, complete cds [FJ440849]	1.43383	2.70164	0.00305
BI932154	tropinone reductase i	A_96_P205704	BI932154	BI932154	tc|Rep: Tropinone reductase I - Solanum tuberosum (Potato), complete [TC214066]	1.43217	2.69852	0.00527129
AW621499	gpi-anchored protein	A_96_P157891	AW621499	AW621499	Unknown	1.43196	2.69813	0.000676106
AK248028	PREDICTED: hypothetical protein [Vitis vinifera]	A_96_P220009	AK248028	AK248028	gb|Solanum lycopersicum cDNA, clone: LEFL2029O14, HTC in fruit [AK248028]	1.43117	2.69666	0.0343595
AK328712	peroxidase	A_96_P121897	AK328712	AK328712	gb|Solanum lycopersicum cDNA, clone: LEFL3034D16, HTC in root [AK328712]	1.43022	2.69487	0.0145209
BG642864	protein	A_96_P194694	BG642864	BG642864	Unknown	1.42905	2.69269	0.0144427
AK328396	aspartic proteinase	A_96_P114289	AK328396	AK328396	gb|Solanum lycopersicum cDNA, clone: LEFL2053N06, HTC in fruit [AK328396]	1.42895	2.69251	0.0390131
AW932313	major latex	A_96_P167754	AW932313	AW932313	Unknown	1.42418	2.68363	0.00553108
AK322194	protein	A_96_P119632	AK322194	AK322194	gb|Solanum lycopersicum cDNA, clone: LEFL1034DE07, HTC in leaf [AK322194]	1.41439	2.66546	0.0218891
GO373759	mitochondrial heat shock 22 kd	A_96_P147821	LEMTSHP	GO373759	gb|ctsb5o21 Tomato Seed Library [B] Solanum lycopersicum cDNA clone cTSB-5-O21 5', mRNA sequence [GO373759]	1.4119	2.66088	0.018767
BI933753	---NA---	A_96_P206319	BI933753	BI933753	Unknown	1.41104	2.65929	0.00244763
AW441697	diphosphoinositol polyphosphate	A_96_P026411	AW441697	AW441697	gb|EST311093 tomato fruit red ripe, TAMU Lycopersicon esculentum cDNA clone cLEN18I21 5', mRNA sequence [AW441697]	1.40981	2.65702	0.00961494
AK321211	protein	A_96_P038766	AK321211	AK321211	gb|Solanum lycopersicum cDNA, clone: LEFL1021CC07, HTC in leaf [AK321211]	1.40604	2.65009	0.0016698
TA41419_4081	hydrophobic protein lti6a	A_96_P249097	TA41419_4081	TA41419_4081	tc|Rep: Low temperature and salt responsive protein - Solanum tuberosum (Potato), complete [TC207575]	1.40339	2.64522	0.00185896
TC198669	protein	A_96_P251372	TC198669	TC198669	tc|Rep: Probable pectate lyase P59 precursor - Solanum lycopersicum (Tomato) (Lycopersicon esculentum), complete [TC198669]	1.40286	2.64425	0.0494818
AK322849	protein	A_96_P043026	AK322849	AK322849	gb|Solanum lycopersicum cDNA, clone: LEFL1044BB05, HTC in leaf [AK322849]	1.39968	2.63844	0.0180163
AK329814	gibberellin 20	A_96_P095499	AK329814	AK329814	gb|Solanum lycopersicum cDNA, clone: LEFL3157L23, HTC in root [AK329814]	1.39895	2.6371	0.0262847
TA44813_4081	hypothetical protein [Vitis vinifera]	A_96_P102889	TA44813_4081	TA44813_4081	Unknown	1.39762	2.63466	0.0207406
BI933621	---NA---	A_96_P206229	BI933621	BI933621	Unknown	1.39479	2.6295	0.0362815
NP000566	peru 1	A_96_P128407	NP000566	NP000566	tc|GB|AF119040.1|AAD13303.1 NL0E [NP000566]	1.39471	2.62937	0.0472991
TA53981_4081	caax amino terminal protease family protein	A_96_P115457	TA53981_4081	TA53981_4081	Unknown	1.39459	2.62914	0.0125676
DB703998	harpin-induced hin1-related harpin-responsive	A_96_P232984	DB703998	DB703998	Unknown	1.39419	2.6284	0.0299998
AK325093	---NA---	A_96_P233449	AK325093	AK325093	gb|Solanum lycopersicum cDNA, clone: LEFL1091BH12, HTC in leaf [AK325093]	1.39382	2.62773	0.0058618
AK324498	---NA---	A_96_P071354	AK324498	AK324498	gb|Solanum lycopersicum cDNA, clone: LEFL1078CB11, HTC in leaf [AK324498]	1.39215	2.6247	0.00526394
BE435683	2-oxoglutarate-dependent dioxygenase/tomato ethylene synthesis regulatory protein E8	A_96_P174554	BE435683	BE435683	tc|Rep: 1-aminocyclopropane-1-carboxylate oxidase homolog - Solanum lycopersicum (Tomato) (Lycopersicon esculentum), partial (66%) [TC207127]	1.39169	2.62387	0.00249374
TA55362_4081	PREDICTED: hypothetical protein [Vitis vinifera]	A_96_P121232	TA55362_4081	TA55362_4081	tc|Rep: Chromosome chr2 scaffold_105, whole genome shotgun sequence - Vitis vinifera (Grape), partial (51%) [TC209201]	1.39166	2.6238	0.0266012
AK324550	jasmonate o-	A_96_P028616	AK324550	AK324550	gb|Solanum lycopersicum cDNA, clone: LEFL1079AH01, HTC in leaf [AK324550]	1.38648	2.6144	0.0182939
GO373764	2-oxoglutarate-dependent dioxygenase	A_96_P073384	GO373764	GO373764	gb|ctsb5o4 Tomato Seed Library [B] Solanum lycopersicum cDNA clone cTSB-5-O4 5', mRNA sequence [GO373764]	1.38609	2.61369	0.022001
AK323207	3 protein	A_96_P080594	AK323207	AK323207	gb|Solanum lycopersicum cDNA, clone: LEFL1051CE04, HTC in leaf [AK323207]	1.38466	2.61111	0.0185472
TA40057_4081	unknown [Glycine max]	A_96_P096434	TA40057_4081	TA40057_4081	Unknown	1.38331	2.60867	0.0346349
AK248000	---NA---	A_96_P071374	AK248000	AK248000	gb|Solanum lycopersicum cDNA, clone: LEFL2017I02, HTC in fruit [AK248000]	1.38299	2.60809	0.0257716
BI210443	protein	A_96_P063611	BI210443	BI210443	gb|EST528483 cTOS Lycopersicon esculentum cDNA clone cTOS23E18 5' end, mRNA sequence [BI210443]	1.38185	2.60602	0.00111079
AW623418	metal ion binding	A_96_P159046	AW623418	AW623418	Unknown	1.38128	2.60499	0.0158452
AK325041	wrky transcription factor	A_96_P253190	AK325041	AK325041	gb|Solanum lycopersicum cDNA, clone: LEFL1090CC08, HTC in leaf [AK325041]	1.38034	2.6033	0.0286867
BM408540	---NA---	A_96_P207504	BM408540	BM408540	Unknown	1.37589	2.59528	0.0263225
BE433041	nadp-malic enzyme	A_96_P172934	BE433041	BE433041	tc|Rep: NADP-malic enzyme precursor - Solanum lycopersicum (Tomato) (Lycopersicon esculentum), partial (15%) [TC193398]	1.37008	2.58485	0.00149852
TA45441_4081	protein	A_96_P040441	TA45441_4081	TA45441_4081	tc|Rep: Chromosome chr5 scaffold_2, whole genome shotgun sequence - Vitis vinifera (Grape), partial (13%) [TC202453]	1.36978	2.58431	0.0114713
BW689608	unknown protein [Arabidopsis thaliana]	A_96_P223909	BW689608	BW689608	tc|Rep: TO109-12 - Taraxacum officinale (Common dandelion), partial (41%) [TC215931]	1.36867	2.58232	0.00687443
BE451418	nac domain ipr003441	A_96_P025991	BE451418	BE451418	gb|EST402306 tomato root, plants pre-anthesis, Cornell University Lycopersicon esculentum cDNA clone cLEY18L1, mRNA sequence [BE451418]	1.36836	2.58177	0.00344809
AK325644	pdi-like protein	A_96_P159196	AK325644	AK325644	gb|Solanum lycopersicum cDNA, clone: LEFL2004G12, HTC in fruit [AK325644]	1.36603	2.5776	0.011674
AK329132	pollen-specific c2 domain containing protein	A_96_P252382	AK329132	AK329132	gb|Solanum lycopersicum cDNA, clone: LEFL3104G19, HTC in root [AK329132]	1.36523	2.57617	0.00637552
TA53116_4081	minor tail protein	A_96_P111907	TA53116_4081	TA53116_4081	Unknown	1.36445	2.57478	0.022379
AK323683	aux iaa protein	A_96_P120092	IAA6	AK323683	gb|Solanum lycopersicum cDNA, clone: LEFL1062BF05, HTC in leaf [AK323683]	1.3597	2.56631	0.00495291
TC214927	protein	A_96_P260812	TC214927	TC214927	tc|Rep: Cysteine protease Cp4 - Actinidia deliciosa (Kiwi), partial (36%) [TC214927]	1.35908	2.56521	0.00921866
AW626247	mip tip subfamily	A_96_P160821	AW626247	AW626247	Unknown	1.35743	2.56228	0.0361523
AY497475	xyloglucan endotransglucosylase hydrolase protein 2	A_96_P240944	XTH5	AY497475	gb|Lycopersicon esculentum xyloglucan endotransglucosylase-hydrolase XTH5 (XTH5) mRNA, complete cds [AY497475]	1.35574	2.55928	0.0145566
CD003417	unnamed protein product [Vitis vinifera]	A_96_P225654	CD003417	CD003417	Unknown	1.35523	2.55838	0.0209209
DB725818	wnk7 kinase protein kinase	A_96_P023686	DB725818	DB725818	gb|DB725818 Solanum lycopersicum cv. Micro-Tom fruit Solanum lycopersicum cDNA clone LEFL2050I15 5', mRNA sequence [DB725818]	1.35459	2.55724	0.00282805
K03290	proteinase inhibitor i	A_96_P093059	LOC543954	K03290	gb|Tomato leaf wound-induced proteinase inhibitor I mRNA, complete cds [K03290]	1.35456	2.5572	0.0386272
TA52348_4081	protein	A_96_P110842	TA52348_4081	TA52348_4081	Unknown	1.35222	2.55305	0.0184812
DB707132	root phototropism	A_96_P233604	DB707132	DB707132	Unknown	1.35195	2.55257	0.0189178
TA57071_4081	protein	A_96_P128247	TA57071_4081	TA57071_4081	tc|Rep: Chromosome undetermined scaffold_155, whole genome shotgun sequence - Vitis vinifera (Grape), partial (44%) [TC197574]	1.34977	2.54872	0.0324382
BE433605	spotted leaf	A_96_P173264	BE433605	BE433605	Unknown	1.34796	2.54552	0.0236821
DB691264	PREDICTED: hypothetical protein [Vitis vinifera]	A_96_P230049	DB691264	DB691264	Unknown	1.34476	2.53988	0.0172471
AF515615	glutamic acid-rich protein	A_96_P012696	LOC543717	AF515615	gb|Lycopersicon esculentum TSB mRNA, complete cds [AF515615]	1.33944	2.53053	0.0420777
AW032754	nac-domain containing protein 29	A_96_P145236	AW032754	AW032754	Unknown	1.33444	2.52178	0.00628503
GO374380	protein	A_96_P121547	GO374380	GO374380	gb|ctsc2n7 Tomato Seed Library [C] Solanum lycopersicum cDNA clone cTSC-2-N7 5', mRNA sequence [GO374380]	1.32731	2.50934	0.0122201
TA53756_4081	pseudo response regulator	A_96_P114522	TA53756_4081	TA53756_4081	tc|Rep: Response regulator receiver; CCT - Medicago truncatula (Barrel medic), partial (8%) [TC213541]	1.32702	2.50885	0.0405777
AK324345	auxin-induced saur-like protein	A_96_P064001	AK324345	AK324345	gb|Solanum lycopersicum cDNA, clone: LEFL1076CE11, HTC in leaf [AK324345]	1.32384	2.50332	0.0258219
AK320517	glutathione s-	A_96_P152326	AK320517	AK320517	gb|Solanum lycopersicum cDNA, clone: LEFL1010BA03, HTC in leaf [AK320517]	1.32188	2.49992	0.0161572
BG630221	---NA---	A_96_P004296	BG630221	BG630221	Unknown	1.32171	2.49962	0.0280663
DQ100158	senescence-inducible chloroplast stay-green protein	A_96_P044446	SGR1	DQ100158	gb|Lycopersicon esculentum senescence-inducible chloroplast stay-green protein 1 (SGR1) mRNA, complete cds; nuclear gene for chloroplast product [DQ100158]	1.32125	2.49883	0.00505885
AK328613	protein	A_96_P215249	AK328613	AK328613	gb|Solanum lycopersicum cDNA, clone: LEFL3015L17, HTC in root [AK328613]	1.32039	2.49733	0.00523284
BP885154	protein	A_96_P035906	BP885154	BP885154	gb|BP885154 Lycopersicon esculentum maturing fruit Lycopersicon esculentum cDNA clone FA30CG02 5', mRNA sequence [BP885154]	1.31914	2.49517	0.0158169
AK322062	amine oxidase	A_96_P219279	AK322062	AK322062	gb|Solanum lycopersicum cDNA, clone: LEFL1033AA03, HTC in leaf [AK322062]	1.31791	2.49305	0.0199404
AK247728	zinc finger (c3hc4-type ring finger) family protein	A_96_P023811	AK247728	AK247728	gb|Solanum lycopersicum cDNA, clone: LEFL2001CG07, HTC in fruit [AK247728]	1.31666	2.49089	0.00637552
AK329709	flavonol synthase flavanone 3-	A_96_P164236	AK329709	AK329709	gb|Solanum lycopersicum cDNA, clone: LEFL3154C13, HTC in root [AK329709]	1.31478	2.48764	0.0137244
EG364547	zinc finger-like protein	A_96_P045371	EG364547	EG364547	gb|chan00223 Tomato root of CBF1-5 transgenic plant library Solanum lycopersicum cDNA clone LEC5R04D04, mRNA sequence [EG364547]	1.31362	2.48564	0.0123095
AK326985	nac domain ipr003441	A_96_P131957	AK326985	AK326985	gb|Solanum lycopersicum cDNA, clone: LEFL2018J03, HTC in fruit [AK326985]	1.30962	2.47876	0.0167146
AK320190	peroxidase	A_96_P025211	AK320190	AK320190	gb|Solanum lycopersicum cDNA, clone: LEFL1006BD07, HTC in leaf [AK320190]	1.30961	2.47875	0.00832645
TA49162_4081	protein	A_96_P107374	TA49162_4081	TA49162_4081	tc|Rep: Chromosome chr9 scaffold_7, whole genome shotgun sequence - Vitis vinifera (Grape), partial (22%) [TC211276]	1.30561	2.47188	0.0042282
BI422997	protein	A_96_P199789	BI422997	BI422997	Unknown	1.30255	2.46664	0.0139916
BG126904	protein	A_96_P040756	BG126904	BG126904	gb|EST472550 tomato shoot [BG126904]	1.29743	2.4579	0.00395364
BI204455	protein	A_96_P108807	BI204455	BI204455	gb|EST522495 cTOS Lycopersicon esculentum cDNA clone cTOS5G7 5' end, mRNA sequence [BI204455]	1.2948	2.45343	0.00507944
AK322493	protein	A_96_P037031	AK322493	AK322493	gb|Solanum lycopersicum cDNA, clone: LEFL1038CA01, HTC in leaf [AK322493]	1.29211	2.44886	0.00476052
AK325992	uridylate kinase	A_96_P019291	AK325992	AK325992	gb|Solanum lycopersicum cDNA, clone: LEFL2001CB12, HTC in fruit [AK325992]	1.29136	2.44759	0.00637552
BW690170	protein	A_96_P224009	BW690170	BW690170	Unknown	1.2869	2.44003	0.00618797
TA45167_4081	with no lysine kinase	A_96_P103294	TA45167_4081	TA45167_4081	tc|Rep: Chromosome undetermined scaffold_203, whole genome shotgun sequence - Vitis vinifera (Grape), partial (10%) [TC210765]	1.28518	2.43712	0.0216613
AI775810	cytokinin oxidase	A_96_P135617	AI775810	AI775810	Unknown	1.28382	2.43484	0.0246203
AK327476	ap2 erf domain-containing transcription factor	A_96_P240288	AK327476	AK327476	gb|Solanum lycopersicum cDNA, clone: LEFL2030K24, HTC in fruit [AK327476]	1.28285	2.43319	0.0474556
BI927889	domain containing protein	A_96_P203899	BI927889	BI927889	tc|Rep: Chromosome chr12 scaffold_38, whole genome shotgun sequence - Vitis vinifera (Grape), partial (34%) [TC199925]	1.28253	2.43265	0.0252116
TA55240_4081	alpha- -glucan-protein synthase	A_96_P120742	TA55240_4081	TA55240_4081	Unknown	1.28119	2.4304	0.0125352
BP880078	early light inducible protein	A_96_P210729	BP880078	BP880078	Unknown	1.27719	2.42366	0.0163117
TA46883_4081	protein	A_96_P105069	TA46883_4081	TA46883_4081	tc|Rep: Chromosome chr6 scaffold_3, whole genome shotgun sequence - Vitis vinifera (Grape), partial (12%) [TC198799]	1.27659	2.42265	0.00613453
TC192870	protein	A_96_P249762	TC192870	TC192870	tc|Rep: Eukaryotic translation initiation factor 3 subunit A - Nicotiana tabacum (Common tobacco), partial (98%) [TC192870]	1.27605	2.42175	0.00294747
AK321862	protein	A_96_P066451	AK321862	AK321862	gb|Solanum lycopersicum cDNA, clone: LEFL1030BH06, HTC in leaf [AK321862]	1.27588	2.42146	0.0170541
DV105192	protein	A_96_P247177	DV105192	DV105192	Unknown	1.27561	2.42101	0.00127385
AK326169	protein	A_96_P180664	AK326169	AK326169	gb|Solanum lycopersicum cDNA, clone: LEFL2002DH01, HTC in fruit [AK326169]	1.27555	2.42092	0.0458078
AK322213	protein	A_96_P229509	AK322213	AK322213	gb|Solanum lycopersicum cDNA, clone: LEFL1035AB12, HTC in leaf [AK322213]	1.27548	2.42079	0.00528963
AW738442	flavonol synthase flavanone 3-	A_96_P164601	AW738442	AW738442	Unknown	1.27046	2.41238	0.00505885
TC194595	kinase interacting protein 1	A_96_P250217	TC194595	TC194595	tc|Rep: Kinase interacting protein 1 - Petunia integrifolia (Violet-flowered petunia) (Petunia inflata), partial (67%) [TC194595]	1.27033	2.41217	0.0151499
AK323885	alternative oxidase	A_96_P164746	LOC543824	AK323885	gb|Solanum lycopersicum cDNA, clone: LEFL1066DD06, HTC in leaf [AK323885]	1.26997	2.41157	0.00892251
AK328696	small gtp binding protein	A_96_P188134	AK328696	AK328696	gb|Solanum lycopersicum cDNA, clone: LEFL3032D19, HTC in root [AK328696]	1.26667	2.40605	0.0320375
TA55313_4081	desiccation-related protein pcc13-62 expressed	A_96_P121032	TA55313_4081	TA55313_4081	tc|Rep: Chromosome chr4 scaffold_6, whole genome shotgun sequence - Vitis vinifera (Grape), partial (36%) [TC202841]	1.26582	2.40463	0.0419734
BI210687	nucleic acid binding	A_96_P198909	BI210687	BI210687	Unknown	1.26482	2.40297	0.00331677
AK247439	protein	A_96_P080069	AK247439	AK247439	gb|Solanum lycopersicum cDNA, clone: LEFL1021DB08, HTC in leaf [AK247439]	1.26371	2.40112	0.0252675
BP908260	protein	A_96_P221599	BP908260	BP908260	tc|Rep: Chromosome undetermined scaffold_168, whole genome shotgun sequence - Vitis vinifera (Grape), partial (14%) [TC206646]	1.26341	2.40062	0.0165305
BI203889	---NA---	A_96_P196299	BI203889	BI203889	Unknown	1.26278	2.39958	0.00670437
DB701535	nad+ adp-ribosyltransferase	A_96_P232444	DB701535	DB701535	Unknown	1.26083	2.39634	0.00892091
TA56439_4081	protein	A_96_P125687	TA56439_4081	TA56439_4081	tc|Rep: Chromosome chr2 scaffold_112, whole genome shotgun sequence - Vitis vinifera (Grape), partial (35%) [TC210430]	1.26018	2.39526	0.0196764
BI932571	protein	A_96_P079844	BI932571	BI932571	gb|EST552460 tomato flower, 8 mm to preanthesis buds Lycopersicon esculentum cDNA clone cTOC23F21 5' end, mRNA sequence [BI932571]	1.2587	2.39279	0.018292
AK328994	glutathione s-transferase	A_96_P052541	AK328994	AK328994	gb|Solanum lycopersicum cDNA, clone: LEFL3077M08, HTC in root [AK328994]	1.25851	2.39249	0.0160592
TA55834_4081	---NA---	A_96_P123132	TA55834_4081	TA55834_4081	tc|Rep: Chromosome chr9 scaffold_7, whole genome shotgun sequence - Vitis vinifera (Grape), partial (12%) [TC202734]	1.25648	2.38912	0.00282805
AK329326	protein	A_96_P152541	AK329326	AK329326	gb|Solanum lycopersicum cDNA, clone: LEFL3131O23, HTC in root [AK329326]	1.25421	2.38536	0.015263
DB703034	---NA---	A_96_P071344	DB703034	DB703034	gb|DB703034 Solanum lycopersicum cv. Micro-Tom leaf Solanum lycopersicum cDNA clone LEFL1078BH06 5', mRNA sequence [DB703034]	1.25368	2.38449	0.0196997
TA43480_4081	flavonol synthase flavanone 3-	A_96_P257342	TA43480_4081	TA43480_4081	tc|Rep: Chromosome undetermined scaffold_143, whole genome shotgun sequence - Vitis vinifera (Grape), partial (58%) [TC211138]	1.24919	2.37708	0.00432737
GO375104	unnamed protein product [Vitis vinifera]	A_96_P100959	LOC778297	GO375104	gb|ctsc5l11 Tomato Seed Library [C] Solanum lycopersicum cDNA clone cTSC-5-L11 5', mRNA sequence [GO375104]	1.24913	2.37698	0.00702369
AK320487	tga1 dna binding calmodulin binding transcription factor	A_96_P232489	NITF	AK320487	gb|Solanum lycopersicum cDNA, clone: LEFL1009DE07, HTC in leaf [AK320487]	1.24833	2.37566	0.00978726
AW160101	PREDICTED: hypothetical protein [Vitis vinifera]	A_96_P151421	AW160101	AW160101	Unknown	1.24755	2.37439	0.00865347
AK320882	rtl3_orysj ame: full=ribonuclease 3-like protein 3 ame: full=ribonuclease iii-like protein 3 short=rnase iii-like protein 3	A_96_P047011	AK320882	AK320882	gb|Solanum lycopersicum cDNA, clone: LEFL1014AG09, HTC in leaf [AK320882]	1.246	2.37183	0.0114713
TA42818_4081	cytochrome p450 monooxygenase	A_96_P030616	TA42818_4081	TA42818_4081	tc|Rep: CYP72A54 - Nicotiana tabacum (Common tobacco), partial (68%) [TC209525]	1.24539	2.37082	0.00916939
AK327749	hyoscyamine 6-	A_96_P006481	AK327749	AK327749	gb|Solanum lycopersicum cDNA, clone: LEFL2037A02, HTC in fruit [AK327749]	1.24413	2.36876	0.00232775
TA37599_4081	protein	A_96_P091839	TA37599_4081	TA37599_4081	tc|Rep: Chromosome chr18 scaffold_1, whole genome shotgun sequence - Vitis vinifera (Grape), partial (36%) [TC197127]	1.24412	2.36874	0.0190087
AK319372	protein	A_96_P045591	AK319372	AK319372	gb|Solanum lycopersicum cDNA, clone: LEFL1004CH09, HTC in leaf [AK319372]	1.24372	2.36808	0.0114476
TA39691_4081	copper-binding family protein	A_96_P050851	TA39691_4081	TA39691_4081	tc|Rep: Chromosome chr16 scaffold_86, whole genome shotgun sequence - Vitis vinifera (Grape), partial (58%) [TC192867]	1.24357	2.36783	0.00954328
AK325617	protein	A_96_P112117	AK325617	AK325617	gb|Solanum lycopersicum cDNA, clone: LEFL1098DF03, HTC in leaf [AK325617]	1.24276	2.36651	0.022338
TA55129_4081	protein	A_96_P120282	TA55129_4081	TA55129_4081	tc|Rep: Chromosome chr9 scaffold_49, whole genome shotgun sequence - Vitis vinifera (Grape), partial (7%) [TC211566]	1.24261	2.36626	0.0141701
AK321352	protein	A_96_P125972	AK321352	AK321352	gb|Solanum lycopersicum cDNA, clone: LEFL1023CC02, HTC in leaf [AK321352]	1.24176	2.36487	0.0320236
AK320922	protein	A_96_P044086	AK320922	AK320922	gb|Solanum lycopersicum cDNA, clone: LEFL1014CC11, HTC in leaf [AK320922]	1.24128	2.36409	0.0433804
GO374542	copper-binding family protein	A_96_P095719	GO374542	GO374542	gb|ctsc3i19 Tomato Seed Library [C] Solanum lycopersicum cDNA clone cTSC-3-I19 5', mRNA sequence [GO374542]	1.24055	2.36289	0.0105628
DB711244	transparent testa 12	A_96_P070074	DB711244	DB711244	gb|DB711244 Solanum lycopersicum cv. Micro-Tom fruit Solanum lycopersicum cDNA clone LEFL2007K19 5', mRNA sequence [DB711244]	1.24017	2.36226	0.0169949
AJ320011	---NA---	A_96_P065661	AJ320011	AJ320011	gb|AJ320011 pT-Adv T [AJ320011]	1.24011	2.36217	0.0296237
BF114405	hypothetical protein [Vitis vinifera]	A_96_P184234	BF114405	BF114405	Unknown	1.23858	2.35966	0.0307307
TA42227_4081	protein	A_96_P099689	TA42227_4081	TA42227_4081	tc|Rep: Chromosome chr18 scaffold_1, whole genome shotgun sequence - Vitis vinifera (Grape), partial (92%) [TC206157]	1.23818	2.35901	0.00352413
AK323178	lipase	A_96_P074399	AK323178	AK323178	gb|Solanum lycopersicum cDNA, clone: LEFL1051AG10, HTC in leaf [AK323178]	1.23646	2.3562	0.0214105
BG134546	protein	A_96_P190439	BG134546	BG134546	Unknown	1.23574	2.35502	0.0488071
AK319877	ferric reductase-like transmembrane component	A_96_P095539	AK319877	AK319877	gb|Solanum lycopersicum cDNA, clone: LEFL1003AA07, HTC in leaf [AK319877]	1.23507	2.35393	0.0162514
NP000661	cytochrome p450	A_96_P128477	NP000661	NP000661	tc|GB|AJ004925.1|CAA06225.1 hypothetical protein [NP000661]	1.22623	2.33954	0.0177212
AW625668	purple acid phosphatase	A_96_P160496	AW625668	AW625668	Unknown	1.22589	2.339	0.0333303
BF098450	pectinesterase inhibitor	A_96_P182789	BF098450	BF098450	Unknown	1.22337	2.33492	0.0295308
TA44716_4081	unknown protein [Camellia sinensis]	A_96_P102789	TA44716_4081	TA44716_4081	Unknown	1.22174	2.33228	0.0111041
AK321483	glutaredoxin	A_96_P060146	AK321483	AK321483	gb|Solanum lycopersicum cDNA, clone: LEFL1025BB12, HTC in leaf [AK321483]	1.22154	2.33195	0.0112246
AK328503	nac domain protein	A_96_P213164	AK328503	AK328503	gb|Solanum lycopersicum cDNA, clone: LEFL2053O09, HTC in fruit [AK328503]	1.22108	2.33121	0.0132269
TA41168_4081	glucosyl transferase	A_96_P098264	TA41168_4081	TA41168_4081	tc|Rep: Glucosyl transferase - Nicotiana tabacum (Common tobacco), partial (97%) [TC191712]	1.22095	2.33101	0.0128177
AK329166	conserved hypothetical protein [Ricinus communis]	A_96_P110417	AK329166	AK329166	gb|Solanum lycopersicum cDNA, clone: LEFL3106M01, HTC in root [AK329166]	1.22062	2.33047	0.0195889
AK322520	drought-inducible cysteine proteinase rd19a precursor	A_96_P020126	AK322520	AK322520	gb|Solanum lycopersicum cDNA, clone: LEFL1038DB05, HTC in leaf [AK322520]	1.21897	2.32781	0.0198183
BE462770	copper zinc superoxide dismutase	A_96_P179299	BE462770	BE462770	Unknown	1.21882	2.32756	0.0499947
BI921867	plant cell wall protein 88	A_96_P200484	BI921867	BI921867	Unknown	1.21773	2.3258	0.00127385
AK327098	poly(adp-ribose) polymerase	A_96_P238277	AK327098	AK327098	gb|Solanum lycopersicum cDNA, clone: LEFL2021D16, HTC in fruit [AK327098]	1.21579	2.32269	0.00344809
AK325582	btb poz domain-containing protein	A_96_P062716	AK325582	AK325582	gb|Solanum lycopersicum cDNA, clone: LEFL1098BF07, HTC in leaf [AK325582]	1.21484	2.32116	0.0262847
AK247515	protein	A_96_P106704	AK247515	AK247515	gb|Solanum lycopersicum cDNA, clone: LEFL1040BB02, HTC in leaf [AK247515]	1.2148	2.32109	0.0242602
BI925021	neoxanthin cleavage enzyme-like protein	A_96_P043341	BI925021	BI925021	gb|EST544910 tomato flower, buds 0-3 mm Lycopersicon esculentum cDNA clone cTOA25C2 5' end, mRNA sequence [BI925021]	1.21158	2.31592	0.0073715
AW648389	f-box family protein	A_96_P161341	AW648389	AW648389	Unknown	1.21106	2.31507	0.003753
AK247024	dentin sialophospho	A_96_P143371	AK247024	AK247024	gb|Solanum lycopersicum cDNA, clone: LEFL1015BA02, HTC in leaf [AK247024]	1.21091	2.31484	0.0363255
BI927375	sigma factor	A_96_P028416	BI927375	BI927375	gb|EST547264 tomato flower, 3 - 8 mm buds Lycopersicon esculentum cDNA clone cTOB22I11 5' end, mRNA sequence [BI927375]	1.21042	2.31405	0.022857
AK224709	saur family protein	A_96_P175804	AK224709	AK224709	gb|Solanum lycopersicum cDNA, clone: FC09BG05, HTC in fruit [AK224709]	1.21042	2.31405	0.0191762
AF118858	ammonium transporter	A_96_P012061	AMT1;3	AF118858	gb|Lycopersicon esculentum ammonium transporter mRNA, complete cds [AF118858]	1.21022	2.31373	0.0483548
BI935268	zinc finger protein	A_96_P207034	BI935268	BI935268	tc|Rep: Chromosome chr8 scaffold_23, whole genome shotgun sequence - Vitis vinifera (Grape), partial (63%) [TC198856]	1.20674	2.30815	0.0144427
AK324514	2-oxoglutarate-dependent dioxygenase/tomato ethylene synthesis regulatory protein E8	A_96_P022176	AK324514	AK324514	gb|Solanum lycopersicum cDNA, clone: LEFL1078DB08, HTC in leaf [AK324514]	1.20511	2.30555	0.00134457
AW041795	protein	A_96_P059781	AW041795	AW041795	gb|EST284659 tomato mixed elicitor, BTI Lycopersicon esculentum cDNA clone cLET15D7, mRNA sequence [AW041795]	1.20426	2.30419	0.00669691
BP902391	alpha-expansin 2	A_96_P219604	BP902391	BP902391	Unknown	1.20368	2.30327	0.0298418
DB698305	protein	A_96_P056706	DB698305	DB698305	gb|DB698305 Solanum lycopersicum cv. Micro-Tom leaf Solanum lycopersicum cDNA clone LEFL1063BF03 5', mRNA sequence [DB698305]	1.20276	2.3018	0.0341915
FS200359	glutathione s-	A_96_P163341	FS200359	FS200359	gb|FS200359 Solanum lycopersicum cv Micro-Tom root Solanum lycopersicum cDNA clone LEFL3142I24 5', mRNA sequence [FS200359]	1.2018	2.30027	0.0151499
TC203444	protein	A_96_P253057	TC203444	TC203444	tc|Rep: Chromosome chr1 scaffold_5, whole genome shotgun sequence - Vitis vinifera (Grape), partial (22%) [TC203444]	1.20152	2.29981	0.00528963
AK328012	f-box family protein	A_96_P155966	AK328012	AK328012	gb|Solanum lycopersicum cDNA, clone: LEFL2044F17, HTC in fruit [AK328012]	1.19996	2.29734	0.0297208
AW036000	sulfate bicarbonate oxalate exchanger and transporter sat-1	A_96_P030741	AW036000	AW036000	gb|EST282859 tomato callus, TAMU Lycopersicon esculentum cDNA clone cLEC33N12, mRNA sequence [AW036000]	1.19928	2.29625	0.0365642
TA50269_4081	gh3 family protein	A_96_P108522	TA50269_4081	TA50269_4081	tc|Rep: Chromosome chr7 scaffold_20, whole genome shotgun sequence - Vitis vinifera (Grape), partial (63%) [TC212980]	1.19671	2.29217	0.00934472
BE459732	nadp-malic enzyme	A_96_P177664	BE459732	BE459732	Unknown	1.19658	2.29196	0.0055476
AK247027	protein kinase chloroplast	A_96_P062336	AK247027	AK247027	gb|Solanum lycopersicum cDNA, clone: LEFL1015BH08, HTC in leaf [AK247027]	1.18967	2.28101	0.0103855
BF097068	nbs-lrr resistance protein	A_96_P029877	BF097068	BF097068	gb|EST400526 tomato nutrient deficient roots Lycopersicon esculentum cDNA clone cLEW19C8 5' sequence, mRNA sequence [BF097068]	1.18876	2.27957	0.0227845
DB719605	beta-galactosidase	A_96_P233314	DB719605	DB719605	gb|DB719605 Solanum lycopersicum cv. Micro-Tom fruit Solanum lycopersicum cDNA clone LEFL2032G17 5', mRNA sequence [DB719605]	1.18839	2.27898	0.0372154
AI898798	protein	A_96_P141102	AI898798	AI898798	Unknown	1.1883	2.27884	0.01587
BW690204	---NA---	A_96_P224019	BW690204	BW690204	Unknown	1.18677	2.27643	0.0255996
TA53333_4081	arabinogalactan protein	A_96_P112782	TA53333_4081	TA53333_4081	tc|Rep: Arabinogalactan protein - Gossypium hirsutum (Upland cotton) (Gossypium mexicanum), partial (75%) [TC195412]	1.18587	2.27501	0.0249473
AI898525	predicted protein [Populus trichocarpa]	A_96_P034061	AI898525	AI898525	gb|EST267968 tomato ovary, TAMU Lycopersicon esculentum cDNA clone cLED34D23, mRNA sequence [AI898525]	1.18147	2.26808	0.00402669
AK326072	polygalacturonase	A_96_P124372	LOC544051	AK326072	gb|Solanum lycopersicum cDNA, clone: LEFL2002AF02, HTC in fruit [AK326072]	1.17949	2.26496	0.00751684
AK247224	protein	A_96_P044901	AK247224	AK247224	gb|Solanum lycopersicum cDNA, clone: LEFL1065CC06, HTC in leaf [AK247224]	1.17931	2.26468	0.00878333
AK320160	ring-h2 finger protein	A_96_P033766	AK320160	AK320160	gb|Solanum lycopersicum cDNA, clone: LEFL1005CH10, HTC in leaf [AK320160]	1.17895	2.26413	0.015283
BI934361	diphosphonucleotide phosphatase 1	A_96_P206604	BI934361	BI934361	Unknown	1.17893	2.26409	0.00401443
BG627719	tropinone reductase ii	A_96_P005636	BG627719	BG627719	gb|cC-esflcLEL19D03d1 Tomato flower library from a mixture of developmental stages Lycopersicon esculentum cDNA clone cC-esflcLEL19D03d1, mRNA sequence [BG627719]	1.17868	2.2637	0.00743637
BE435310	---NA---	A_96_P174364	BE435310	BE435310	tc|Rep: Cation diffusion facilitator family transporter - Shewanella sp. (strain W3-18-1), partial (6%) [TC197949]	1.17758	2.26197	0.0353838
AK322079	brassinosteroid insensitive 1-associated receptor kinase 1	A_96_P027316	AK322079	AK322079	gb|Solanum lycopersicum cDNA, clone: LEFL1033AE07, HTC in leaf [AK322079]	1.17716	2.26131	0.0414656
TA46839_4081	pdi-like protein	A_96_P015636	TA46839_4081	TA46839_4081	tc|Rep: Chromosome chr1 scaffold_135, whole genome shotgun sequence - Vitis vinifera (Grape), partial (96%) [TC191925]	1.17661	2.26044	0.0136619
AW036157	thioredoxin h	A_96_P147286	AW036157	AW036157	Unknown	1.17484	2.25768	0.0428562
TA50481_4081	hippocampus abundant transcript 1	A_96_P166151	TA50481_4081	TA50481_4081	Unknown	1.17272	2.25437	0.0458822
BP908298	---NA---	A_96_P036101	BP908298	BP908298	gb|BP908298 Lycopersicon esculentum leaf Lycopersicon esculentum cDNA clone LC11CD01 5', mRNA sequence [BP908298]	1.17234	2.25377	0.0132875
AK329992	protein	A_96_P072409	AK329992	AK329992	gb|Solanum lycopersicum cDNA, clone: LEFL3162M08, HTC in root [AK329992]	1.1719	2.25308	0.0474679
TA54431_4081	nac domain protein nac2	A_96_P117392	TA54431_4081	TA54431_4081	tc|Rep: NAC domain protein NAC2 - Solanum tuberosum (Potato), partial (35%) [TC213978]	1.16971	2.24967	0.0260929
TA54469_4081	copper-binding family protein	A_96_P117562	TA54469_4081	TA54469_4081	Unknown	1.16614	2.24411	0.0115667
FS203501	---NA---	A_96_P054831	FS203501	FS203501	gb|FS203501 Solanum lycopersicum cv Micro-Tom root Solanum lycopersicum cDNA clone LEFL3157C13 5', mRNA sequence [FS203501]	1.16569	2.2434	0.0127397
BW692022	protein	A_96_P067231	BW692022	BW692022	gb|BW692022 Lycopersicon esculentum cv. Micro-Tom fruit Lycopersicon esculentum cDNA clone FC24AG09 5', mRNA sequence [BW692022]	1.16551	2.24312	0.0243704
AK329686	cinnamyl alcohol dehydrogenase-like protein	A_96_P012961	Eli3	AK329686	gb|Solanum lycopersicum cDNA, clone: LEFL3153H13, HTC in root [AK329686]	1.16438	2.24136	0.00944776
DB702913	ap2 erf domain-containing transcription factor	A_96_P232744	DB702913	DB702913	Unknown	1.16401	2.2408	0.0103855
TA55408_4081	subtilisin-like protease	A_96_P121427	TA55408_4081	TA55408_4081	Unknown	1.1639	2.24062	0.0431453
DB679364	xylem serine proteinase 1	A_96_P069081	DB679364	DB679364	gb|DB679364 Solanum lycopersicum cv. Micro-Tom leaf Solanum lycopersicum cDNA clone LEFL1004AB03 5', mRNA sequence [DB679364]	1.16334	2.23975	0.00686195
AF375964	bel1-related homeotic protein 14	A_96_P014201	BL3	AF375964	gb|Lycopersicon esculentum bell-like homeodomain protein 3 (BL3) mRNA, partial cds [AF375964]	1.16306	2.23932	0.0167436
AI484723	sulfate bicarbonate oxalate exchanger and transporter sat-1	A_96_P040351	AI484723	AI484723	gb|EST242984 tomato ovary, TAMU Lycopersicon esculentum cDNA clone cLED3F1, mRNA sequence [AI484723]	1.16082	2.23584	0.0188026
AK323715	transferring glycosyl	A_96_P125262	AK323715	AK323715	gb|Solanum lycopersicum cDNA, clone: LEFL1062DC09, HTC in leaf [AK323715]	1.15978	2.23423	0.0308283
AK325207	protein	A_96_P085974	AK325207	AK325207	gb|Solanum lycopersicum cDNA, clone: LEFL1093AH01, HTC in leaf [AK325207]	1.15952	2.23383	0.0207479
AK326191	atp binding nucleotide binding phenylalanine-trna ligase	A_96_P070624	AK326191	AK326191	gb|Solanum lycopersicum cDNA, clone: LEFL2003AD10, HTC in fruit [AK326191]	1.15878	2.23268	0.00282805
DB693091	protein	A_96_P062691	DB693091	DB693091	gb|DB693091 Solanum lycopersicum cv. Micro-Tom leaf Solanum lycopersicum cDNA clone LEFL1047BC06 5', mRNA sequence [DB693091]	1.15804	2.23154	0.0122494
ES897046	protein	A_96_P057786	ES897046	ES897046	gb|LET112_2007-04-30 [ES897046]	1.15787	2.23128	0.010126
AK323623	af370611_1 protein	A_96_P032716	AK323623	AK323623	gb|Solanum lycopersicum cDNA, clone: LEFL1061AE10, HTC in leaf [AK323623]	1.15719	2.23023	0.00523284
BI934860	protein	A_96_P111962	BI934860	BI934860	gb|EST554749 tomato flower, anthesis Lycopersicon esculentum cDNA clone cTOD21G11 5' end, mRNA sequence [BI934860]	1.15361	2.2247	0.0204101
AK320474	glucosyl transferase	A_96_P058091	AK320474	AK320474	gb|Solanum lycopersicum cDNA, clone: LEFL1009CH12, HTC in leaf [AK320474]	1.15288	2.22357	0.0117687
AK321715	sugar binding	A_96_P229044	AK321715	AK321715	gb|Solanum lycopersicum cDNA, clone: LEFL1028AA07, HTC in leaf [AK321715]	1.14784	2.21582	0.0448793
AK326066	glycosyltransferase family protein	A_96_P048821	AK326066	AK326066	gb|Solanum lycopersicum cDNA, clone: LEFL2002AD09, HTC in fruit [AK326066]	1.14749	2.21527	0.0158294
TA56780_4081	protein	A_96_P127077	TA56780_4081	TA56780_4081	tc|Rep: Chromosome chr17 scaffold_12, whole genome shotgun sequence - Vitis vinifera (Grape), partial (15%) [TC206780]	1.14713	2.21474	0.0249839
AK327756	multidrug resistance	A_96_P001006	DDTFR18	AK327756	gb|Solanum lycopersicum cDNA, clone: LEFL2037C23, HTC in fruit [AK327756]	1.14665	2.214	0.003721
AI896308	ap2 erf domain-containing transcription factor	A_96_P140202	AI896308	AI896308	Unknown	1.14489	2.2113	0.0315108
TA44998_4081	---NA---	A_96_P103084	TA44998_4081	TA44998_4081	tc|Rep: Cytochrome c oxidase subunit 2 - Acraea encedon (white-barred acraea), partial (7%) [TC212379]	1.14477	2.2111	0.00722336
AK224658	predicted protein [Populus trichocarpa]	A_96_P063771	AK224658	AK224658	gb|Solanum lycopersicum cDNA, clone: FC05AB02, HTC in fruit [AK224658]	1.14475	2.21107	0.00401763
AI484010	ocs element-binding	A_96_P149081	AI484010	AI484010	gb|EST249881 tomato ovary, TAMU Lycopersicon esculentum cDNA clone cLED22N18, mRNA sequence [AI484010]	1.1445	2.21069	0.0190047
AK328657	---NA---	A_96_P248802	AK328657	AK328657	gb|Solanum lycopersicum cDNA, clone: LEFL3027M23, HTC in root [AK328657]	1.14278	2.20806	0.0438055
AY935266	nodulation receptor kinase	A_96_P054716	SYMRK	AY935266	gb|Lycopersicon esculentum symbiosis receptor-like kinase (SYMRK) mRNA, complete cds [AY935266]	1.14259	2.20777	0.0134263
AK319892	axonemal dynein light	A_96_P125472	AK319892	AK319892	gb|Solanum lycopersicum cDNA, clone: LEFL1003AE05, HTC in leaf [AK319892]	1.13973	2.20339	0.0158299
TA43180_4081	chloroplast-targeted copper	A_96_P052731	TA43180_4081	TA43180_4081	tc|Rep: Chromosome chr6 scaffold_3, whole genome shotgun sequence - Vitis vinifera (Grape), partial (51%) [TC198422]	1.13942	2.20292	0.0104342
BI422020	nac domain ipr003441	A_96_P115267	BI422020	BI422020	gb|EST532686 tomato callus, TAMU Lycopersicon esculentum cDNA clone cLEC68D6 5' end, mRNA sequence [BI422020]	1.13932	2.20278	0.0330167
TA42228_4081	protein	A_96_P099694	TA42228_4081	TA42228_4081	Unknown	1.13889	2.20211	0.0074519
BG125763	osmotin-like protein	A_96_P052451	BG125763	BG125763	gb|EST471409 tomato shoot [BG125763]	1.13867	2.20178	0.00986522
AW040767	predicted protein [Populus trichocarpa]	A_96_P149521	AW040767	AW040767	Unknown	1.13865	2.20175	0.00629273
AK327751	unknown [Glycine max]	A_96_P009086	AK327751	AK327751	gb|Solanum lycopersicum cDNA, clone: LEFL2037B03, HTC in fruit [AK327751]	1.13843	2.20141	0.0135744
BF051268	protein	A_96_P031806	BF051268	BF051268	gb|EST436443 tomato developing [BF051268]	1.13805	2.20083	0.00581235
BP894621	protein	A_96_P216574	BP894621	BP894621	Unknown	1.13644	2.19838	0.0304647
DB698514	cdp-diacylglycerol synthetase	A_96_P231684	DB698514	DB698514	Unknown	1.13542	2.19682	0.0330229
BG129211	protein	A_96_P187164	BG129211	BG129211	Unknown	1.13336	2.19369	0.011674
BW691920	cytochrome p450	A_96_P084364	BW691920	BW691920	gb|BW691920 Lycopersicon esculentum cv. Micro-Tom fruit Lycopersicon esculentum cDNA clone FC23DE11 5', mRNA sequence [BW691920]	1.13187	2.19142	0.0207354
TA36062_4081	adenylate translocator	A_96_P087804	TA36062_4081	TA36062_4081	Unknown	1.1317	2.19117	0.00554693
TC211735	predicted protein [Populus trichocarpa]	A_96_P257862	TC211735	TC211735	Unknown	1.13042	2.18923	0.0213021
BW690708	protein	A_96_P045331	BW690708	BW690708	gb|BW690708 Lycopersicon esculentum cv. Micro-Tom fruit Lycopersicon esculentum cDNA clone FC19CC07 5', mRNA sequence [BW690708]	1.12958	2.18796	0.00244407
BI924042	zinc finger	A_96_P201489	BI924042	BI924042	Unknown	1.1277	2.1851	0.00952528
AW930845	---NA---	A_96_P166849	AW930845	AW930845	Unknown	1.12727	2.18445	0.0118171
AK319694	protein	A_96_P226964	AK319694	AK319694	gb|Solanum lycopersicum cDNA, clone: LEFL1001AF08, HTC in leaf [AK319694]	1.12606	2.18262	0.0120394
BP889371	nb-arc domain containing protein	A_96_P214494	BP889371	BP889371	Unknown	1.12585	2.1823	0.0223403
BM411743	multidrug resistance	A_96_P078939	BM411743	BM411743	gb|EST586070 tomato breaker fruit Lycopersicon esculentum cDNA clone cLEG57F2 5' end, mRNA sequence [BM411743]	1.12571	2.1821	0.00498972
AK322257	protein brittle- chloroplast	A_96_P251827	AK322257	AK322257	gb|Solanum lycopersicum cDNA, clone: LEFL1035BH02, HTC in leaf [AK322257]	1.12541	2.18163	0.024667
AK247490	protein	A_96_P111007	AK247490	AK247490	gb|Solanum lycopersicum cDNA, clone: LEFL1033BB07, HTC in leaf [AK247490]	1.12476	2.18065	0.0334917
BM412000	ferric reductase-like transmembrane component	A_96_P208264	BM412000	BM412000	Unknown	1.12421	2.17982	0.0164533
AI484934	beta-galactosidase	A_96_P130432	AI484934	AI484934	Unknown	1.12313	2.17819	0.0421394
DV103891	class ii small heat shock protein le-	A_96_P012331	LOC544282	DV103891	gb|charng00805 Tomato root subtractive cDNA library for heat-shock up-regulated genes Lycopersicon esculentum cDNA clone LEHRU04E06, mRNA sequence [DV103891]	1.12277	2.17765	0.00554099
BE431863	unnamed protein product [Tetraodon nigroviridis]	A_96_P172134	BE431863	BE431863	Unknown	1.12183	2.17622	0.00526394
AK323527	blue copper-binding 15k	A_96_P023006	AK323527	AK323527	gb|Solanum lycopersicum cDNA, clone: LEFL1058DH10, HTC in leaf [AK323527]	1.12066	2.17447	0.00331677
AK329165	abc transporter related protein	A_96_P178644	AK329165	AK329165	gb|Solanum lycopersicum cDNA, clone: LEFL3106L17, HTC in root [AK329165]	1.1197	2.17301	0.0185073
AI485680	protein	A_96_P130682	AI485680	AI485680	Unknown	1.11783	2.1702	0.0142945
TA56883_4081	---NA---	A_96_P127487	TA56883_4081	TA56883_4081	tc|Rep: Polysaccharide biosynthesis protein - Chloroflexus aggregans DSM 9485, partial (4%) [TC208122]	1.11751	2.16973	0.00319599
AK326710	protein	A_96_P107279	AK326710	AK326710	gb|Solanum lycopersicum cDNA, clone: LEFL2012F09, HTC in fruit [AK326710]	1.11632	2.16794	0.0246889
AY306154	euap1 apetala1-like mads-box	A_96_P089189	LeAP1	AY306154	gb|Lycopersicon esculentum euAP1 APETALA1-like MADS-box (LeAP1) mRNA, partial cds [AY306154]	1.11619	2.16774	0.0314015
AK324054	glucan endo- -beta-glucosidase	A_96_P058551	AK324054	AK324054	gb|Solanum lycopersicum cDNA, clone: LEFL1070CF04, HTC in leaf [AK324054]	1.112	2.16144	0.0324252
AI489196	at5g13880 mac12_16	A_96_P101839	AI489196	AI489196	gb|EST247535 tomato ovary, TAMU Lycopersicon esculentum cDNA clone cLED17D5, mRNA sequence [AI489196]	1.11157	2.16081	0.0299889
BG734898	male sterility protein 2	A_96_P195444	BG734898	BG734898	Unknown	1.11116	2.16019	0.00526394
CN641275	PREDICTED: hypothetical protein [Vitis vinifera]	A_96_P226759	CN641275	CN641275	Unknown	1.11025	2.15883	0.0174608
AW624867	cxe carboxylesterase	A_96_P160116	AW624867	AW624867	Unknown	1.10923	2.15731	0.0171611
FS193092	myr1 (myb-related protein 1) transcription factor	A_96_P167774	FS193092	FS193092	gb|FS193092 Solanum lycopersicum cv Micro-Tom root Solanum lycopersicum cDNA clone LEFL3095C19 5', mRNA sequence [FS193092]	1.10768	2.15499	0.0129446
AW038988	undecaprenyl pyrophosphate synthetase	A_96_P148886	AW038988	AW038988	tc|Rep: Chromosome chr6 scaffold_3, whole genome shotgun sequence - Vitis vinifera (Grape), partial (71%) [TC211620]	1.1075	2.15472	0.00670437
TA53162_4081	tpa_exp: phytosulfokine peptide precursor	A_96_P112077	TA53162_4081	TA53162_4081	Unknown	1.10566	2.15197	0.00986522
AW032656	myb transcription factor	A_96_P145171	AW032656	AW032656	tc|Rep: Myb-related transcription factor Cpm10 - Craterostigma plantagineum, partial (42%) [TC215730]	1.10565	2.15196	0.0262406
BF097030	sts14 protein	A_96_P181564	BF097030	BF097030	Unknown	1.10554	2.15179	0.0259555
TA55586_4081	calcium ion binding	A_96_P122122	TA55586_4081	TA55586_4081	tc|Rep: Chromosome undetermined scaffold_155, whole genome shotgun sequence - Vitis vinifera (Grape), partial (47%) [TC201802]	1.10463	2.15044	0.0134679
AK247101	protein	A_96_P060476	AK247101	AK247101	gb|Solanum lycopersicum cDNA, clone: LEFL1034DG07, HTC in leaf [AK247101]	1.10373	2.1491	0.0178554
BI935775	---NA---	A_96_P125267	BI935775	BI935775	gb|EST555664 tomato flower, anthesis Lycopersicon esculentum cDNA clone cTOD24A11 5' end, mRNA sequence [BI935775]	1.10285	2.14779	0.0249365
TA47658_4081	homocysteine s-methyltransferase	A_96_P031596	TA47658_4081	TA47658_4081	tc|Rep: Chromosome chr7 scaffold_31, whole genome shotgun sequence - Vitis vinifera (Grape), partial (67%) [TC207868]	1.10128	2.14546	0.00916939
AW623762	sigma factor	A_96_P159331	AW623762	AW623762	Unknown	1.10116	2.14527	0.035039
DB684305	protein	A_96_P062496	DB684305	DB684305	gb|DB684305 Solanum lycopersicum cv. Micro-Tom leaf Solanum lycopersicum cDNA clone LEFL1019BH03 5', mRNA sequence [DB684305]	1.10029	2.14398	0.00165823
AK323866	---NA---	A_96_P231884	AK323866	AK323866	gb|Solanum lycopersicum cDNA, clone: LEFL1066CA04, HTC in leaf [AK323866]	1.09964	2.143	0.0160357
TA55308_4081	protein	A_96_P121007	TA55308_4081	TA55308_4081	tc|Rep: Chromosome chr12 scaffold_18, whole genome shotgun sequence - Vitis vinifera (Grape), partial (41%) [TC213628]	1.09955	2.14288	0.0124251
AW622621	dopamine beta-monooxygenase	A_96_P158551	AW622621	AW622621	Unknown	1.09749	2.13982	0.0332272
TA39658_4081	protein	A_96_P095659	TA39658_4081	TA39658_4081	tc|Rep: Chromosome chr13 scaffold_48, whole genome shotgun sequence - Vitis vinifera (Grape), partial (49%) [TC197244]	1.09675	2.13873	0.0114713
AK327171	thiol-disulphide oxidoreductase dcc	A_96_P008171	AK327171	AK327171	gb|Solanum lycopersicum cDNA, clone: LEFL2023K18, HTC in fruit [AK327171]	1.09619	2.13789	0.0109191
DB718400	---NA---	A_96_P052701	DB718400	DB718400	gb|DB718400 Solanum lycopersicum cv. Micro-Tom fruit Solanum lycopersicum cDNA clone LEFL2028O02 5', mRNA sequence [DB718400]	1.09607	2.13772	0.00697773
TC211522	---NA---	A_96_P257657	TC211522	TC211522	tc|Rep: SR-rich protein - Rattus norvegicus (Rat), partial (13%) [TC211522]	1.09593	2.13751	0.00642601
AK327695	protein	A_96_P241389	AK327695	AK327695	gb|Solanum lycopersicum cDNA, clone: LEFL2035M16, HTC in fruit [AK327695]	1.09578	2.13728	0.00994996
AK248070	protein	A_96_P085014	AK248070	AK248070	gb|Solanum lycopersicum cDNA, clone: LEFL2052D16, HTC in fruit [AK248070]	1.09526	2.13651	0.0159686
BG126930	unknown protein [Camellia sinensis]	A_96_P060896	BG126930	BG126930	gb|EST472576 tomato shoot [BG126930]	1.09508	2.13625	0.014953
TA55096_4081	---NA---	A_96_P120172	TA55096_4081	TA55096_4081	Unknown	1.09467	2.13564	0.0368212
TA56294_4081	---NA---	A_96_P036171	TA56294_4081	TA56294_4081	tc|Rep: Early transcribed membrane protein - Plasmodium falciparum, partial (20%) [TC207409]	1.0946	2.13554	0.0112807
AW220044	predicted protein [Populus trichocarpa]	A_96_P124332	AW220044	AW220044	gb|EST302527 tomato root during [AW220044]	1.09378	2.13433	0.0189178
BG131149	blue copper protein precursor	A_96_P188314	BG131149	BG131149	Unknown	1.09273	2.13277	0.00344809
AK325313	transposon mutator sub- expressed	A_96_P125707	AK325313	AK325313	gb|Solanum lycopersicum cDNA, clone: LEFL1095AE06, HTC in leaf [AK325313]	1.09229	2.13212	0.0270638
EG553974	protein	A_96_P249037	EG553974	EG553974	Unknown	1.09174	2.1313	0.0260929
TA54825_4081	---NA---	A_96_P119092	TA54825_4081	TA54825_4081	Unknown	1.09101	2.13024	0.00916146
BI921309	heat shock protein hsp20	A_96_P200214	BI921309	BI921309	Unknown	1.0898	2.12845	0.0126539
AK322603	f-box family protein	A_96_P121512	AK322603	AK322603	gb|Solanum lycopersicum cDNA, clone: LEFL1039DC03, HTC in leaf [AK322603]	1.08889	2.1271	0.03975
AW040574	ap2 erf domain-containing transcription factor	A_96_P149431	AW040574	AW040574	Unknown	1.08812	2.12596	0.0231623
TA53288_4081	protein	A_96_P112592	TA53288_4081	TA53288_4081	tc|Rep: Chromosome chr12 scaffold_18, whole genome shotgun sequence - Vitis vinifera (Grape), partial (21%) [TC205203]	1.08781	2.12551	0.0371578
AF096776	expansin	A_96_P012926	LeEXP2	AF096776	gb|Lycopersicon esculentum expansin (LeEXP2) mRNA, complete cds [AF096776]	1.08764	2.12527	0.0243934
GO376126	alpha peptide	A_96_P075489	GO376126	GO376126	gb|ctsd3d8 Tomato Seed Library [D] Solanum lycopersicum cDNA clone cTSD-3-D8 5', mRNA sequence [GO376126]	1.08736	2.12485	0.0474225
AK325711	mads-box transcription factor mads-rin	A_96_P068911	MADS-RIN	AK325711	gb|Solanum lycopersicum cDNA, clone: LEFL2015F02, HTC in fruit [AK325711]	1.08568	2.12237	0.0207354
AK323693	af380644_1 at3g18560 k24m9_5	A_96_P031836	AK323693	AK323693	gb|Solanum lycopersicum cDNA, clone: LEFL1062CB04, HTC in leaf [AK323693]	1.0855	2.12211	0.0350836
TA54882_4081	protein	A_96_P119317	TA54882_4081	TA54882_4081	tc|Rep: Chromosome chr11 scaffold_13, whole genome shotgun sequence - Vitis vinifera (Grape), partial (42%) [TC202432]	1.08476	2.12103	0.00724306
AJ012798	beta-galactosidase	A_96_P014281	tEG3	AJ012798	gb|Lycopersicon esculentum mRNA for ss-galactosidase, clone tEG3 [AJ012798]	1.08312	2.11862	0.0223672
AK320913	protein	A_96_P228094	AK320913	AK320913	gb|Solanum lycopersicum cDNA, clone: LEFL1014BH07, HTC in leaf [AK320913]	1.08254	2.11776	0.0093122
AK247719	serine protease	A_96_P081999	AK247719	AK247719	gb|Solanum lycopersicum cDNA, clone: LEFL1097DH02, HTC in leaf [AK247719]	1.08216	2.1172	0.0049692
AW624998	udp-	A_96_P160171	AW624998	AW624998	Unknown	1.08179	2.11666	0.0425289
AK322350	polcalcin jun	A_96_P068306	AK322350	AK322350	gb|Solanum lycopersicum cDNA, clone: LEFL1036DA08, HTC in leaf [AK322350]	1.07979	2.11373	0.00922834
AK323749	protein	A_96_P231604	AK323749	AK323749	gb|Solanum lycopersicum cDNA, clone: LEFL1063BD02, HTC in leaf [AK323749]	1.07977	2.11371	0.047696
AK322324	cytochrome p450 monooxygenase	A_96_P100544	AK322324	AK322324	gb|Solanum lycopersicum cDNA, clone: LEFL1036BE03, HTC in leaf [AK322324]	1.07662	2.10908	0.0155367
CD003440	early light inducible protein	A_96_P225669	CD003440	CD003440	tc|Rep: Early light inducible protein - Solanum lycopersicum (Tomato) (Lycopersicon esculentum), complete [TC212197]	1.07632	2.10865	0.0245897
AK324751	protein	A_96_P233069	AK324751	AK324751	gb|Solanum lycopersicum cDNA, clone: LEFL1085BD11, HTC in leaf [AK324751]	1.07427	2.10566	0.00637552
CK715404	phosphoinositide binding	A_96_P226544	CK715404	CK715404	Unknown	1.07416	2.1055	0.00687443
AK326458	hypoersensitive response protein	A_96_P029171	AK326458	AK326458	gb|Solanum lycopersicum cDNA, clone: LEFL2007M04, HTC in fruit [AK326458]	1.0734	2.10438	0.00344017
AK319898	protein	A_96_P063816	AK319898	AK319898	gb|Solanum lycopersicum cDNA, clone: LEFL1003AG08, HTC in leaf [AK319898]	1.072	2.10235	0.00824258
TA48008_4081	alpha-l-fucosidase 2	A_96_P022171	TA48008_4081	TA48008_4081	tc|Rep: Chromosome chr1 scaffold_5, whole genome shotgun sequence - Vitis vinifera (Grape), partial (92%) [TC214402]	1.07151	2.10162	0.00922834
TA38596_4081	phosphatase	A_96_P247242	TA38596_4081	TA38596_4081	Unknown	1.06914	2.09819	0.048776
AK323926	mip tip subfamily	A_96_P010356	AK323926	AK323926	gb|Solanum lycopersicum cDNA, clone: LEFL1067CG12, HTC in leaf [AK323926]	1.06811	2.09668	0.0389555
TC212218	at1g11170 t28p6_16	A_96_P258237	TC212218	TC212218	Unknown	1.06711	2.09523	0.0319825
AW929404	protein binding	A_96_P165696	AW929404	AW929404	Unknown	1.06698	2.09505	0.0133304
AW096551	af393847_1beta-amylase pct-bmyi	A_96_P151201	AW096551	AW096551	Unknown	1.06627	2.09401	0.0207354
AK247258	---NA---	A_96_P059091	AK247258	AK247258	gb|Solanum lycopersicum cDNA, clone: LEFL1076AB04, HTC in leaf [AK247258]	1.06588	2.09344	0.0322867
DB685210	---NA---	A_96_P228574	DB685210	DB685210	Unknown	1.06505	2.09224	0.00879978
AK324229	hydroxyphenylpyruvate reductase	A_96_P125287	AK324229	AK324229	gb|Solanum lycopersicum cDNA, clone: LEFL1074AC07, HTC in leaf [AK324229]	1.06438	2.09127	0.0171651
AK320661	receptor protein kinase	A_96_P227844	AK320661	AK320661	gb|Solanum lycopersicum cDNA, clone: LEFL1012AC02, HTC in leaf [AK320661]	1.06366	2.09022	0.00331677
GO373633	protein	A_96_P029426	GO373633	GO373633	gb|ctsb5i17 Tomato Seed Library [B] Solanum lycopersicum cDNA clone cTSB-5-I17 5', mRNA sequence [GO373633]	1.06278	2.08895	0.00502943
GO372806	protein	A_96_P102489	GO372806	GO372806	gb|ctsb2p11 Tomato Seed Library [B] Solanum lycopersicum cDNA clone cTSB-2-P11 5', mRNA sequence [GO372806]	1.0625	2.08854	0.0115667
TA36586_4081	-like protein	A_96_P250642	TA36586_4081	TA36586_4081	tc|Rep: Chromosome chr7 scaffold_42, whole genome shotgun sequence - Vitis vinifera (Grape), partial (88%) [TC196052]	1.06212	2.088	0.02151
AK247695	Os08g0176000 [Oryza sativa (japonica cultivar-group)]	A_96_P180644	AK247695	AK247695	gb|Solanum lycopersicum cDNA, clone: LEFL1093DB03, HTC in leaf [AK247695]	1.06192	2.0877	0.0145608
TA56705_4081	nac domain ipr003441	A_96_P126767	TA56705_4081	TA56705_4081	tc|Rep: Chromosome chr15 scaffold_37, whole genome shotgun sequence - Vitis vinifera (Grape), partial (41%) [TC211707]	1.06142	2.08698	0.0131295
AK322479	ac069473_11 senescence-assocated 28418-29806	A_96_P035037	AK322479	AK322479	gb|Solanum lycopersicum cDNA, clone: LEFL1038BB03, HTC in leaf [AK322479]	1.0605	2.08565	0.0135771
TA44220_4081	protein	A_96_P102254	TA44220_4081	TA44220_4081	tc|Rep: Probable pectate lyase P59 precursor - Solanum lycopersicum (Tomato) (Lycopersicon esculentum), partial (88%) [TC210324]	1.05927	2.08388	0.028359
AK324711	transparent testa 1	A_96_P233024	AK324711	AK324711	gb|Solanum lycopersicum cDNA, clone: LEFL1081BG10, HTC in leaf [AK324711]	1.05828	2.08245	0.00442522
AK328644	chalcone-flavanone isomerase family expressed	A_96_P037126	AK328644	AK328644	gb|Solanum lycopersicum cDNA, clone: LEFL3026K17, HTC in root [AK328644]	1.05492	2.0776	0.0094313
DB688269	protein	A_96_P044371	DB688269	DB688269	gb|DB688269 Solanum lycopersicum cv. Micro-Tom leaf Solanum lycopersicum cDNA clone LEFL1032CA02 5', mRNA sequence [DB688269]	1.05447	2.07695	0.00795839
CD003430	predicted protein [Populus trichocarpa]	A_96_P086454	CD003430	CD003430	gb|EST1564 Normalized cDNA library from ripening tomato pericarp Lycopersicon esculentum cDNA clone LePU1564, mRNA sequence [CD003430]	1.05397	2.07623	0.0135712
AW621265	gibberellin receptor	A_96_P157756	AW621265	AW621265	Unknown	1.0529	2.07469	0.0063177
AK247326	high mobility group family	A_96_P075669	AK247326	AK247326	gb|Solanum lycopersicum cDNA, clone: LEFL1096AA07, HTC in leaf [AK247326]	1.0516	2.07283	0.032755
AK329191	zinc finger protein	A_96_P127912	AK329191	AK329191	gb|Solanum lycopersicum cDNA, clone: LEFL3121C14, HTC in root [AK329191]	1.05028	2.07094	0.0468875
TA54087_4081	auxin-responsive family protein	A_96_P115907	TA54087_4081	TA54087_4081	tc|Rep: Chromosome chr15 scaffold_37, whole genome shotgun sequence - Vitis vinifera (Grape), partial (76%) [TC208588]	1.04942	2.0697	0.00554099
BI933689	aldo keto reductase family-like protein	A_96_P206279	BI933689	BI933689	tc|Rep: Chromosome chr12 scaffold_18, whole genome shotgun sequence - Vitis vinifera (Grape), partial (36%) [TC199529]	1.04661	2.06567	0.0357011
AK325271	protein	A_96_P032386	AK325271	AK325271	gb|Solanum lycopersicum cDNA, clone: LEFL1094BH05, HTC in leaf [AK325271]	1.04589	2.06464	0.00345055
BI205109	protein	A_96_P196749	BI205109	BI205109	Unknown	1.04565	2.0643	0.00697773
BI206287	myosin viii-b	A_96_P197184	BI206287	BI206287	Unknown	1.04555	2.06416	0.0123912
TA44929_4081	heat-shock	A_96_P219964	TA44929_4081	TA44929_4081	tc|Rep: Class I heat shock protein - Glycine max (Soybean), partial (65%) [TC207926]	1.0455	2.06409	0.00916939
BM410411	nhl repeat-containing protein	A_96_P207884	BM410411	BM410411	tc|Rep: Chromosome chr14 scaffold_21, whole genome shotgun sequence - Vitis vinifera (Grape), partial (30%) [TC216652]	1.04535	2.06387	0.0151499
AK324734	blue copper protein	A_96_P016796	AK324734	AK324734	gb|Solanum lycopersicum cDNA, clone: LEFL1081DH11, HTC in leaf [AK324734]	1.04464	2.06285	0.0318531
BT014183	protein	A_96_P146461	BT014183	BT014183	gb|Lycopersicon esculentum clone 133350R, mRNA sequence [BT014183]	1.04447	2.0626	0.00890565
BM411056	pollen-specific c2 domain containing protein	A_96_P049511	BM411056	BM411056	gb|EST585383 tomato breaker fruit Lycopersicon esculentum cDNA clone cLEG55D3 5' end, mRNA sequence [BM411056]	1.04419	2.06221	0.0264981
AJ785145	cytochrome p450	A_96_P142517	AJ785145	AJ785145	Unknown	1.04313	2.06069	0.0217478
DV105561	phosphoethanolamine phosphocholine	A_96_P247417	DV105561	DV105561	Unknown	1.04194	2.059	0.0488063
AK321806	heat shock -like	A_96_P118397	AK321806	AK321806	gb|Solanum lycopersicum cDNA, clone: LEFL1029CH12, HTC in leaf [AK321806]	1.04163	2.05855	0.017648
BW688716	---NA---	A_96_P035571	BW688716	BW688716	gb|BW688716 Lycopersicon esculentum cv. Micro-Tom fruit Lycopersicon esculentum cDNA clone FC12DH03 5', mRNA sequence [BW688716]	1.0413	2.05808	0.00369866
TA44457_4081	protein	A_96_P029771	TA44457_4081	TA44457_4081	tc|Rep: Chromosome chr14 scaffold_63, whole genome shotgun sequence - Vitis vinifera (Grape), partial (31%) [TC198238]	1.04086	2.05746	0.0228429
BW686862	subtilisin-like serine protease	A_96_P022276	BW686862	BW686862	gb|BW686862 Lycopersicon esculentum cv. Micro-Tom fruit Lycopersicon esculentum cDNA clone FC07BG12 5', mRNA sequence [BW686862]	1.04042	2.05682	0.0016698
TA42930_4081	hyoscyamine 6-	A_96_P100684	TA42930_4081	TA42930_4081	Unknown	1.03958	2.05563	0.0015951
AK324219	dna binding	A_96_P038821	AK324219	AK324219	gb|Solanum lycopersicum cDNA, clone: LEFL1073DF01, HTC in leaf [AK324219]	1.03915	2.05502	0.0163647
AK328961	protein	A_96_P160506	AK328961	AK328961	gb|Solanum lycopersicum cDNA, clone: LEFL3075N18, HTC in root [AK328961]	1.03838	2.05393	0.0342616
AK324391	cytochrome p450	A_96_P213359	AK324391	AK324391	gb|Solanum lycopersicum cDNA, clone: LEFL1077BD08, HTC in leaf [AK324391]	1.0382	2.05366	0.0342639
FS197443	protein binding	A_96_P112037	FS197443	FS197443	gb|FS197443 Solanum lycopersicum cv Micro-Tom root Solanum lycopersicum cDNA clone LEFL3127A06 5', mRNA sequence [FS197443]	1.03783	2.05314	0.0261768
TA54649_4081	bel14 protein	A_96_P118357	TA54649_4081	TA54649_4081	Unknown	1.03729	2.05236	0.0290218
AK325175	bps1 (bypass 1)	A_96_P233524	AK325175	AK325175	gb|Solanum lycopersicum cDNA, clone: LEFL1092CH06, HTC in leaf [AK325175]	1.0367	2.05153	0.0298371
AI899263	f-box family protein	A_96_P141247	AI899263	AI899263	Unknown	1.03669	2.05152	0.0114713
AI490307	---NA---	A_96_P132732	AI490307	AI490307	Unknown	1.0363	2.05096	0.0291949
AF001269	nadp-malic enzyme	A_96_P090229	LeME1	AF001269	gb|Lycopersicon esculentum NADP-malic enzyme (LeME1) mRNA, nuclear gene encoding chloroplast protein, complete cds [AF001269]	1.03581	2.05026	0.00629273
AW979587	laccase 110c	A_96_P170014	AW979587	AW979587	Unknown	1.03509	2.04924	0.00554099
AK247117	---NA---	A_96_P065821	AK247117	AK247117	gb|Solanum lycopersicum cDNA, clone: LEFL1037BE07, HTC in leaf [AK247117]	1.03369	2.04726	0.0132875
TA40730_4081	neoxanthin cleavage enzyme-like protein	A_96_P097549	TA40730_4081	TA40730_4081	tc|Rep: Carotenoid cleavage dioxygenase 1 - Lactuca sativa (Garden lettuce), partial (86%) [TC209471]	1.02797	2.03916	0.00702369
AK325343	auxin-induced protein	A_96_P033436	LOC543814	AK325343	gb|Solanum lycopersicum cDNA, clone: LEFL1095BH01, HTC in leaf [AK325343]	1.02529	2.03537	0.00243452
BI204027	---NA---	A_96_P065541	BI204027	BI204027	gb|EST522067 cTOS Lycopersicon esculentum cDNA clone cTOS3H8 5' end, mRNA sequence [BI204027]	1.02381	2.03328	0.00670437
AK326103	protein	A_96_P154936	AK326103	AK326103	gb|Solanum lycopersicum cDNA, clone: LEFL2002BE12, HTC in fruit [AK326103]	1.02365	2.03306	0.0185863
AI488143	white-brown-complex abc transporter family	A_96_P054476	AI488143	AI488143	gb|EST246465 tomato ovary, TAMU Lycopersicon esculentum cDNA clone cLED21K11, mRNA sequence [AI488143]	1.02324	2.03248	0.04457
TC211411	sgp1 monomeric g-	A_96_P257562	TC211411	TC211411	tc|Rep: Chromosome chr12 scaffold_36, whole genome shotgun sequence - Vitis vinifera (Grape), partial (32%) [TC211411]	1.02315	2.03235	0.0259562
AW443970	protein	A_96_P028996	AW443970	AW443970	gb|EST308900 tomato mixed elicitor, BTI Lycopersicon esculentum cDNA clone cLET45J20 5', mRNA sequence [AW443970]	1.0224	2.03129	0.0211288
AK247429	phosphoinositide binding	A_96_P064736	AK247429	AK247429	gb|Solanum lycopersicum cDNA, clone: LEFL1019DB10, HTC in leaf [AK247429]	1.02217	2.03098	0.00699773
AK328831	protein	A_96_P212274	AK328831	AK328831	gb|Solanum lycopersicum cDNA, clone: LEFL3054M19, HTC in root [AK328831]	1.02095	2.02925	0.017356
AI484654	cysteine proteinase	A_96_P130262	AI484654	AI484654	Unknown	1.0209	2.02918	0.0292287
AK321732	protein	A_96_P061411	AK321732	AK321732	gb|Solanum lycopersicum cDNA, clone: LEFL1029AC06, HTC in leaf [AK321732]	1.01931	2.02695	0.019117
AK247173	protein	A_96_P082399	AK247173	AK247173	gb|Solanum lycopersicum cDNA, clone: LEFL1049CG09, HTC in leaf [AK247173]	1.01756	2.02449	0.0158299
BI207035	protein	A_96_P197489	BI207035	BI207035	Unknown	1.01717	2.02395	0.0473569
DB696735	protein	A_96_P085434	DB696735	DB696735	Unknown	1.01504	2.02096	0.0292979
EG364746	---NA---	A_96_P068706	EG364746	EG364746	gb|chan00027 Tomato root of CBF1-5 transgenic plant library Solanum lycopersicum cDNA clone LEC5R01D08, mRNA sequence [EG364746]	1.01464	2.0204	0.0265599
AK328082	protein	A_96_P068626	AK328082	AK328082	gb|Solanum lycopersicum cDNA, clone: LEFL2046A09, HTC in fruit [AK328082]	1.01462	2.02038	0.0317391
AK327583	triacylglycerol lipase 2	A_96_P037916	AK327583	AK327583	gb|Solanum lycopersicum cDNA, clone: LEFL2033G13, HTC in fruit [AK327583]	1.01437	2.02002	0.0134859
BF096870	amino acid transporter	A_96_P181354	BF096870	BF096870	tc|Rep: Chromosome chr14 scaffold_9, whole genome shotgun sequence - Vitis vinifera (Grape), partial (54%) [TC214242]	1.0142	2.01978	0.0438055
AK319624	sigma factor	A_96_P116282	AK319624	AK319624	gb|Solanum lycopersicum cDNA, clone: LEFL1081AG11, HTC in leaf [AK319624]	1.01394	2.01942	0.0178038
TA55381_4081	predicted protein [Populus trichocarpa]	A_96_P220194	TA55381_4081	TA55381_4081	tc|Rep: Chromosome chr18 scaffold_1, whole genome shotgun sequence - Vitis vinifera (Grape), partial (15%) [TC213971]	1.01387	2.01933	0.0221996
AK247503	at5g37260-like protein	A_96_P105169	AK247503	AK247503	gb|Solanum lycopersicum cDNA, clone: LEFL1037AF07, HTC in leaf [AK247503]	1.01359	2.01893	0.0382588
BT013263	remorin family protein	A_96_P012251	rem-1	BT013263	gb|Lycopersicon esculentum clone 134805R, mRNA sequence [BT013263]	1.01338	2.01864	0.00719593
CK348342	amp dependent	A_96_P225839	CK348342	CK348342	Unknown	1.01273	2.01772	0.049152
AK324162	f-box family protein	A_96_P109067	AK324162	AK324162	gb|Solanum lycopersicum cDNA, clone: LEFL1072DD10, HTC in leaf [AK324162]	1.01208	2.01682	0.0251173
AK322060	protein kinase family protein	A_96_P025136	AK322060	AK322060	gb|Solanum lycopersicum cDNA, clone: LEFL1032DH06, HTC in leaf [AK322060]	1.0115	2.01601	0.045888
AF375968	homeobox protein knotted-	A_96_P013911	KN4	AF375968	gb|Lycopersicon esculentum knotted homeodomain protein 4 (KN4) mRNA, partial cds [AF375968]	1.01081	2.01504	0.0336781
AK322179	protein	A_96_P071314	AK322179	AK322179	gb|Solanum lycopersicum cDNA, clone: LEFL1034CC03, HTC in leaf [AK322179]	1.01028	2.01431	0.0150416
AW092643	predicted protein [Populus trichocarpa]	A_96_P007786	AW092643	AW092643	gb|EST285823 tomato mixed elicitor, BTI Lycopersicon esculentum cDNA clone cLET21I11, mRNA sequence [AW092643]	1.01023	2.01424	0.00922834
BE459797	protein	A_96_P046241	BE459797	BE459797	gb|EST415089 tomato developing [BE459797]	1.01003	2.01396	0.00436337
DB714958	serine-threonine protein plant-	A_96_P237737	DB714958	DB714958	Unknown	1.0096	2.01336	0.0150986
AK323895	protein	A_96_P231934	AK323895	AK323895	gb|Solanum lycopersicum cDNA, clone: LEFL1067AE09, HTC in leaf [AK323895]	1.00893	2.01242	0.0183782
AK327653	universal stress protein family protein	A_96_P092219	AK327653	AK327653	gb|Solanum lycopersicum cDNA, clone: LEFL2034O18, HTC in fruit [AK327653]	1.00862	2.01199	0.0240891
AK327061	myr1 (myb-related protein 1) transcription factor	A_96_P238108	AK327061	AK327061	gb|Solanum lycopersicum cDNA, clone: LEFL2020G15, HTC in fruit [AK327061]	1.00684	2.00951	0.0264454
AW219022	mads-box protein	A_96_P046311	AW219022	AW219022	gb|EST301504 tomato root during [AW219022]	1.00583	2.00809	0.00547967
AK327370	protein	A_96_P124672	AK327370	AK327370	gb|Solanum lycopersicum cDNA, clone: LEFL2028B03, HTC in fruit [AK327370]	1.00564	2.00783	0.0206047
AK323992	spermine synthase	A_96_P014556	spe4	AK323992	gb|Solanum lycopersicum cDNA, clone: LEFL1069BE11, HTC in leaf [AK323992]	1.00525	2.00729	0.00757049
TA55264_4081	---NA---	A_96_P120837	TA55264_4081	TA55264_4081	Unknown	1.00521	2.00723	0.0140371
DB702980	---NA---	A_96_P232759	DB702980	DB702980	Unknown	1.00463	2.00643	0.0145209
DB701387	---NA---	A_96_P232414	DB701387	DB701387	Unknown	1.00431	2.00598	0.00218534
TC209911	protein	A_96_P256437	TC209911	TC209911	tc|Rep: TCP family transcription factor-like - Oryza sativa subsp. japonica (Rice), partial (27%) [TC209911]	1.00428	2.00595	0.023397
BI423064	spermine synthase	A_96_P199814	BI423064	BI423064	tc|Rep: Chromosome chr4 scaffold_6, whole genome shotgun sequence - Vitis vinifera (Grape), partial (89%) [TC196328]	1.00351	2.00488	0.00523284
AK325610	integral membrane protein	A_96_P101919	AK325610	AK325610	gb|Solanum lycopersicum cDNA, clone: LEFL1098DD05, HTC in leaf [AK325610]	1.00328	2.00455	0.0154418
BG627448	---NA---	A_96_P065256	BG627448	BG627448	gb|cC-esflcLEL17J05a1 Tomato flower library from a mixture of developmental stages Lycopersicon esculentum cDNA clone cC-esflcLEL17J05a1, mRNA sequence [BG627448]	1.00307	2.00426	0.0216028
AK324128	unnamed protein product [Vitis vinifera]	A_96_P038596	AK324128	AK324128	gb|Solanum lycopersicum cDNA, clone: LEFL1072AD01, HTC in leaf [AK324128]	1.00299	2.00415	0.0128177
AW033168	sodium-dicarboxylate cotransporter	A_96_P145496	AW033168	AW033168	Unknown	1.0028	2.00389	0.0258381
AK246325	protein	A_96_P035691	AK246325	AK246325	gb|Solanum lycopersicum cDNA, clone: FC06DD03, HTC in fruit [AK246325]	1.00276	2.00383	0.00971456
AK319710	protein	A_96_P199369	AK319710	AK319710	gb|Solanum lycopersicum cDNA, clone: LEFL1001BB12, HTC in leaf [AK319710]	1.00162	2.00225	0.0124482
TA51708_4081	single myb histone	A_96_P064051	TA51708_4081	TA51708_4081	tc|Rep: Chromosome chr3 scaffold_117, whole genome shotgun sequence - Vitis vinifera (Grape), partial (82%) [TC206945]	1.00141	2.00196	0.0125352
TA53500_4081	ric6 (rop-interactive crib motif-containing protein 6)	A_96_P113472	TA53500_4081	TA53500_4081	tc|Rep: Desiccation-associated protein - Lilium longiflorum (Trumpet lily), partial (24%) [TC209433]	1.00118	2.00164	0.00707917
BW692645	sodium-dicarboxylate cotransporter	A_96_P057631	BW692645	BW692645	gb|BW692645 Lycopersicon esculentum cv. Micro-Tom fruit Lycopersicon esculentum cDNA clone FC26AB08 5', mRNA sequence [BW692645]	1.00076	2.00105	0.0204437
[truncated: 1,576 more rows]

## Sheet: DW
primaryID	Bl2go annotation	ProbeName	GeneName	SystematicName	Description	M (log2FC)	FoldChange (FC)	FalseDiscoveryRate (FDR)
[truncated: 1,398 more rows]
