# Supplementary material for: Transcriptomics of the Interaction between the Monopartite Phloem-Limited Geminivirus Tomato Yellow Leaf Curl Sardinia Virus and Solanum lycopersicum Highlights a Role for Plant Hormones, Autophagy and Plant Immune System Fine Tuning during Infection
Source: PLoS One. 2014 Feb 28;9(2):e89951. doi: 10.1371/journal.pone.0089951 (PMC3938563; doi:10.1371/journal.pone.0089951)
Supplement: Table S3 — Quantitative Real-Time PCR data. (XLS) [file pone.0089951.s003.xls]

## Sheet: Legend
	Supplementary Table S3 – Quantitative Real-Time PCR
	Raw data of quantitative Real-Time PCR experiments used to validate microarray expression data

## Sheet: AK329513
AK329513
samples	Ct housekeeping (HK) gene	Ct target gene	st. dev. Target gene		samples	average Ct HK gene	average Ct target gene	ΔCT	ΔΔCt	2^-ΔΔCt
mock 1	27.2523	34.352	0.0108678		Mock 1	27.1096	34.3444	7.23474
mock 1	26.9669	34.3367			Mock 2	26.6764	34.2299	7.55345
mock 1					Mock 3	27.1275	33.5455	6.41802
mock 2	26.7727	34.6333	0.570486		Mock 4	26.6601	33.1766	6.51649
mock 2	26.7385	33.8265			TYLCSV 1	26.3874	27.8408	1.45342	-5.78133	54.9987
mock 2	26.5181				TYLCSV 2	26.7343	28.6254	1.89107	-5.66238	50.6463
mock 3	27.2288	33.9705	0.601013		TYLCSV 3	26.7219	28.1205	1.39855	-5.01947	32.4348
mock 3	27.1378	33.1205			TYLCSV 4	26.8233	28.3705	1.54721	-4.96927	31.3257
mock 3	27.0158
mock 4	26.6963	32.9713	0.290316
mock 4	26.51	33.3819							average	42.3514
mock 4	26.774								st.err.	6.11463
TYLCSV 1	26.284	27.9435	0.145314
TYLCSV 1	26.4033	27.738
TYLCSV 1	26.4748
TYLCSV 2	26.716	28.787	0.23943
TYLCSV 2	26.7359	28.7388
TYLCSV 2	26.751	28.3503
TYLCSV 3	26.7278	28.2656	0.144544
TYLCSV 3	26.7278	28.1193
TYLCSV 3	26.7101	27.9765
TYLCSV 4	26.8632	28.3461	0.158656
TYLCSV 4	26.8199	28.2255
TYLCSV 4	26.7868	28.54

## Sheet: AI777049
AI777049
samples	Ct housekeeping (HK) gene	Ct target gene	st. dev. Target gene		samples	average Ct HK gene	average Ct target gene	ΔCT	ΔΔCt	2^-ΔΔCt
mock 1	27.2523	33.6762	0.198698		Mock 1	27.1096	33.5357	6.42613
mock 1	26.9669	33.3952			Mock 2	26.6764	32.8022	6.12576
mock 1					Mock 3	27.1275	30.3441	3.21662
mock 2	26.7727	32.9554	0.216652		Mock 4	26.6601	30.8293	4.16914
mock 2	26.7385	32.649			TYLCSV 1	26.3874	28.3394	1.95207	-4.47406	22.2242
mock 2	26.5181				TYLCSV 2	26.7343	26.9897	0.255357	-5.87041	58.5017
mock 3	27.2288	30.368	0.0338456		TYLCSV 3	26.7219	25.2759	-1.44599	-4.66261	25.3271
mock 3	27.1378	30.3202			TYLCSV 4	26.8233	26.9296	0.106261	-4.06288	16.7128
mock 3	27.0158
mock 4	26.6963	31.0003	0.241904
mock 4	26.51	30.6582							average	30.6915
mock 4	26.774								st.err.	9.43965
TYLCSV 1	26.284	28.0834	0.334514
TYLCSV 1	26.4033	28.7179
TYLCSV 1	26.4748	28.217
TYLCSV 2	26.716	27.0806	0.0836984
TYLCSV 2	26.7359	26.9726
TYLCSV 2	26.751	26.9158
TYLCSV 3	26.7278	25.4324	0.14088
TYLCSV 3	26.7278	25.1592
TYLCSV 3	26.7101	25.2362
TYLCSV 4	26.8632	27.0198	0.0446285
TYLCSV 4	26.8199	26.9567
TYLCSV 4	26.7868	26.8123

## Sheet: DB711969
DB711969
samples	Ct housekeeping (HK) gene	Ct target gene	st. dev. Target gene		samples	average Ct HK gene	average Ct target gene	ΔCT	ΔΔCt	2^-ΔΔCt
mock 1	27.2523	34.2068			Mock 1	27.1096	34.2068	7.09718
mock 1	26.9669				Mock 2	26.6764	35.0886	8.41216
mock 1					Mock 3	27.1275	32.5572	5.4297
mock 2	26.7727	35.0886			Mock 4	26.6601
mock 2	26.7385				TYLCSV 1	26.3874	28.8509	2.46352	-4.63365	24.8238
mock 2	26.5181				TYLCSV 2	26.7343	30.543	3.80867	-4.60348	24.3101
mock 3	27.2288	32.4689	0.124895		TYLCSV 3	26.7219	29.7254	3.00352	-2.42618	5.37468
mock 3	27.1378	32.6455			TYLCSV 4	26.8233	29.9694	3.14605
mock 3	27.0158
mock 4	26.6963
mock 4	26.51								average	18.1695
mock 4	26.774								st.err.	5.54182
TYLCSV 1	26.284	28.7794	0.155124
TYLCSV 1	26.4033	28.7444
TYLCSV 1	26.4748	29.0289
TYLCSV 2	26.716	30.5681	0.176806
TYLCSV 2	26.7359	30.355
TYLCSV 2	26.751	30.7059
TYLCSV 3	26.7278	29.7554	0.386239
TYLCSV 3	26.7278	30.0958
TYLCSV 3	26.7101	29.3251
TYLCSV 4	26.8632	30.725	0.513145
TYLCSV 4	26.8199	29.9993
TYLCSV 4	26.7868	29.1838

## Sheet: BW689844
BW689844
samples	Ct housekeeping (HK) gene	Ct target gene	st. dev. Target gene		samples	average Ct HK gene	average Ct target gene	ΔCT	ΔΔCt	2^-ΔΔCt
mock 1	27.2523	33.2459	0.485464		Mock 1	27.1096	33.5892	6.47959
mock 1	26.9669	33.9325			Mock 2	26.6764	34.5904	7.91401
mock 1					Mock 3	27.1275	33.6158	6.48836
mock 2	26.7727	34.9235	0.471049		Mock 4	26.6601	35.8737	9.21362
mock 2	26.7385	34.2574			TYLCSV 1	26.3874	29.7812	3.39385	-3.08574	8.48986
mock 2	26.5181				TYLCSV 2	26.7343	31.9304	5.19608	-2.71793	6.5793
mock 3	27.2288	33.8814	0.375626		TYLCSV 3	26.7219	31.2456	4.5237	-1.96466	3.9032
mock 3	27.1378	33.3502			TYLCSV 4	26.8233	31.5325	4.70917	-4.50445	22.6973
mock 3	27.0158
mock 4	26.6963	35.556	0.375135
mock 4	26.51	36.2876							average	10.4174
mock 4	26.774	35.7777							st.err.	4.19998
TYLCSV 1	26.284	29.7865	0.107963
TYLCSV 1	26.4033	29.8864
TYLCSV 1	26.4748	29.6707
TYLCSV 2	26.716	31.7278	0.195455
TYLCSV 2	26.7359	32.1178
TYLCSV 2	26.751	31.9456
TYLCSV 3	26.7278	31.7936	0.477263
TYLCSV 3	26.7278	31.0228
TYLCSV 3	26.7101	30.9205
TYLCSV 4	26.8632	31.491	0.058752
TYLCSV 4	26.8199	31.574
TYLCSV 4	26.7868

## Sheet: AI777966
AI777966
samples	Ct housekeeping (HK) gene	Ct target gene	st. dev. Target gene		samples	average Ct HK gene	average Ct target gene	ΔCT	ΔΔCt	2^-ΔΔCt
mock 1	27.2523	29.2852	1.57362		Mock 1	27.1096	30.132	3.02235
mock 1	26.9669	29.163			Mock 2	26.6764	29.3154	2.639
mock 1		31.9476			Mock 3	27.1275	29.6888	2.56137
mock 2	26.7727	29.4877	0.171148		Mock 4	26.6601	28.563	1.90287
mock 2	26.7385	29.1455			TYLCSV 1	26.3874	25.5514	-0.835979	-3.85833	14.5035
mock 2	26.5181	29.3131			TYLCSV 2	26.7343	25.8984	-0.8359	-3.4749	11.1186
mock 3	27.2288	29.8287	0.180252		TYLCSV 3	26.7219	26.2138	-0.508167	-3.06954	8.39506
mock 3	27.1378	29.4854			TYLCSV 4	26.8233	26.2076	-0.615742	-2.51861	5.73029
mock 3	27.0158	29.7525
mock 4	26.6963	28.6567	0.328963
mock 4	26.51	28.1973							average	9.93686
mock 4	26.774	28.835							st.err.	1.87801
TYLCSV 1	26.284	25.4719	0.101074
TYLCSV 1	26.4033	25.517
TYLCSV 1	26.4748	25.6652
TYLCSV 2	26.716	25.8194	0.205968
TYLCSV 2	26.7359	25.7437
TYLCSV 2	26.751	26.1322
TYLCSV 3	26.7278	26.1759	0.0908483
TYLCSV 3	26.7278	26.148
TYLCSV 3	26.7101	26.3174
TYLCSV 4	26.8632	26.2077	0.0295608
TYLCSV 4	26.8199	26.1659
TYLCSV 4	26.7868	26.2491

## Sheet: AW442482
AW442482
samples	Ct housekeeping (HK) gene	Ct target gene	st. dev. Target gene		samples	average Ct HK gene	average Ct target gene	ΔCT	ΔΔCt	2^-ΔΔCt
mock 1	27.2523	31.0933	0.136059		Mock 1	27.1096	31.0802	3.97061
mock 1	26.9669	31.2093			Mock 2	26.6764	29.989	3.31252
mock 1		30.9381			Mock 3	27.1275	29.0038	1.87632
mock 2	26.7727	30.1454	0.142784		Mock 4	26.6601	28.645	1.98488
mock 2	26.7385	29.8656			TYLCSV 1	26.3874	26.8276	0.440278	-3.53033	11.5541
mock 2	26.5181	29.9559			TYLCSV 2	26.7343	26.6353	-0.098966	-3.41149	10.6405
mock 3	27.2288	29.0009	0.393746		TYLCSV 3	26.7219	26.5897	-0.132219	-2.00854	4.02375
mock 3	27.1378	29.399			TYLCSV 4	26.8233	26.9511	0.12779	-1.85709	3.62277
mock 3	27.0158	28.6115
mock 4	26.6963	28.7197	0.350504
mock 4	26.51	28.2632							average	7.46027
mock 4	26.774	28.9521							st.err.	2.10968
TYLCSV 1	26.284	26.9048	0.0872256
TYLCSV 1	26.4033	26.733
TYLCSV 1	26.4748	26.8451
TYLCSV 2	26.716	26.7928	0.207736
TYLCSV 2	26.7359	26.7133
TYLCSV 2	26.751	26.3999
TYLCSV 3	26.7278	26.7312	0.145295
TYLCSV 3	26.7278	26.597
TYLCSV 3	26.7101	26.4409
TYLCSV 4	26.8632	26.9476	0.0627658
TYLCSV 4	26.8199	26.8588
TYLCSV 4	26.7868	27.047

## Sheet: BP895780
BP895780
samples	Ct housekeeping (HK) gene	Ct target gene	st. dev. Target gene		samples	average Ct HK gene	average Ct target gene	ΔCT	ΔΔCt	2^-ΔΔCt
mock 1	27.2523	25.1429	0.0226518		Mock 1	27.1096	25.169	-1.94064
mock 1	26.9669	25.1802			Mock 2	26.6764	22.7664	-3.91007
mock 1		25.1838			Mock 3	27.1275	23.4976	-3.62983
mock 2	26.7727	22.655	0.12302		Mock 4	26.6601	24.1466	-2.51353
mock 2	26.7385	22.8984			TYLCSV 1	26.3874	27.0598	0.672426	2.61306	0.163452
mock 2	26.5181	22.7456			TYLCSV 2	26.7343	24.3236	-2.41066	1.49941	0.353698
mock 3	27.2288	23.5639	0.106035		TYLCSV 3	26.7219	27.071	0.349106	3.97894	0.0634191
mock 3	27.1378	23.5537			TYLCSV 4	26.8233	25.6913	-1.13206	1.38147	0.383828
mock 3	27.0158	23.3753
mock 4	26.6963	24.5521	0.573449
mock 4	26.51	23.7411							average	0.241099
mock 4	26.774								st.err.	0.0767297
TYLCSV 1	26.284	26.8562	0.220572
TYLCSV 1	26.4033	27.2941
TYLCSV 1	26.4748	27.0291
TYLCSV 2	26.716	24.3141	0.0577031
TYLCSV 2	26.7359	24.2713
TYLCSV 2	26.751	24.3855
TYLCSV 3	26.7278	26.996	0.145745
TYLCSV 3	26.7278	27.239
TYLCSV 3	26.7101	26.9781
TYLCSV 4	26.8632	25.6755	0.0223183
TYLCSV 4	26.8199	25.707
TYLCSV 4	26.7868	25.675

## Sheet: AJ243454
AJ243454.1
samples	Ct housekeeping (HK) gene	Ct target gene	st. dev. Target gene		samples	average Ct HK gene	average Ct target gene	ΔCT	ΔΔCt	2^-ΔΔCt
mock 1	27.2523	31.7899	0.0192109		Mock 1	27.1096	31.7763	4.66666
mock 1	26.9669	31.7627			Mock 2	26.6764	31.8063	5.12987
mock 1		31.536			Mock 3	27.1275	31.5223	4.3948
mock 2	26.7727	31.7964	0.0862899		Mock 4	26.6601	31.2255	4.56542
mock 2	26.7385	31.8971			TYLCSV 1	26.3874	30.8345	4.44718	-0.219484	1.16432
mock 2	26.5181	31.7254			TYLCSV 2	26.7343	30.8859	4.15157	-0.978303	1.97015
mock 3	27.2288	31.5026	0.0853782		TYLCSV 3	26.7219	30.8255	4.10362	-0.291182	1.22364
mock 3	27.1378	31.6158			TYLCSV 4	26.8233	30.7081	3.88481	-0.68061	1.60282
mock 3	27.0158	31.4484
mock 4	26.6963	31.1762	0.0773242
mock 4	26.51	31.1858							average	1.49023
mock 4	26.774	31.3147							st.err.	0.187146
TYLCSV 1	26.284	30.6805	0.141917
TYLCSV 1	26.4033	30.9599
TYLCSV 1	26.4748	30.8633
TYLCSV 2	26.716	30.9566	0.142534
TYLCSV 2	26.7359	30.7218
TYLCSV 2	26.751	30.9792
TYLCSV 3	26.7278	30.7319	0.116912
TYLCSV 3	26.7278	30.9566
TYLCSV 3	26.7101	30.7882
TYLCSV 4	26.8632	30.7559	0.0498769
TYLCSV 4	26.8199	30.7121
TYLCSV 4	26.7868	30.6564

## Sheet: AJ002590
AJ002590.1
samples	Ct housekeeping (HK) gene	Ct target gene	st. dev. Target gene		samples	average Ct HK gene	average Ct target gene	ΔCT	ΔΔCt	2^-ΔΔCt
mock 1	27.2523	24.2982	0.0571107		Mock 1	27.1096	24.2579	-2.85174
mock 1	26.9669	24.2175			Mock 2	26.6764	24.7923	-1.88411
mock 1		23.9831			Mock 3	27.1275	24.7969	-2.33056
mock 2	26.7727	24.7979	0.0165832		Mock 4	26.6601	24.5379	-2.12223
mock 2	26.7385	24.8054			TYLCSV 1	26.3874	23.4139	-2.9735	-0.121758	1.08806
mock 2	26.5181	24.7737			TYLCSV 2	26.7343	23.7014	-3.03292	-1.14881	2.21731
mock 3	27.2288	24.7885	0.0870041		TYLCSV 3	26.7219	23.6677	-3.05424	-0.723682	1.65139
mock 3	27.1378	24.8878			TYLCSV 4	26.8233	23.0362	-3.78711	-1.66488	3.17087
mock 3	27.0158	24.7144
mock 4	26.6963	24.2399	0.330142
mock 4	26.51	24.8928							average	2.03191
mock 4	26.774	24.4809							st.err.	0.444151
TYLCSV 1	26.284	23.3882	0.0231103
TYLCSV 1	26.4033	23.433
TYLCSV 1	26.4748	23.4204
TYLCSV 2	26.716	23.6851	0.0164873
TYLCSV 2	26.7359	23.7181
TYLCSV 2	26.751	23.701
TYLCSV 3	26.7278	23.7219	0.0886986
TYLCSV 3	26.7278	23.7158
TYLCSV 3	26.7101	23.5653
TYLCSV 4	26.8632	23.2604	0.204848
TYLCSV 4	26.8199	22.9895
TYLCSV 4	26.7868	22.8588

[truncated: 5 more sheets: TC192990, BT012840, TC216948, AJ515747, AJ441250]
