# Supplementary material for: Transcriptomics of the Interaction between the Monopartite Phloem-Limited Geminivirus Tomato Yellow Leaf Curl Sardinia Virus and Solanum lycopersicum Highlights a Role for Plant Hormones, Autophagy and Plant Immune System Fine Tuning during Infection
Source: PLoS One. 2014 Feb 28;9(2):e89951. doi: 10.1371/journal.pone.0089951 (PMC3938563; doi:10.1371/journal.pone.0089951)
Supplement: Table S4 — Overrepresented GO categories among DE genes in TYLCSV-infected tomato. (XLS) [file pone.0089951.s004.xls]

## Sheet: Legend
	Supplementary Table S4 – Overrepresented GO categories among DE genes
	Legend
	set: dataset for analysis of overrepresented GO categories
	M: total number of genes
	N: number of genes annotated to a given GO category
	m: number of genes belonging to the considered dataset
	n: number of genes annotated to a given GO category among the genes belonging to the considered dataset
	expect: number of genes annotated to a given GO category expected by chance
	pv: p-value estimating the significance of the enrichment of a given GO category

## Sheet: pv
set	GO term	N	M	n	m	expect	pv	GO term description	GO branch
UP	GO:0003677	33507	1608	2206	172	105.866	1.65884e-10	DNA binding	molecular_function
UP	GO:0065007	33507	3660	2206	307	240.963	3.6865e-06	biological regulation	biological_process
UP	GO:0030528	33507	1096	2206	138	72.1573	1.45863e-13	transcription regulator activity	molecular_function
UP	GO:0050794	33507	2792	2206	230	183.817	0.000203838	regulation of cellular process	biological_process
UP	GO:0031323	33507	1899	2206	177	125.024	1.54913e-06	regulation of cellular metabolic process	biological_process
UP	GO:0060255	33507	1876	2206	190	123.51	1.51317e-09	regulation of macromolecule metabolic process	biological_process
UP	GO:0010556	33507	1607	2206	169	105.8	8.63629e-10	regulation of macromolecule biosynthetic process	biological_process
UP	GO:0050789	33507	3097	2206	257	203.897	5.22322e-05	regulation of biological process	biological_process
UP	GO:0031326	33507	1626	2206	170	107.051	1.18459e-09	regulation of cellular biosynthetic process	biological_process
UP	GO:0080090	33507	1875	2206	191	123.444	8.63616e-10	regulation of primary metabolic process	biological_process
UP	GO:0019219	33507	1546	2206	164	101.784	8.31427e-10	regulation of nucleobase, nucleoside, nucleotide and nucleic acid metabolic process	biological_process
UP	GO:0045449	33507	1402	2206	163	92.3035	7.84594e-13	regulation of transcription	biological_process
UP	GO:0010468	33507	1701	2206	170	111.989	2.91533e-08	regulation of gene expression	biological_process
UP	GO:0009889	33507	1626	2206	170	107.051	1.18459e-09	regulation of biosynthetic process	biological_process
UP	GO:0019222	33507	2056	2206	198	135.361	3.41355e-08	regulation of metabolic process	biological_process
UP	GO:0051171	33507	1561	2206	164	102.772	1.66933e-09	regulation of nitrogen compound metabolic process	biological_process
UP	GO:0009737	33507	223	2206	30	14.6816	0.000159175	response to abscisic acid stimulus	biological_process
UP	GO:0046872	33507	2453	2206	205	161.498	0.000213868	metal ion binding	molecular_function
UP	GO:0005506	33507	595	2206	69	39.173	3.68544e-06	iron ion binding	molecular_function
UP	GO:0046914	33507	1575	2206	141	103.693	0.000121743	transition metal ion binding	molecular_function
UP	GO:0043169	33507	2574	2206	212	169.464	0.000367827	cation binding	molecular_function
UP	GO:0043167	33507	2578	2206	213	169.728	0.000300832	ion binding	molecular_function
UP	GO:0044428	33507	1561	2206	143	102.772	3.72685e-05	nuclear part	cellular_component
UP	GO:0031981	33507	1415	2206	139	93.1593	1.42743e-06	nuclear lumen	cellular_component
UP	GO:0070013	33507	1502	2206	140	98.8872	1.95877e-05	intracellular organelle lumen	cellular_component
UP	GO:0031974	33507	1509	2206	140	99.348	2.45491e-05	membrane-enclosed lumen	cellular_component
UP	GO:0043233	33507	1502	2206	140	98.8872	1.95877e-05	organelle lumen	cellular_component
UP	GO:0043565	33507	216	2206	29	14.2208	0.000210028	sequence-specific DNA binding	molecular_function
UP	GO:0003700	33507	837	2206	121	55.1056	2.48368e-16	transcription factor activity	molecular_function
UP	GO:0005667	33507	894	2206	122	58.8583	1.39674e-14	transcription factor complex	cellular_component
UP	GO:0044451	33507	1016	2206	125	66.8904	1.02617e-11	nucleoplasm part	cellular_component
UP	GO:0005654	33507	1037	2206	128	68.273	4.5974e-12	nucleoplasm	cellular_component
UP	GO:0009057	33507	542	2206	60	35.6836	5.98523e-05	macromolecule catabolic process	biological_process
UP	GO:0004197	33507	49	2206	13	3.22601	1.17568e-05	cysteine-type endopeptidase activity	molecular_function
UP	GO:0008234	33507	107	2206	18	7.04456	0.000209387	cysteine-type peptidase activity	molecular_function
UP	GO:0015171	33507	73	2206	13	4.8061	0.000881189	amino acid transmembrane transporter activity	molecular_function
UP	GO:0003333	33507	73	2206	13	4.8061	0.000881189	amino acid transmembrane transport	biological_process
UP	GO:0046943	33507	88	2206	16	5.79366	0.000184242	carboxylic acid transmembrane transporter activity	molecular_function
UP	GO:0005342	33507	88	2206	16	5.79366	0.000184242	organic acid transmembrane transporter activity	molecular_function
UP	GO:0009739	33507	90	2206	16	5.92533	0.000241208	response to gibberellin stimulus	biological_process
UP	GO:0016701	33507	73	2206	14	4.8061	0.000256791	oxidoreductase activity, acting on single donors with incorporation of molecular oxygen	molecular_function
UP	GO:0051213	33507	63	2206	12	4.14773	0.000739598	dioxygenase activity	molecular_function
UP	GO:0043449	33507	123	2206	20	8.09795	0.000154674	cellular alkene metabolic process	biological_process
UP	GO:0009692	33507	58	2206	13	3.81855	8.10131e-05	ethylene metabolic process	biological_process
UP	GO:0009693	33507	58	2206	13	3.81855	8.10131e-05	ethylene biosynthetic process	biological_process
UP	GO:0043450	33507	103	2206	19	6.78121	3.89024e-05	alkene biosynthetic process	biological_process
UP	GO:0017153	33507	3	2206	3	0.197511	0.000285009	sodium:dicarboxylate symporter activity	molecular_function
UP	GO:0006914	33507	21	2206	8	1.38258	3.26211e-05	autophagy	biological_process
UP	GO:0009835	33507	57	2206	15	3.75271	2.83798e-06	ripening	biological_process
UP	GO:0009703	33507	6	2206	4	0.395022	0.000252352	nitrate reductase (NADH) activity	molecular_function
UP	GO:0008940	33507	6	2206	4	0.395022	0.000252352	nitrate reductase activity	molecular_function
UP	GO:0046857	33507	6	2206	4	0.395022	0.000252352	oxidoreductase activity, acting on other nitrogenous compounds as donors, with NAD or NADP as acceptor	molecular_function
UP	GO:0010302	33507	18	2206	8	1.18507	8.38704e-06	2-oxoglutarate-dependent dioxygenase activity	molecular_function
UP	GO:0016706	33507	74	2206	16	4.87194	2.05138e-05	oxidoreductase activity, acting on paired donors, with incorporation or reduction of molecular oxygen, 2-oxoglutarate as one donor, and incorporation of one atom each of oxygen into both donors	molecular_function
UP	GO:0031418	33507	28	2206	13	1.84344	6.18607e-09	L-ascorbic acid binding	molecular_function
UP	GO:0016161	33507	19	2206	7	1.2509	0.000132185	beta-amylase activity	molecular_function
UP	GO:0030570	33507	29	2206	8	1.90927	0.000428277	pectate lyase activity	molecular_function
UP	GO:0016837	33507	29	2206	8	1.90927	0.000428277	carbon-oxygen lyase activity, acting on polysaccharides	molecular_function
UP	GO:0015175	33507	11	2206	5	0.724207	0.000406501	neutral amino acid transmembrane transporter activity	molecular_function
UP	GO:0004784	33507	13	2206	6	0.855881	9.27098e-05	superoxide dismutase activity	molecular_function
UP	GO:0016721	33507	13	2206	6	0.855881	9.27098e-05	oxidoreductase activity, acting on superoxide radicals as acceptor	molecular_function
DW	GO:0005488	33507	10080	1398	501	420.564	1.35282e-06	binding	molecular_function
DW	GO:0003674	33507	15336	1398	723	639.858	3.04775e-06	molecular_function	molecular_function
DW	GO:0016020	33507	5503	1398	285	229.6	4.00984e-05	membrane	cellular_component
DW	GO:0044464	33507	14428	1398	679	601.974	1.29506e-05	cell part	cellular_component
DW	GO:0005575	33507	14532	1398	681	606.313	2.29131e-05	cellular_component	cellular_component
DW	GO:0005623	33507	14428	1398	679	601.974	1.29506e-05	cell	cellular_component
DW	GO:0044424	33507	12022	1398	578	501.589	9.11135e-06	intracellular part	cellular_component
DW	GO:0044425	33507	1576	1398	104	65.7549	2.77514e-06	membrane part	cellular_component
DW	GO:0005622	33507	12223	1398	583	509.976	2.22062e-05	intracellular	cellular_component
DW	GO:0009536	33507	4414	1398	230	184.164	0.000184745	plastid	cellular_component
DW	GO:0044444	33507	9504	1398	484	396.532	1.13099e-07	cytoplasmic part	cellular_component
DW	GO:0043231	33507	10709	1398	522	446.808	7.67318e-06	intracellular membrane-bounded organelle	cellular_component
DW	GO:0005737	33507	10086	1398	512	420.814	5.42441e-08	cytoplasm	cellular_component
DW	GO:0043229	33507	11215	1398	534	467.919	8.44451e-05	intracellular organelle	cellular_component
DW	GO:0043227	33507	10716	1398	522	447.1	8.3007e-06	membrane-bounded organelle	cellular_component
DW	GO:0043226	33507	11222	1398	534	468.211	9.04119e-05	organelle	cellular_component
DW	GO:0005618	33507	666	1398	53	27.7873	6.41482e-06	cell wall	cellular_component
DW	GO:0030312	33507	685	1398	53	28.58	1.40624e-05	external encapsulating structure	cellular_component
DW	GO:0008150	33507	13923	1398	686	580.904	4.13238e-09	biological_process	biological_process
DW	GO:0003824	33507	9110	1398	512	380.093	2.24118e-15	catalytic activity	molecular_function
DW	GO:0019752	33507	2272	1398	167	94.7938	4.8032e-13	carboxylic acid metabolic process	biological_process
DW	GO:0009987	33507	10214	1398	523	426.155	9.52138e-09	cellular process	biological_process
DW	GO:0044238	33507	7548	1398	432	314.922	9.19556e-14	primary metabolic process	biological_process
DW	GO:0046395	33507	229	1398	24	9.55448	3.54175e-05	carboxylic acid catabolic process	biological_process
DW	GO:0044281	33507	3961	1398	273	165.263	1.53238e-17	small molecule metabolic process	biological_process
DW	GO:0044237	33507	8017	1398	438	334.49	7.28015e-11	cellular metabolic process	biological_process
DW	GO:0006082	33507	2274	1398	167	94.8772	5.16805e-13	organic acid metabolic process	biological_process
DW	GO:0042180	33507	2314	1398	171	96.5462	1.53217e-13	cellular ketone metabolic process	biological_process
DW	GO:0044248	33507	1547	1398	92	64.5449	0.00042473	cellular catabolic process	biological_process
DW	GO:0008152	33507	9439	1398	518	393.82	1.21159e-13	metabolic process	biological_process
DW	GO:0044282	33507	1175	1398	74	49.0241	0.000310166	small molecule catabolic process	biological_process
DW	GO:0016054	33507	229	1398	24	9.55448	3.54175e-05	organic acid catabolic process	biological_process
DW	GO:0043436	33507	2272	1398	167	94.7938	4.8032e-13	oxoacid metabolic process	biological_process
DW	GO:0016836	33507	104	1398	17	4.33915	1.41285e-06	hydro-lyase activity	molecular_function
DW	GO:0016835	33507	163	1398	18	6.80079	0.000167253	carbon-oxygen lyase activity	molecular_function
DW	GO:0016829	33507	533	1398	57	22.2382	1.02147e-10	lyase activity	molecular_function
DW	GO:0006520	33507	1544	1398	131	64.4197	8.7351e-15	cellular amino acid metabolic process	biological_process
DW	GO:0009063	33507	181	1398	23	7.5518	2.14076e-06	cellular amino acid catabolic process	biological_process
DW	GO:0009308	33507	1721	1398	141	71.8046	1.22468e-14	amine metabolic process	biological_process
DW	GO:0034641	33507	3686	1398	258	153.79	2.26928e-17	cellular nitrogen compound metabolic process	biological_process
DW	GO:0006519	33507	1817	1398	139	75.81	3.23316e-12	cellular amino acid and derivative metabolic process	biological_process
DW	GO:0044106	33507	1575	1398	134	65.7131	3.38481e-15	cellular amine metabolic process	biological_process
DW	GO:0006807	33507	3947	1398	267	164.679	4.0393e-16	nitrogen compound metabolic process	biological_process
DW	GO:0009310	33507	190	1398	23	7.9273	4.91348e-06	amine catabolic process	biological_process
DW	GO:0009066	33507	324	1398	29	13.5181	0.000106064	aspartate family amino acid metabolic process	biological_process
DW	GO:0006575	33507	623	1398	50	25.9932	9.24376e-06	cellular amino acid derivative metabolic process	biological_process
DW	GO:0046483	33507	1522	1398	114	63.5018	1.13062e-09	heterocycle metabolic process	biological_process
DW	GO:0006576	33507	244	1398	28	10.1803	1.41879e-06	cellular biogenic amine metabolic process	biological_process
DW	GO:0009072	33507	265	1398	30	11.0565	8.08363e-07	aromatic amino acid family metabolic process	biological_process
DW	GO:0006725	33507	794	1398	69	33.1278	9.14723e-09	cellular aromatic compound metabolic process	biological_process
DW	GO:0046394	33507	662	1398	55	27.6204	1.18643e-06	carboxylic acid biosynthetic process	biological_process
DW	GO:0044249	33507	3113	1398	209	129.883	2.66875e-12	cellular biosynthetic process	biological_process
DW	GO:0009058	33507	3402	1398	219	141.94	3.91138e-11	biosynthetic process	biological_process
DW	GO:0044283	33507	1334	1398	111	55.658	3.80607e-12	small molecule biosynthetic process	biological_process
DW	GO:0016053	33507	662	1398	55	27.6204	1.18643e-06	organic acid biosynthetic process	biological_process
DW	GO:0016023	33507	1852	1398	119	77.2703	1.92187e-06	cytoplasmic membrane-bounded vesicle	cellular_component
DW	GO:0031988	33507	1855	1398	119	77.3955	2.07765e-06	membrane-bounded vesicle	cellular_component
DW	GO:0031410	33507	1858	1398	119	77.5206	2.24531e-06	cytoplasmic vesicle	cellular_component
DW	GO:0031982	33507	1862	1398	119	77.6875	2.48878e-06	vesicle	cellular_component
DW	GO:0006816	33507	36	1398	7	1.50201	0.000624953	calcium ion transport	biological_process
DW	GO:0006812	33507	540	1398	39	22.5302	0.000705038	cation transport	biological_process
DW	GO:0070838	33507	38	1398	7	1.58546	0.000878648	divalent metal ion transport	biological_process
DW	GO:0043492	33507	203	1398	22	8.46969	4.44621e-05	ATPase activity, coupled to movement of substances	molecular_function
DW	GO:0042626	33507	200	1398	22	8.34453	3.54196e-05	ATPase activity, coupled to transmembrane movement of substances	molecular_function
DW	GO:0019829	33507	68	1398	10	2.83714	0.000496654	cation-transporting ATPase activity	molecular_function
DW	GO:0006139	33507	2142	1398	122	89.3699	0.000295622	nucleobase, nucleoside, nucleotide and nucleic acid metabolic process	biological_process
DW	GO:0055086	33507	1220	1398	82	50.9016	1.66251e-05	nucleobase, nucleoside and nucleotide metabolic process	biological_process
DW	GO:0008324	33507	435	1398	33	18.1493	0.000771872	cation transmembrane transporter activity	molecular_function
DW	GO:0015405	33507	251	1398	25	10.4724	5.72403e-05	P-P-bond-hydrolysis-driven transmembrane transporter activity	molecular_function
DW	GO:0015399	33507	251	1398	25	10.4724	5.72403e-05	primary active transmembrane transporter activity	molecular_function
DW	GO:0042625	33507	108	1398	16	4.50604	1.05631e-05	ATPase activity, coupled to transmembrane movement of ions	molecular_function
DW	GO:0016820	33507	210	1398	23	8.76175	2.54848e-05	hydrolase activity, acting on acid anhydrides, catalyzing transmembrane movement of substances	molecular_function
DW	GO:0016021	33507	892	1398	73	37.2166	4.0297e-08	integral to membrane	cellular_component
DW	GO:0031224	33507	1040	1398	79	43.3915	2.49583e-07	intrinsic to membrane	cellular_component
DW	GO:0006754	33507	113	1398	13	4.71466	0.000878465	ATP biosynthetic process	biological_process
DW	GO:0044271	33507	758	1398	90	31.6257	4.736e-19	cellular nitrogen compound biosynthetic process	biological_process
DW	GO:0015662	33507	63	1398	11	2.62853	5.36352e-05	ATPase activity, coupled to transmembrane movement of ions, phosphorylative mechanism	molecular_function
DW	GO:0005524	33507	1711	1398	124	71.3874	1.50538e-09	ATP binding	molecular_function
DW	GO:0000166	33507	2926	1398	179	122.08	1.19586e-07	nucleotide binding	molecular_function
DW	GO:0030554	33507	1838	1398	132	76.6862	7.6019e-10	adenyl nucleotide binding	molecular_function
DW	GO:0001882	33507	1851	1398	137	77.2286	4.68124e-11	nucleoside binding	molecular_function
DW	GO:0001883	33507	1838	1398	132	76.6862	7.6019e-10	purine nucleoside binding	molecular_function
DW	GO:0032559	33507	1726	1398	124	72.0133	2.53295e-09	adenyl ribonucleotide binding	molecular_function
DW	GO:0017076	33507	2143	1398	144	89.4116	9.71668e-09	purine nucleotide binding	molecular_function
DW	GO:0032553	33507	2025	1398	136	84.4883	2.67892e-08	ribonucleotide binding	molecular_function
DW	GO:0032555	33507	2025	1398	136	84.4883	2.67892e-08	purine ribonucleotide binding	molecular_function
DW	GO:0016740	33507	3325	1398	207	138.728	2.505e-09	transferase activity	molecular_function
DW	GO:0042401	33507	144	1398	21	6.00806	6.11893e-07	cellular biogenic amine biosynthetic process	biological_process
DW	GO:0009309	33507	370	1398	50	15.4374	2.88074e-13	amine biosynthetic process	biological_process
DW	GO:0005886	33507	2318	1398	131	96.713	0.000244089	plasma membrane	cellular_component
DW	GO:0009507	33507	2803	1398	156	116.949	0.000127907	chloroplast	cellular_component
DW	GO:0004672	33507	1023	1398	69	42.6822	6.89002e-05	protein kinase activity	molecular_function
DW	GO:0016773	33507	1216	1398	78	50.7347	0.000122198	phosphotransferase activity, alcohol group as acceptor	molecular_function
DW	GO:0016301	33507	1538	1398	99	64.1694	1.33906e-05	kinase activity	molecular_function
DW	GO:0006796	33507	2020	1398	129	84.2797	9.56336e-07	phosphate metabolic process	biological_process
DW	GO:0016310	33507	1710	1398	117	71.3457	1.02779e-07	phosphorylation	biological_process
DW	GO:0006793	33507	2022	1398	129	84.3631	1.00664e-06	phosphorus metabolic process	biological_process
DW	GO:0016772	33507	1793	1398	123	74.8087	4.10484e-08	transferase activity, transferring phosphorus-containing groups	molecular_function
DW	GO:0006350	33507	169	1398	21	7.05112	8.30888e-06	transcription	biological_process
DW	GO:0003899	33507	67	1398	13	2.79542	3.40804e-06	DNA-directed RNA polymerase activity	molecular_function
DW	GO:0034062	33507	73	1398	13	3.04575	9.18776e-06	RNA polymerase activity	molecular_function
DW	GO:0016779	33507	230	1398	22	9.5962	0.00027589	nucleotidyltransferase activity	molecular_function
DW	GO:0032549	33507	13	1398	5	0.542394	0.000122005	ribonucleoside binding	molecular_function
DW	GO:0006144	33507	203	1398	22	8.46969	4.44621e-05	purine base metabolic process	biological_process
DW	GO:0009112	33507	245	1398	24	10.222	0.000103401	nucleobase metabolic process	biological_process
DW	GO:0006206	33507	123	1398	14	5.13188	0.00063047	pyrimidine base metabolic process	biological_process
DW	GO:0006351	33507	113	1398	14	4.71466	0.000263297	transcription, DNA-dependent	biological_process
DW	GO:0032774	33507	113	1398	14	4.71466	0.000263297	RNA biosynthetic process	biological_process
DW	GO:0018130	33507	274	1398	28	11.432	1.32197e-05	heterocycle biosynthetic process	biological_process
DW	GO:0051186	33507	703	1398	51	29.331	0.000105055	cofactor metabolic process	biological_process
DW	GO:0005975	33507	1405	1398	86	58.6203	0.000264457	carbohydrate metabolic process	biological_process
DW	GO:0006790	33507	327	1398	27	13.6433	0.000641664	sulfur metabolic process	biological_process
DW	GO:0044272	33507	103	1398	13	4.29743	0.000359135	sulfur compound biosynthetic process	biological_process
DW	GO:0009110	33507	113	1398	13	4.71466	0.000878465	vitamin biosynthetic process	biological_process
DW	GO:0031090	33507	681	1398	55	28.4131	2.79065e-06	organelle membrane	cellular_component
DW	GO:0000287	33507	261	1398	25	10.8896	0.000107383	magnesium ion binding	molecular_function
DW	GO:0006119	33507	171	1398	17	7.13457	0.000847709	oxidative phosphorylation	biological_process
DW	GO:0006091	33507	754	1398	54	31.4589	9.30337e-05	generation of precursor metabolites and energy	biological_process
DW	GO:0048037	33507	549	1398	45	22.9057	1.51276e-05	cofactor binding	molecular_function
DW	GO:0008652	33507	329	1398	41	13.7267	4.87008e-10	cellular amino acid biosynthetic process	biological_process
DW	GO:0009073	33507	107	1398	13	4.46432	0.000521401	aromatic amino acid family biosynthetic process	biological_process
DW	GO:0046417	33507	107	1398	13	4.46432	0.000521401	chorismate metabolic process	biological_process
DW	GO:0006525	33507	128	1398	16	5.3405	8.87864e-05	arginine metabolic process	biological_process
DW	GO:0009064	33507	193	1398	19	8.05247	0.00048961	glutamine family amino acid metabolic process	biological_process
DW	GO:0000096	33507	151	1398	17	6.30012	0.000198869	sulfur amino acid metabolic process	biological_process
DW	GO:0009069	33507	813	1398	60	33.9205	1.63233e-05	serine family amino acid metabolic process	biological_process
DW	GO:0006560	33507	119	1398	15	4.96499	0.000132599	proline metabolic process	biological_process
DW	GO:0006571	33507	105	1398	13	4.38088	0.000433873	tyrosine biosynthetic process	biological_process
DW	GO:0006570	33507	177	1398	24	7.3849	3.93673e-07	tyrosine metabolic process	biological_process
DW	GO:0009095	33507	105	1398	13	4.38088	0.000433873	aromatic amino acid family biosynthetic process, prephenate pathway	biological_process
DW	GO:0006558	33507	140	1398	25	5.84117	7.71332e-10	L-phenylalanine metabolic process	biological_process
DW	GO:0009821	33507	49	1398	12	2.04441	5.84184e-07	alkaloid biosynthetic process	biological_process
DW	GO:0009820	33507	54	1398	12	2.25302	1.79076e-06	alkaloid metabolic process	biological_process
DW	GO:0006468	33507	737	1398	60	30.7496	7.68891e-07	protein amino acid phosphorylation	biological_process
DW	GO:0004674	33507	646	1398	48	26.9528	9.42302e-05	protein serine/threonine kinase activity	molecular_function
DW	GO:0005507	33507	139	1398	19	5.79944	5.4974e-06	copper ion binding	molecular_function
DW	GO:0006732	33507	554	1398	42	23.1143	0.000163696	coenzyme metabolic process	biological_process
DW	GO:0015980	33507	217	1398	20	9.05381	0.000817073	energy derivation by oxidation of organic compounds	biological_process
DW	GO:0045333	33507	208	1398	20	8.67831	0.00047838	cellular respiration	biological_process
DW	GO:0050662	33507	366	1398	29	15.2705	0.000798301	coenzyme binding	molecular_function
DW	GO:0006555	33507	111	1398	14	4.63121	0.000218021	methionine metabolic process	biological_process
DW	GO:0010053	33507	80	1398	11	3.33781	0.00047839	root epidermal cell differentiation	biological_process
DW	GO:0009505	33507	305	1398	28	12.7254	8.98332e-05	plant-type cell wall	cellular_component
DW	GO:0019200	33507	62	1398	10	2.5868	0.000230201	carbohydrate kinase activity	molecular_function
DW	GO:0046835	33507	66	1398	10	2.75369	0.000388546	carbohydrate phosphorylation	biological_process
DW	GO:0016831	33507	152	1398	20	6.34184	5.67714e-06	carboxy-lyase activity	molecular_function
DW	GO:0016830	33507	216	1398	23	9.01209	3.98236e-05	carbon-carbon lyase activity	molecular_function
DW	GO:0006527	33507	15	1398	8	0.625839	4.45741e-08	arginine catabolic process	biological_process
DW	GO:0009065	33507	27	1398	9	1.12651	8.85403e-07	glutamine family amino acid catabolic process	biological_process
DW	GO:0019866	33507	257	1398	24	10.7227	0.00021439	organelle inner membrane	cellular_component
DW	GO:0009960	33507	26	1398	7	1.08479	7.0912e-05	endosperm development	biological_process
DW	GO:0031969	33507	94	1398	12	3.92193	0.000538087	chloroplast membrane	cellular_component
DW	GO:0004611	33507	26	1398	7	1.08479	7.0912e-05	phosphoenolpyruvate carboxykinase activity	molecular_function
DW	GO:0042278	33507	37	1398	7	1.54374	0.000743284	purine nucleoside metabolic process	biological_process
DW	GO:0046128	33507	37	1398	7	1.54374	0.000743284	purine ribonucleoside metabolic process	biological_process
DW	GO:0009119	33507	47	1398	8	1.96096	0.000663299	ribonucleoside metabolic process	biological_process
DW	GO:0016841	33507	17	1398	11	0.709285	6.30206e-12	ammonia-lyase activity	molecular_function
DW	GO:0016840	33507	25	1398	11	1.04307	1.66675e-09	carbon-nitrogen lyase activity	molecular_function
DW	GO:0019843	33507	77	1398	14	3.21264	3.25041e-06	rRNA binding	molecular_function
DW	GO:0006595	33507	39	1398	9	1.62718	2.54728e-05	polyamine metabolic process	biological_process
DW	GO:0006596	33507	27	1398	9	1.12651	8.85403e-07	polyamine biosynthetic process	biological_process
DW	GO:0008295	33507	18	1398	8	0.751007	2.70902e-07	spermidine biosynthetic process	biological_process
DW	GO:0008216	33507	19	1398	8	0.79273	4.50744e-07	spermidine metabolic process	biological_process
DW	GO:0019439	33507	41	1398	12	1.71063	6.81325e-08	aromatic compound catabolic process	biological_process
DW	GO:0051539	33507	55	1398	9	2.29474	0.000419887	4 iron, 4 sulfur cluster binding	molecular_function
DW	GO:0004788	33507	5	1398	3	0.208613	0.000680291	thiamin diphosphokinase activity	molecular_function
DW	GO:0030983	33507	10	1398	4	0.417226	0.000517635	mismatched DNA binding	molecular_function
DW	GO:0009229	33507	4	1398	3	0.166891	0.000280868	thiamin diphosphate biosynthetic process	biological_process
DW	GO:0042357	33507	4	1398	3	0.166891	0.000280868	thiamin diphosphate metabolic process	biological_process
DW	GO:0008792	33507	8	1398	8	0.333781	9.00787e-12	arginine decarboxylase activity	molecular_function
DW	GO:0008889	33507	11	1398	4	0.458949	0.000786584	glycerophosphodiester phosphodiesterase activity	molecular_function
DW	GO:0008281	33507	3	1398	3	0.125168	7.24805e-05	sulfonylurea receptor activity	molecular_function
DW	GO:0004612	33507	6	1398	4	0.250336	4.23065e-05	phosphoenolpyruvate carboxykinase (ATP) activity	molecular_function
DW	GO:0009446	33507	5	1398	3	0.208613	0.000680291	putrescine biosynthetic process	biological_process
DW	GO:0009445	33507	5	1398	3	0.208613	0.000680291	putrescine metabolic process	biological_process
DW	GO:0042816	33507	16	1398	5	0.667562	0.000372882	vitamin B6 metabolic process	biological_process
DW	GO:0045548	33507	12	1398	9	0.500672	7.33658e-11	phenylalanine ammonia-lyase activity	molecular_function
DW	GO:0016211	33507	17	1398	9	0.709285	6.7054e-09	ammonia ligase activity	molecular_function
DW	GO:0016880	33507	17	1398	9	0.709285	6.7054e-09	acid-ammonia (or amide) ligase activity	molecular_function
DW	GO:0006559	33507	16	1398	9	0.667562	3.27747e-09	L-phenylalanine catabolic process	biological_process
DW	GO:0009074	33507	20	1398	9	0.834453	4.13488e-08	aromatic amino acid family catabolic process	biological_process
DW	GO:0004013	33507	6	1398	5	0.250336	7.27301e-07	adenosylhomocysteinase activity	molecular_function
DW	GO:0016802	33507	6	1398	5	0.250336	7.27301e-07	trialkylsulfonium hydrolase activity	molecular_function
DW	GO:0016801	33507	7	1398	5	0.292058	2.45744e-06	hydrolase activity, acting on ether bonds	molecular_function
DW	GO:0006346	33507	5	1398	4	0.208613	1.4587e-05	methylation-dependent chromatin silencing	biological_process
DW	GO:0009509	33507	19	1398	5	0.79273	0.000894197	chromoplast	cellular_component
DW	GO:0005747	33507	5	1398	3	0.208613	0.000680291	mitochondrial respiratory chain complex I	cellular_component
DW	GO:0006564	33507	8	1398	4	0.333781	0.00018455	L-serine biosynthetic process	biological_process
DW	GO:0051752	33507	4	1398	3	0.166891	0.000280868	phosphoglucan, water dikinase activity	molecular_function

## Sheet: list
set	GO term	gene id	GO term description	GO branch	gene blast2go description
UP	GO:0003677	BW689844	DNA binding	molecular_function	zinc finger homeodomain protein 1
UP	GO:0003677	BG130765	DNA binding	molecular_function	r2r3-myb transcription
UP	GO:0003677	BP903433	DNA binding	molecular_function	dna binding
UP	GO:0003677	BG124413	DNA binding	molecular_function	nac domain ipr003441
UP	GO:0003677	DB695293	DNA binding	molecular_function	nac domain ipr003441
UP	GO:0003677	AK247390	DNA binding	molecular_function	knotted-like homeobox protein
UP	GO:0003677	BI208128	DNA binding	molecular_function	nac domain ipr003441
UP	GO:0003677	AI486973	DNA binding	molecular_function	zinc finger
UP	GO:0003677	AJ011914	DNA binding	molecular_function	transcription factor
UP	GO:0003677	AI490119	DNA binding	molecular_function	bhlh transcription factor upa20
UP	GO:0003677	AF096246	DNA binding	molecular_function	ethylene-responsive transcriptional coactivator
UP	GO:0003677	TA56964_4081	DNA binding	molecular_function	ocs element-binding
UP	GO:0003677	GH623042	DNA binding	molecular_function	protein
UP	GO:0003677	TA41677_4081	DNA binding	molecular_function	dna binding
UP	GO:0003677	TA51645_4081	DNA binding	molecular_function	protein
UP	GO:0003677	TA41678_4081	DNA binding	molecular_function	dna binding
UP	GO:0003677	AK323878	DNA binding	molecular_function	zinc finger (b-box type) family protein
UP	GO:0003677	AK323652	DNA binding	molecular_function	f-box family protein
UP	GO:0003677	FJ440849	DNA binding	molecular_function	wox4 protein
UP	GO:0003677	AK325041	DNA binding	molecular_function	wrky transcription factor
UP	GO:0003677	BE451418	DNA binding	molecular_function	nac domain ipr003441
UP	GO:0003677	AK323683	DNA binding	molecular_function	aux iaa protein
UP	GO:0003677	TA52348_4081	DNA binding	molecular_function	protein
UP	GO:0003677	AW032754	DNA binding	molecular_function	nac-domain containing protein 29
UP	GO:0003677	AK326985	DNA binding	molecular_function	nac domain ipr003441
UP	GO:0003677	AK327476	DNA binding	molecular_function	ap2 erf domain-containing transcription factor
UP	GO:0003677	AK320487	DNA binding	molecular_function	tga1 dna binding calmodulin binding transcription factor
UP	GO:0003677	AW625668	DNA binding	molecular_function	purple acid phosphatase
UP	GO:0003677	AK328503	DNA binding	molecular_function	nac domain protein
UP	GO:0003677	AW648389	DNA binding	molecular_function	f-box family protein
UP	GO:0003677	BI927375	DNA binding	molecular_function	sigma factor
UP	GO:0003677	TA54431_4081	DNA binding	molecular_function	nac domain protein nac2
UP	GO:0003677	AF375964	DNA binding	molecular_function	bel1-related homeotic protein 14
UP	GO:0003677	AI484010	DNA binding	molecular_function	ocs element-binding
UP	GO:0003677	BI422020	DNA binding	molecular_function	nac domain ipr003441
UP	GO:0003677	BF051268	DNA binding	molecular_function	protein
UP	GO:0003677	BI924042	DNA binding	molecular_function	zinc finger
UP	GO:0003677	AY306154	DNA binding	molecular_function	euap1 apetala1-like mads-box
UP	GO:0003677	FS193092	DNA binding	molecular_function	myr1 (myb-related protein 1) transcription factor
UP	GO:0003677	AW032656	DNA binding	molecular_function	myb transcription factor
UP	GO:0003677	AW623762	DNA binding	molecular_function	sigma factor
UP	GO:0003677	AW040574	DNA binding	molecular_function	ap2 erf domain-containing transcription factor
UP	GO:0003677	AK325711	DNA binding	molecular_function	mads-box transcription factor mads-rin
UP	GO:0003677	TA56705_4081	DNA binding	molecular_function	nac domain ipr003441
UP	GO:0003677	AK324711	DNA binding	molecular_function	transparent testa 1
UP	GO:0003677	AK329191	DNA binding	molecular_function	zinc finger protein
UP	GO:0003677	BI206287	DNA binding	molecular_function	myosin viii-b
UP	GO:0003677	AK324219	DNA binding	molecular_function	dna binding
UP	GO:0003677	TA54649_4081	DNA binding	molecular_function	bel14 protein
UP	GO:0003677	AI899263	DNA binding	molecular_function	f-box family protein
UP	GO:0003677	AK319624	DNA binding	molecular_function	sigma factor
UP	GO:0003677	AF375968	DNA binding	molecular_function	homeobox protein knotted-
UP	GO:0003677	AK327061	DNA binding	molecular_function	myr1 (myb-related protein 1) transcription factor
UP	GO:0003677	AW219022	DNA binding	molecular_function	mads-box protein
UP	GO:0003677	TC209911	DNA binding	molecular_function	protein
UP	GO:0003677	TA51708_4081	DNA binding	molecular_function	single myb histone
UP	GO:0003677	DB718382	DNA binding	molecular_function	mads box protein
UP	GO:0003677	AK321664	DNA binding	molecular_function	rna polymerase sigma factor
UP	GO:0003677	AW737355	DNA binding	molecular_function	r2r3-myb transcriptional factor
UP	GO:0003677	AK327694	DNA binding	molecular_function	cryptochrome dash
UP	GO:0003677	BE458334	DNA binding	molecular_function	cpd photolyase
UP	GO:0003677	AW929554	DNA binding	molecular_function	gata transcription
UP	GO:0003677	AK328446	DNA binding	molecular_function	euap1 apetala1-like mads-box
UP	GO:0003677	AK324808	DNA binding	molecular_function	myb family transcription factor-related protein
UP	GO:0003677	AY098737	DNA binding	molecular_function	mads-box transcription factor 26
UP	GO:0003677	AW034617	DNA binding	molecular_function	homeodomain transcription factor
UP	GO:0003677	AK326096	DNA binding	molecular_function	heat shock factor protein hsf30
UP	GO:0003677	AI485524	DNA binding	molecular_function	dna binding
UP	GO:0003677	EF136919	DNA binding	molecular_function	bzip transcription factor
UP	GO:0003677	AW737374	DNA binding	molecular_function	myb-like dna-binding domain containing expressed
UP	GO:0003677	AK321990	DNA binding	molecular_function	homeobox protein
UP	GO:0003677	AK321321	DNA binding	molecular_function	auxin-responsive protein
UP	GO:0003677	AK324149	DNA binding	molecular_function	nucleic acid binding
UP	GO:0003677	TA42990_4081	DNA binding	molecular_function	nucleic acid binding
UP	GO:0003677	AK323568	DNA binding	molecular_function	myr1 (myb-related protein 1) transcription factor
UP	GO:0003677	AW037555	DNA binding	molecular_function	nucleic acid binding
UP	GO:0003677	EG553103	DNA binding	molecular_function	histone h2
UP	GO:0003677	AI898594	DNA binding	molecular_function	myb51 protein
UP	GO:0003677	BM410928	DNA binding	molecular_function	nac domain ipr003441
UP	GO:0003677	X60756	DNA binding	molecular_function	mads-box protein
UP	GO:0003677	TC212437	DNA binding	molecular_function	heat shock factor protein
UP	GO:0003677	BF098196	DNA binding	molecular_function	mads-box protein
UP	GO:0003677	AK328371	DNA binding	molecular_function	nac domain ipr003441
UP	GO:0003677	TA55778_4081	DNA binding	molecular_function	protein
UP	GO:0003677	BT013224	DNA binding	molecular_function	transcription factor
UP	GO:0003677	AW032956	DNA binding	molecular_function	protein
UP	GO:0003677	AK325715	DNA binding	molecular_function	wrky transcription
UP	GO:0003677	AK321629	DNA binding	molecular_function	kanadi-like transcription factor feathered
UP	GO:0003677	BM410631	DNA binding	molecular_function	homeodomain transcription factor
UP	GO:0003677	BT013459	DNA binding	molecular_function	homeodomain transcription factor
UP	GO:0003677	TA53654_4081	DNA binding	molecular_function	dna binding
UP	GO:0003677	AK325155	DNA binding	molecular_function	gtp-binding protein
UP	GO:0003677	AK319443	DNA binding	molecular_function	transcription factor lim
UP	GO:0003677	ES891224	DNA binding	molecular_function	myb transcription factor
UP	GO:0003677	AI489641	DNA binding	molecular_function	homeodomain protein
UP	GO:0003677	AK321618	DNA binding	molecular_function	nucleic acid binding
UP	GO:0003677	BF096418	DNA binding	molecular_function	myb-like dna-binding protein
UP	GO:0003677	AK325860	DNA binding	molecular_function	homeodomain transcription factor
UP	GO:0003677	AK329161	DNA binding	molecular_function	protein
UP	GO:0003677	AK321697	DNA binding	molecular_function	transcriptional coactivator-like protein
UP	GO:0003677	AK319692	DNA binding	molecular_function	myb transcription factor
UP	GO:0003677	AI487405	DNA binding	molecular_function	protein
UP	GO:0003677	AK330039	DNA binding	molecular_function	f-box family protein
UP	GO:0003677	EF121545	DNA binding	molecular_function	nph4 (non-phototrophic hypocotyl) dna binding transcription activator transcription factor transcription regulator
UP	GO:0003677	AK246885	DNA binding	molecular_function	protein
UP	GO:0003677	DB725611	DNA binding	molecular_function	myb-like dna-binding protein
UP	GO:0003677	BG125481	DNA binding	molecular_function	myb family transcription factor
UP	GO:0003677	BE434219	DNA binding	molecular_function	protein
UP	GO:0003677	BI926418	DNA binding	molecular_function	tcp family transcription factor containing protein
UP	GO:0003677	AK323893	DNA binding	molecular_function	myb transcription factor
UP	GO:0003677	AW031281	DNA binding	molecular_function	transcription factor
UP	GO:0003677	TC193848	DNA binding	molecular_function	nucleic acid binding
UP	GO:0003677	AK319980	DNA binding	molecular_function	tcp-domain protein
UP	GO:0003677	AW034552	DNA binding	molecular_function	protein
UP	GO:0003677	DB697244	DNA binding	molecular_function	sll2 protein
UP	GO:0003677	AK328260	DNA binding	molecular_function	protein
UP	GO:0003677	BF096904	DNA binding	molecular_function	myb-like dna-binding protein
UP	GO:0003677	GO374595	DNA binding	molecular_function	high mobility group family
UP	GO:0003677	TA45886_4081	DNA binding	molecular_function	cyanate lyase
UP	GO:0003677	AK323291	DNA binding	molecular_function	myb transcription factor
UP	GO:0003677	AK322056	DNA binding	molecular_function	f-box family protein
UP	GO:0003677	BI931640	DNA binding	molecular_function	protein
UP	GO:0003677	AK326099	DNA binding	molecular_function	protein
UP	GO:0003677	BW690454	DNA binding	molecular_function	stress enhanced protein 2
UP	GO:0003677	DB716798	DNA binding	molecular_function	srx dna binding acting on sulfur group of donors
UP	GO:0003677	TA54953_4081	DNA binding	molecular_function	protein
UP	GO:0003677	AK324095	DNA binding	molecular_function	cyanate lyase
UP	GO:0003677	AK247980	DNA binding	molecular_function	wrky transcription
UP	GO:0003677	BG130539	DNA binding	molecular_function	zinc finger
UP	GO:0003677	AK324106	DNA binding	molecular_function	nac domain ipr003441
UP	GO:0003677	BT014216	DNA binding	molecular_function	transcription factor
UP	GO:0003677	AB183147	DNA binding	molecular_function	h-protein promoter binding factor-1
UP	GO:0003677	BT013761	DNA binding	molecular_function	nucleolar protein
UP	GO:0003677	AK320613	DNA binding	molecular_function	nac domain ipr003441
UP	GO:0003677	TA54541_4081	DNA binding	molecular_function	nac domain ipr003441
UP	GO:0003677	X94947	DNA binding	molecular_function	dna-binding protein
UP	GO:0003677	BT012840	DNA binding	molecular_function	transcription factor e2f
UP	GO:0003677	TC207423	DNA binding	molecular_function	dna-binding protein
UP	GO:0003677	DB713551	DNA binding	molecular_function	multiple drug resistance protein
UP	GO:0003677	TC206382	DNA binding	molecular_function	ccaat-binding transcription
UP	GO:0003677	DB719817	DNA binding	molecular_function	myb-like dna-binding protein
UP	GO:0003677	TA43235_4081	DNA binding	molecular_function	dna binding
UP	GO:0003677	AK247958	DNA binding	molecular_function	squamosa promoter binding 6
UP	GO:0003677	BG129762	DNA binding	molecular_function	protein
UP	GO:0003677	BP890544	DNA binding	molecular_function	gras family transcription factor
UP	GO:0003677	AK321503	DNA binding	molecular_function	ku p80 dna
UP	GO:0003677	AK327003	DNA binding	molecular_function	ku p70 dna
UP	GO:0003677	AK324912	DNA binding	molecular_function	dna binding
UP	GO:0003677	TC210176	DNA binding	molecular_function	zinc finger
UP	GO:0003677	AK323974	DNA binding	molecular_function	flc-like 1 splice variant 1
UP	GO:0003677	DB701472	DNA binding	molecular_function	transcriptional factor b3 family protein
UP	GO:0003677	CD002204	DNA binding	molecular_function	retrotransposon unclassified
UP	GO:0003677	AK246897	DNA binding	molecular_function	negative cofactor 2 transcriptional co-
UP	GO:0003677	AK319263	DNA binding	molecular_function	gras family transcription factor
UP	GO:0003677	AK328632	DNA binding	molecular_function	dna binding
UP	GO:0003677	AK322680	DNA binding	molecular_function	phd f-box containing
UP	GO:0003677	DB718625	DNA binding	molecular_function	ccaat-binding transcription
UP	GO:0003677	AK320579	DNA binding	molecular_function	protein
UP	GO:0003677	AK246865	DNA binding	molecular_function	ccaat-binding transcription factor subunit
UP	GO:0003677	TA48911_4081	DNA binding	molecular_function	transcription factor nf-y ccaat-binding-like
UP	GO:0003677	AK247794	DNA binding	molecular_function	wrky transcription
UP	GO:0003677	BI421891	DNA binding	molecular_function	maf3
UP	GO:0003677	GO373376	DNA binding	molecular_function	hmg protein
UP	GO:0003677	AK322855	DNA binding	molecular_function	srt2 (sirtuin 2) dna binding nad or nadh binding nad-dependent histone deacetylase zinc ion binding
UP	GO:0003677	TC210582	DNA binding	molecular_function	ccaat-binding transcription factor subunit
UP	GO:0003677	AK323357	DNA binding	molecular_function	ara6 gtp binding gtpase
UP	GO:0003677	AK323405	DNA binding	molecular_function	programmed cell death protein 5
UP	GO:0003677	AK325942	DNA binding	molecular_function	ccaat-binding transcription
UP	GO:0003677	BI208581	DNA binding	molecular_function	dna-directed rna polymerase third largest subunit
UP	GO:0003677	AK328858	DNA binding	molecular_function	rna polymerase ii and iii kda subunit
UP	GO:0003677	TA54208_4081	DNA binding	molecular_function	histone h3
UP	GO:0003677	GO376349	DNA binding	molecular_function	dna-directed rna polymerase third largest subunit
UP	GO:0065007	BW689844	biological regulation	biological_process	zinc finger homeodomain protein 1
UP	GO:0065007	BG130765	biological regulation	biological_process	r2r3-myb transcription
UP	GO:0065007	BP903433	biological regulation	biological_process	dna binding
UP	GO:0065007	BG124413	biological regulation	biological_process	nac domain ipr003441
UP	GO:0065007	TA39073_4081	biological regulation	biological_process	gigantea
UP	GO:0065007	DB695293	biological regulation	biological_process	nac domain ipr003441
UP	GO:0065007	AK247390	biological regulation	biological_process	knotted-like homeobox protein
UP	GO:0065007	BI208128	biological regulation	biological_process	nac domain ipr003441
UP	GO:0065007	AW738237	biological regulation	biological_process	cbl-interacting protein kinase 1
UP	GO:0065007	EU099595	biological regulation	biological_process	1-phosphatidylinositol- -bisphosphate
UP	GO:0065007	TA39072_4081	biological regulation	biological_process	gigantea
UP	GO:0065007	AI486973	biological regulation	biological_process	zinc finger
UP	GO:0065007	TA54942_4081	biological regulation	biological_process	cbl-interacting protein kinase 1
UP	GO:0065007	AJ011914	biological regulation	biological_process	transcription factor
UP	GO:0065007	AI490119	biological regulation	biological_process	bhlh transcription factor upa20
UP	GO:0065007	AF096246	biological regulation	biological_process	ethylene-responsive transcriptional coactivator
UP	GO:0065007	X98929	biological regulation	biological_process	subtilisin-like protease
UP	GO:0065007	TA56964_4081	biological regulation	biological_process	ocs element-binding
UP	GO:0065007	AW093671	biological regulation	biological_process	purine permease
UP	GO:0065007	GH623042	biological regulation	biological_process	protein
UP	GO:0065007	TA41677_4081	biological regulation	biological_process	dna binding
UP	GO:0065007	AK247718	biological regulation	biological_process	probable n-acetyltransferase hookless 1
UP	GO:0065007	TA51645_4081	biological regulation	biological_process	protein
UP	GO:0065007	TA41678_4081	biological regulation	biological_process	dna binding
UP	GO:0065007	AK323878	biological regulation	biological_process	zinc finger (b-box type) family protein
UP	GO:0065007	AK323652	biological regulation	biological_process	f-box family protein
UP	GO:0065007	FJ440849	biological regulation	biological_process	wox4 protein
UP	GO:0065007	AK325041	biological regulation	biological_process	wrky transcription factor
UP	GO:0065007	BE451418	biological regulation	biological_process	nac domain ipr003441
UP	GO:0065007	AK323683	biological regulation	biological_process	aux iaa protein
UP	GO:0065007	K03290	biological regulation	biological_process	proteinase inhibitor i
UP	GO:0065007	TA52348_4081	biological regulation	biological_process	protein
UP	GO:0065007	DB707132	biological regulation	biological_process	root phototropism
UP	GO:0065007	AW032754	biological regulation	biological_process	nac-domain containing protein 29
UP	GO:0065007	TA53756_4081	biological regulation	biological_process	pseudo response regulator
UP	GO:0065007	AK326985	biological regulation	biological_process	nac domain ipr003441
UP	GO:0065007	AI775810	biological regulation	biological_process	cytokinin oxidase
UP	GO:0065007	AK327476	biological regulation	biological_process	ap2 erf domain-containing transcription factor
UP	GO:0065007	TC192870	biological regulation	biological_process	protein
UP	GO:0065007	DV105192	biological regulation	biological_process	protein
UP	GO:0065007	AK328696	biological regulation	biological_process	small gtp binding protein
UP	GO:0065007	AK320487	biological regulation	biological_process	tga1 dna binding calmodulin binding transcription factor
UP	GO:0065007	TA39691_4081	biological regulation	biological_process	copper-binding family protein
UP	GO:0065007	AK320922	biological regulation	biological_process	protein
UP	GO:0065007	AW625668	biological regulation	biological_process	purple acid phosphatase
UP	GO:0065007	BF098450	biological regulation	biological_process	pectinesterase inhibitor
UP	GO:0065007	AK321483	biological regulation	biological_process	glutaredoxin
UP	GO:0065007	AK328503	biological regulation	biological_process	nac domain protein
UP	GO:0065007	AW648389	biological regulation	biological_process	f-box family protein
UP	GO:0065007	BI927375	biological regulation	biological_process	sigma factor
UP	GO:0065007	TA50269_4081	biological regulation	biological_process	gh3 family protein
UP	GO:0065007	TA54431_4081	biological regulation	biological_process	nac domain protein nac2
UP	GO:0065007	TA55408_4081	biological regulation	biological_process	subtilisin-like protease
UP	GO:0065007	AF375964	biological regulation	biological_process	bel1-related homeotic protein 14
UP	GO:0065007	AI484010	biological regulation	biological_process	ocs element-binding
UP	GO:0065007	AY935266	biological regulation	biological_process	nodulation receptor kinase
UP	GO:0065007	BI422020	biological regulation	biological_process	nac domain ipr003441
UP	GO:0065007	TA36062_4081	biological regulation	biological_process	adenylate translocator
UP	GO:0065007	BI924042	biological regulation	biological_process	zinc finger
UP	GO:0065007	AI485680	biological regulation	biological_process	protein
UP	GO:0065007	AY306154	biological regulation	biological_process	euap1 apetala1-like mads-box
UP	GO:0065007	FS193092	biological regulation	biological_process	myr1 (myb-related protein 1) transcription factor
UP	GO:0065007	AW032656	biological regulation	biological_process	myb transcription factor
UP	GO:0065007	AW623762	biological regulation	biological_process	sigma factor
UP	GO:0065007	AK325313	biological regulation	biological_process	transposon mutator sub- expressed
UP	GO:0065007	AW040574	biological regulation	biological_process	ap2 erf domain-containing transcription factor
UP	GO:0065007	AK325711	biological regulation	biological_process	mads-box transcription factor mads-rin
UP	GO:0065007	AK322350	biological regulation	biological_process	polcalcin jun
UP	GO:0065007	AK326458	biological regulation	biological_process	hypoersensitive response protein
UP	GO:0065007	AK320661	biological regulation	biological_process	receptor protein kinase
UP	GO:0065007	TA56705_4081	biological regulation	biological_process	nac domain ipr003441
UP	GO:0065007	AK324711	biological regulation	biological_process	transparent testa 1
UP	GO:0065007	AK329191	biological regulation	biological_process	zinc finger protein
UP	GO:0065007	AK324219	biological regulation	biological_process	dna binding
UP	GO:0065007	TA54649_4081	biological regulation	biological_process	bel14 protein
UP	GO:0065007	AI899263	biological regulation	biological_process	f-box family protein
UP	GO:0065007	AK319624	biological regulation	biological_process	sigma factor
UP	GO:0065007	AF375968	biological regulation	biological_process	homeobox protein knotted-
UP	GO:0065007	AW219022	biological regulation	biological_process	mads-box protein
UP	GO:0065007	AK323992	biological regulation	biological_process	spermine synthase
UP	GO:0065007	TC209911	biological regulation	biological_process	protein
UP	GO:0065007	BI423064	biological regulation	biological_process	spermine synthase
UP	GO:0065007	AW033168	biological regulation	biological_process	sodium-dicarboxylate cotransporter
UP	GO:0065007	AK246325	biological regulation	biological_process	protein
UP	GO:0065007	AK319710	biological regulation	biological_process	protein
UP	GO:0065007	TA51708_4081	biological regulation	biological_process	single myb histone
UP	GO:0065007	TA53500_4081	biological regulation	biological_process	ric6 (rop-interactive crib motif-containing protein 6)
UP	GO:0065007	BW692645	biological regulation	biological_process	sodium-dicarboxylate cotransporter
UP	GO:0065007	DB718382	biological regulation	biological_process	mads box protein
UP	GO:0065007	AK321664	biological regulation	biological_process	rna polymerase sigma factor
UP	GO:0065007	AW737355	biological regulation	biological_process	r2r3-myb transcriptional factor
UP	GO:0065007	BE458334	biological regulation	biological_process	cpd photolyase
UP	GO:0065007	AK321856	biological regulation	biological_process	protein
UP	GO:0065007	AK328446	biological regulation	biological_process	euap1 apetala1-like mads-box
UP	GO:0065007	AK323109	biological regulation	biological_process	24-sterol c-methyltransferase
UP	GO:0065007	AW979740	biological regulation	biological_process	lrr receptor-like kinase
UP	GO:0065007	AK322908	biological regulation	biological_process	protein
UP	GO:0065007	AK324808	biological regulation	biological_process	myb family transcription factor-related protein
UP	GO:0065007	BE459106	biological regulation	biological_process	cycloartenol synthase
UP	GO:0065007	AK326088	biological regulation	biological_process	ribosomal protein s6 kinase
UP	GO:0065007	GO372820	biological regulation	biological_process	ras-related gtp-binding protein
UP	GO:0065007	AY098737	biological regulation	biological_process	mads-box transcription factor 26
UP	GO:0065007	AW034617	biological regulation	biological_process	homeodomain transcription factor
UP	GO:0065007	AK326096	biological regulation	biological_process	heat shock factor protein hsf30
UP	GO:0065007	U13055	biological regulation	biological_process	endo- -beta-glucanase precursor
UP	GO:0065007	BT013868	biological regulation	biological_process	af459077_1 kunitz-type tuber invertase inhibitor precursor
UP	GO:0065007	BE461873	biological regulation	biological_process	eukaryotic initiation factor 5a
UP	GO:0065007	AK246316	biological regulation	biological_process	senescence-associated protein
UP	GO:0065007	AK325308	biological regulation	biological_process	acht4 (atypical cys his rich thioredoxin 4) acting on sulfur group of disulfide as acceptor
UP	GO:0065007	AK320462	biological regulation	biological_process	invertase inhibitor
UP	GO:0065007	AK322604	biological regulation	biological_process	polcalcin jun
UP	GO:0065007	AK322246	biological regulation	biological_process	glucosyl transferase
UP	GO:0065007	AK319847	biological regulation	biological_process	gh3 family protein
UP	GO:0065007	AI485524	biological regulation	biological_process	dna binding
UP	GO:0065007	EF136919	biological regulation	biological_process	bzip transcription factor
UP	GO:0065007	AK326452	biological regulation	biological_process	protein
UP	GO:0065007	AK327272	biological regulation	biological_process	transcription factor
UP	GO:0065007	AW737374	biological regulation	biological_process	myb-like dna-binding domain containing expressed
UP	GO:0065007	AK321990	biological regulation	biological_process	homeobox protein
UP	GO:0065007	AJ717347	biological regulation	biological_process	calcium sensor homolog
UP	GO:0065007	AK321321	biological regulation	biological_process	auxin-responsive protein
UP	GO:0065007	AK324149	biological regulation	biological_process	nucleic acid binding
UP	GO:0065007	TA42990_4081	biological regulation	biological_process	nucleic acid binding
UP	GO:0065007	BI931820	biological regulation	biological_process	protein binding
UP	GO:0065007	AK323568	biological regulation	biological_process	myr1 (myb-related protein 1) transcription factor
UP	GO:0065007	BG126089	biological regulation	biological_process	constitutive photomorphogenesis 1
UP	GO:0065007	AW037555	biological regulation	biological_process	nucleic acid binding
UP	GO:0065007	AI898594	biological regulation	biological_process	myb51 protein
UP	GO:0065007	BM410928	biological regulation	biological_process	nac domain ipr003441
UP	GO:0065007	X60756	biological regulation	biological_process	mads-box protein
UP	GO:0065007	TC212437	biological regulation	biological_process	heat shock factor protein
UP	GO:0065007	BF098196	biological regulation	biological_process	mads-box protein
UP	GO:0065007	AK328371	biological regulation	biological_process	nac domain ipr003441
UP	GO:0065007	BE450590	biological regulation	biological_process	receptor protein kinase clavata1
UP	GO:0065007	BT013224	biological regulation	biological_process	transcription factor
UP	GO:0065007	BI929419	biological regulation	biological_process	glucosyl transferase
UP	GO:0065007	TA40962_4081	biological regulation	biological_process	assembly protein
UP	GO:0065007	AW032956	biological regulation	biological_process	protein
UP	GO:0065007	BG642433	biological regulation	biological_process	domain found in egl- and pleckstrin family expressed
UP	GO:0065007	AK325715	biological regulation	biological_process	wrky transcription
UP	GO:0065007	BI926404	biological regulation	biological_process	transposon mutator sub- expressed
UP	GO:0065007	TA38987_4081	biological regulation	biological_process	protein binding
UP	GO:0065007	AK320079	biological regulation	biological_process	at1g68530 t26j14_10
UP	GO:0065007	BI926582	biological regulation	biological_process	receptor protein kinase clavata1
UP	GO:0065007	AK325252	biological regulation	biological_process	metal ion binding
UP	GO:0065007	AW041386	biological regulation	biological_process	mitogen-activated protein kinase 4
UP	GO:0065007	AK325274	biological regulation	biological_process	ubiquitin-conjugating enzyme e2-17 kda
UP	GO:0065007	AI485291	biological regulation	biological_process	protein
UP	GO:0065007	TA56016_4081	biological regulation	biological_process	cop1 regulatory protein
UP	GO:0065007	BM410631	biological regulation	biological_process	homeodomain transcription factor
UP	GO:0065007	BT013459	biological regulation	biological_process	homeodomain transcription factor
UP	GO:0065007	GO376135	biological regulation	biological_process	eukaryotic initiation factor 5a
UP	GO:0065007	TA53654_4081	biological regulation	biological_process	dna binding
UP	GO:0065007	AK325155	biological regulation	biological_process	gtp-binding protein
UP	GO:0065007	AK319443	biological regulation	biological_process	transcription factor lim
UP	GO:0065007	ES891224	biological regulation	biological_process	myb transcription factor
UP	GO:0065007	AI489641	biological regulation	biological_process	homeodomain protein
UP	GO:0065007	AK321618	biological regulation	biological_process	nucleic acid binding
UP	GO:0065007	BI203276	biological regulation	biological_process	protein
UP	GO:0065007	BF096418	biological regulation	biological_process	myb-like dna-binding protein
UP	GO:0065007	FS203627	biological regulation	biological_process	auxin influx carrier component
UP	GO:0065007	AW030831	biological regulation	biological_process	cytokinin oxidase
UP	GO:0065007	AK326420	biological regulation	biological_process	protein cobra
UP	GO:0065007	AK325860	biological regulation	biological_process	homeodomain transcription factor
UP	GO:0065007	BI934878	biological regulation	biological_process	inositol hexaphosphate kinase
UP	GO:0065007	DB685034	biological regulation	biological_process	protein
UP	GO:0065007	BT013146	biological regulation	biological_process	diacylglycerol kinase
UP	GO:0065007	CD002133	biological regulation	biological_process	ubiquitin-conjugating enzyme e2 i
UP	GO:0065007	AK329161	biological regulation	biological_process	protein
UP	GO:0065007	AK247438	biological regulation	biological_process	desiccation-associated protein
UP	GO:0065007	AK328802	biological regulation	biological_process	gtp-binding protein
UP	GO:0065007	AK321697	biological regulation	biological_process	transcriptional coactivator-like protein
UP	GO:0065007	BF113854	biological regulation	biological_process	pi starvation-induced protein
UP	GO:0065007	AK319692	biological regulation	biological_process	myb transcription factor
UP	GO:0065007	AI487405	biological regulation	biological_process	protein
UP	GO:0065007	AK330039	biological regulation	biological_process	f-box family protein
UP	GO:0065007	BG713780	biological regulation	biological_process	proteinase inhibitor i
UP	GO:0065007	EF121545	biological regulation	biological_process	nph4 (non-phototrophic hypocotyl) dna binding transcription activator transcription factor transcription regulator
UP	GO:0065007	BP902573	biological regulation	biological_process	sodium-dicarboxylate cotransporter-like
UP	GO:0065007	DB725611	biological regulation	biological_process	myb-like dna-binding protein
UP	GO:0065007	BP903909	biological regulation	biological_process	transcription factor 44 kda subunit
UP	GO:0065007	BG125481	biological regulation	biological_process	myb family transcription factor
UP	GO:0065007	BG123233	biological regulation	biological_process	rho gdp-dissociation inhibitor 1
UP	GO:0065007	AK319400	biological regulation	biological_process	rop-family small gtpase
UP	GO:0065007	TA37828_4081	biological regulation	biological_process	protein
UP	GO:0065007	DB711371	biological regulation	biological_process	protein
UP	GO:0065007	TA36998_4081	biological regulation	biological_process	calmodulin
UP	GO:0065007	BE434219	biological regulation	biological_process	protein
UP	GO:0065007	BI926418	biological regulation	biological_process	tcp family transcription factor containing protein
UP	GO:0065007	BT014516	biological regulation	biological_process	protein
UP	GO:0065007	AK319196	biological regulation	biological_process	auxin influx carrier component
UP	GO:0065007	BP884527	biological regulation	biological_process	receptor-like protein clavata2
UP	GO:0065007	AW031281	biological regulation	biological_process	transcription factor
UP	GO:0065007	TC193848	biological regulation	biological_process	nucleic acid binding
UP	GO:0065007	AK247509	biological regulation	biological_process	cbl-interacting protein kinase 1
UP	GO:0065007	TA47135_4081	biological regulation	biological_process	auxin influx carrier component
UP	GO:0065007	AK319980	biological regulation	biological_process	tcp-domain protein
UP	GO:0065007	AW034552	biological regulation	biological_process	protein
UP	GO:0065007	BI926539	biological regulation	biological_process	protein
UP	GO:0065007	DB697244	biological regulation	biological_process	sll2 protein
UP	GO:0065007	AK328260	biological regulation	biological_process	protein
UP	GO:0065007	AK329873	biological regulation	biological_process	rho gdp-dissociation inhibitor 1
UP	GO:0065007	BF096904	biological regulation	biological_process	myb-like dna-binding protein
UP	GO:0065007	GO374595	biological regulation	biological_process	high mobility group family
UP	GO:0065007	DB680844	biological regulation	biological_process	ubiquitin c
UP	GO:0065007	TA56120_4081	biological regulation	biological_process	receptor protein kinase clavata1
UP	GO:0065007	AK326604	biological regulation	biological_process	ca2+ antiporter cation exchanger
UP	GO:0065007	AK322056	biological regulation	biological_process	f-box family protein
UP	GO:0065007	BI931640	biological regulation	biological_process	protein
UP	GO:0065007	TA35663_4081	biological regulation	biological_process	ubiquitin-conjugating enzyme
UP	GO:0065007	AK326099	biological regulation	biological_process	protein
UP	GO:0065007	BW690454	biological regulation	biological_process	stress enhanced protein 2
UP	GO:0065007	AK320999	biological regulation	biological_process	protein
UP	GO:0065007	DB691126	biological regulation	biological_process	ubiquitin-conjugating enzyme e2-17 kda
UP	GO:0065007	AK322888	biological regulation	biological_process	pelota
UP	GO:0065007	DB698104	biological regulation	biological_process	receptor-like protein clavata2
UP	GO:0065007	TA54953_4081	biological regulation	biological_process	protein
UP	GO:0065007	AK324564	biological regulation	biological_process	protein
UP	GO:0065007	TA37845_4081	biological regulation	biological_process	filamentation temperature-sensitive h 2a
UP	GO:0065007	BT012718	biological regulation	biological_process	protein
UP	GO:0065007	AK329752	biological regulation	biological_process	sgp1 monomeric g-protein
UP	GO:0065007	AK247980	biological regulation	biological_process	wrky transcription
UP	GO:0065007	BG130539	biological regulation	biological_process	zinc finger
UP	GO:0065007	BP906450	biological regulation	biological_process	glutamate carboxypeptidase
UP	GO:0065007	AK319806	biological regulation	biological_process	ubiquitin-conjugating enzyme e2 variant 1
UP	GO:0065007	EG553690	biological regulation	biological_process	protein
UP	GO:0065007	BE435420	biological regulation	biological_process	ubiquitin conjugating
UP	GO:0065007	TA37526_4081	biological regulation	biological_process	ras-related gtp-binding protein
UP	GO:0065007	BT014216	biological regulation	biological_process	transcription factor
UP	GO:0065007	AB183147	biological regulation	biological_process	h-protein promoter binding factor-1
UP	GO:0065007	BE436821	biological regulation	biological_process	ubiquitin-conjugating enzyme e2-21 kda 1
UP	GO:0065007	AK320613	biological regulation	biological_process	nac domain ipr003441
UP	GO:0065007	TA54541_4081	biological regulation	biological_process	nac domain ipr003441
UP	GO:0065007	X94947	biological regulation	biological_process	dna-binding protein
UP	GO:0065007	GO375493	biological regulation	biological_process	auxin efflux carrier family protein
UP	GO:0065007	AI487490	biological regulation	biological_process	protein
UP	GO:0065007	BT012840	biological regulation	biological_process	transcription factor e2f
UP	GO:0065007	BT012754	biological regulation	biological_process	ubiquitin-conjugating enzyme
UP	GO:0065007	TC207423	biological regulation	biological_process	dna-binding protein
UP	GO:0065007	TA42854_4081	biological regulation	biological_process	ubiquitin-conjugating enzyme ubc7
UP	GO:0065007	DB713551	biological regulation	biological_process	multiple drug resistance protein
UP	GO:0065007	AK325020	biological regulation	biological_process	replication factor a
UP	GO:0065007	TC206382	biological regulation	biological_process	ccaat-binding transcription
UP	GO:0065007	AK326751	biological regulation	biological_process	coronitine insensitive 1
UP	GO:0065007	TA35627_4081	biological regulation	biological_process	ubiquitin-conjugating enzyme
UP	GO:0065007	DB719817	biological regulation	biological_process	myb-like dna-binding protein
UP	GO:0065007	DV105103	biological regulation	biological_process	protein
UP	GO:0065007	BP891544	biological regulation	biological_process	protein
UP	GO:0065007	AK247958	biological regulation	biological_process	squamosa promoter binding 6
UP	GO:0065007	AK324522	biological regulation	biological_process	protein
UP	GO:0065007	BM412063	biological regulation	biological_process	potassium channel
UP	GO:0065007	BP890544	biological regulation	biological_process	gras family transcription factor
UP	GO:0065007	AK321813	biological regulation	biological_process	assembly protein
UP	GO:0065007	AK327501	biological regulation	biological_process	thioredoxin x
UP	GO:0065007	AK321740	biological regulation	biological_process	protein
UP	GO:0065007	AY013254	biological regulation	biological_process	phospholipase d
UP	GO:0065007	BI933918	biological regulation	biological_process	cathepsin b-like cysteine protease
UP	GO:0065007	AK321503	biological regulation	biological_process	ku p80 dna
UP	GO:0065007	FS201466	biological regulation	biological_process	transcription elongation factor spt4
UP	GO:0065007	TA41193_4081	biological regulation	biological_process	ubiquitin-conjugating enzyme
UP	GO:0065007	BT013370	biological regulation	biological_process	ccaat-binding transcription factor subunit
UP	GO:0065007	AK325177	biological regulation	biological_process	capping protein beta
UP	GO:0065007	AK327003	biological regulation	biological_process	ku p70 dna
UP	GO:0065007	AK247597	biological regulation	biological_process	protein
UP	GO:0065007	BI203592	biological regulation	biological_process	thioredoxin f
UP	GO:0065007	AK324551	biological regulation	biological_process	dual-specificity protein phosphatase
UP	GO:0065007	AK324912	biological regulation	biological_process	dna binding
UP	GO:0065007	AK246605	biological regulation	biological_process	ubiquitin-conjugating enzyme e2 i
UP	GO:0065007	DB716874	biological regulation	biological_process	protein
UP	GO:0065007	BI933475	biological regulation	biological_process	protein
UP	GO:0065007	AJ785529	biological regulation	biological_process	protein
UP	GO:0065007	TA45657_4081	biological regulation	biological_process	potassium channel
UP	GO:0065007	AI898385	biological regulation	biological_process	cathepsin b-like cysteine protease
UP	GO:0065007	BM411663	biological regulation	biological_process	ubiquitin ligase protein
UP	GO:0065007	AK320317	biological regulation	biological_process	thromboxane-a synthase
UP	GO:0065007	TC210176	biological regulation	biological_process	zinc finger
UP	GO:0065007	DB701472	biological regulation	biological_process	transcriptional factor b3 family protein
UP	GO:0065007	AK324351	biological regulation	biological_process	cathepsin b-like cysteine protease
UP	GO:0065007	BP887435	biological regulation	biological_process	ubiquitin-conjugating enzyme e2-17 kda
UP	GO:0065007	AK319263	biological regulation	biological_process	gras family transcription factor
UP	GO:0065007	AK328632	biological regulation	biological_process	dna binding
UP	GO:0065007	AK322680	biological regulation	biological_process	phd f-box containing
UP	GO:0065007	TA53172_4081	biological regulation	biological_process	atp synthase gamma chain
UP	GO:0065007	TA36569_4081	biological regulation	biological_process	ubiquitin-conjugating enzyme e2
UP	GO:0065007	DB718625	biological regulation	biological_process	ccaat-binding transcription
UP	GO:0065007	AK328160	biological regulation	biological_process	zinc ring-type
UP	GO:0065007	AK320579	biological regulation	biological_process	protein
UP	GO:0065007	AK246865	biological regulation	biological_process	ccaat-binding transcription factor subunit
UP	GO:0065007	TA48911_4081	biological regulation	biological_process	transcription factor nf-y ccaat-binding-like
UP	GO:0065007	AK247794	biological regulation	biological_process	wrky transcription
UP	GO:0065007	AK321911	biological regulation	biological_process	myb-cc type transfactor
UP	GO:0065007	BT014061	biological regulation	biological_process	protein
UP	GO:0065007	BI421891	biological regulation	biological_process	maf3
UP	GO:0065007	AK320548	biological regulation	biological_process	protein
UP	GO:0065007	AK327359	biological regulation	biological_process	protein tyrosine phosphatase
UP	GO:0065007	AK322855	biological regulation	biological_process	srt2 (sirtuin 2) dna binding nad or nadh binding nad-dependent histone deacetylase zinc ion binding
UP	GO:0065007	TC210582	biological regulation	biological_process	ccaat-binding transcription factor subunit
UP	GO:0065007	GO373945	biological regulation	biological_process	sar1 gtp-binding secretory factor
UP	GO:0065007	AW615901	biological regulation	biological_process	ran protein tc4 protein
UP	GO:0065007	AK323357	biological regulation	biological_process	ara6 gtp binding gtpase
UP	GO:0065007	AK321714	biological regulation	biological_process	cbl-interacting serine threonine-protein
UP	GO:0065007	BW690286	biological regulation	biological_process	ubiquitin conjugating enzyme
UP	GO:0065007	AK325942	biological regulation	biological_process	ccaat-binding transcription
UP	GO:0065007	AK326921	biological regulation	biological_process	protein
UP	GO:0065007	AW735835	biological regulation	biological_process	ran protein tc4 protein
UP	GO:0065007	BG124426	biological regulation	biological_process	casein kinase ii beta chain ckb2
UP	GO:0065007	TA35747_4081	biological regulation	biological_process	protein
UP	GO:0030528	BW689844	transcription regulator activity	molecular_function	zinc finger homeodomain protein 1
UP	GO:0030528	BG130765	transcription regulator activity	molecular_function	r2r3-myb transcription
UP	GO:0030528	BP903433	transcription regulator activity	molecular_function	dna binding
UP	GO:0030528	BG124413	transcription regulator activity	molecular_function	nac domain ipr003441
UP	GO:0030528	DB695293	transcription regulator activity	molecular_function	nac domain ipr003441
UP	GO:0030528	AK247390	transcription regulator activity	molecular_function	knotted-like homeobox protein
UP	GO:0030528	AI486973	transcription regulator activity	molecular_function	zinc finger
UP	GO:0030528	AJ011914	transcription regulator activity	molecular_function	transcription factor
UP	GO:0030528	AI490119	transcription regulator activity	molecular_function	bhlh transcription factor upa20
UP	GO:0030528	AF096246	transcription regulator activity	molecular_function	ethylene-responsive transcriptional coactivator
UP	GO:0030528	TA56964_4081	transcription regulator activity	molecular_function	ocs element-binding
UP	GO:0030528	GH623042	transcription regulator activity	molecular_function	protein
UP	GO:0030528	TA41677_4081	transcription regulator activity	molecular_function	dna binding
UP	GO:0030528	TA51645_4081	transcription regulator activity	molecular_function	protein
UP	GO:0030528	TA41678_4081	transcription regulator activity	molecular_function	dna binding
UP	GO:0030528	AK323878	transcription regulator activity	molecular_function	zinc finger (b-box type) family protein
UP	GO:0030528	AK323652	transcription regulator activity	molecular_function	f-box family protein
UP	GO:0030528	FJ440849	transcription regulator activity	molecular_function	wox4 protein
UP	GO:0030528	BE451418	transcription regulator activity	molecular_function	nac domain ipr003441
UP	GO:0030528	AK323683	transcription regulator activity	molecular_function	aux iaa protein
UP	GO:0030528	TA52348_4081	transcription regulator activity	molecular_function	protein
UP	GO:0030528	TA53756_4081	transcription regulator activity	molecular_function	pseudo response regulator
UP	GO:0030528	AK326985	transcription regulator activity	molecular_function	nac domain ipr003441
UP	GO:0030528	AK327476	transcription regulator activity	molecular_function	ap2 erf domain-containing transcription factor
UP	GO:0030528	DV105192	transcription regulator activity	molecular_function	protein
UP	GO:0030528	AK320487	transcription regulator activity	molecular_function	tga1 dna binding calmodulin binding transcription factor
UP	GO:0030528	AW625668	transcription regulator activity	molecular_function	purple acid phosphatase
UP	GO:0030528	AK328503	transcription regulator activity	molecular_function	nac domain protein
UP	GO:0030528	AW648389	transcription regulator activity	molecular_function	f-box family protein
UP	GO:0030528	BI927375	transcription regulator activity	molecular_function	sigma factor
UP	GO:0030528	AI484010	transcription regulator activity	molecular_function	ocs element-binding
UP	GO:0030528	BI422020	transcription regulator activity	molecular_function	nac domain ipr003441
UP	GO:0030528	AY306154	transcription regulator activity	molecular_function	euap1 apetala1-like mads-box
UP	GO:0030528	FS193092	transcription regulator activity	molecular_function	myr1 (myb-related protein 1) transcription factor
UP	GO:0030528	AW032656	transcription regulator activity	molecular_function	myb transcription factor
UP	GO:0030528	AW623762	transcription regulator activity	molecular_function	sigma factor
UP	GO:0030528	AW040574	transcription regulator activity	molecular_function	ap2 erf domain-containing transcription factor
UP	GO:0030528	AK325711	transcription regulator activity	molecular_function	mads-box transcription factor mads-rin
UP	GO:0030528	TA56705_4081	transcription regulator activity	molecular_function	nac domain ipr003441
UP	GO:0030528	AK324711	transcription regulator activity	molecular_function	transparent testa 1
UP	GO:0030528	AK329191	transcription regulator activity	molecular_function	zinc finger protein
UP	GO:0030528	AK324219	transcription regulator activity	molecular_function	dna binding
UP	GO:0030528	TA54649_4081	transcription regulator activity	molecular_function	bel14 protein
UP	GO:0030528	AI899263	transcription regulator activity	molecular_function	f-box family protein
UP	GO:0030528	AK319624	transcription regulator activity	molecular_function	sigma factor
UP	GO:0030528	AF375968	transcription regulator activity	molecular_function	homeobox protein knotted-
UP	GO:0030528	AW219022	transcription regulator activity	molecular_function	mads-box protein
UP	GO:0030528	TC209911	transcription regulator activity	molecular_function	protein
UP	GO:0030528	TA51708_4081	transcription regulator activity	molecular_function	single myb histone
UP	GO:0030528	DB718382	transcription regulator activity	molecular_function	mads box protein
UP	GO:0030528	AK321664	transcription regulator activity	molecular_function	rna polymerase sigma factor
UP	GO:0030528	AW737355	transcription regulator activity	molecular_function	r2r3-myb transcriptional factor
UP	GO:0030528	BE458334	transcription regulator activity	molecular_function	cpd photolyase
UP	GO:0030528	AK328446	transcription regulator activity	molecular_function	euap1 apetala1-like mads-box
UP	GO:0030528	AK324808	transcription regulator activity	molecular_function	myb family transcription factor-related protein
UP	GO:0030528	AY098737	transcription regulator activity	molecular_function	mads-box transcription factor 26
UP	GO:0030528	AW034617	transcription regulator activity	molecular_function	homeodomain transcription factor
UP	GO:0030528	AK326096	transcription regulator activity	molecular_function	heat shock factor protein hsf30
UP	GO:0030528	AI485524	transcription regulator activity	molecular_function	dna binding
UP	GO:0030528	EF136919	transcription regulator activity	molecular_function	bzip transcription factor
UP	GO:0030528	AW737374	transcription regulator activity	molecular_function	myb-like dna-binding domain containing expressed
UP	GO:0030528	AK321990	transcription regulator activity	molecular_function	homeobox protein
UP	GO:0030528	AK321321	transcription regulator activity	molecular_function	auxin-responsive protein
UP	GO:0030528	AK324149	transcription regulator activity	molecular_function	nucleic acid binding
UP	GO:0030528	TA42990_4081	transcription regulator activity	molecular_function	nucleic acid binding
UP	GO:0030528	BI931820	transcription regulator activity	molecular_function	protein binding
UP	GO:0030528	AK323568	transcription regulator activity	molecular_function	myr1 (myb-related protein 1) transcription factor
UP	GO:0030528	AW037555	transcription regulator activity	molecular_function	nucleic acid binding
UP	GO:0030528	AI898594	transcription regulator activity	molecular_function	myb51 protein
UP	GO:0030528	BM410928	transcription regulator activity	molecular_function	nac domain ipr003441
UP	GO:0030528	X60756	transcription regulator activity	molecular_function	mads-box protein
UP	GO:0030528	TC212437	transcription regulator activity	molecular_function	heat shock factor protein
UP	GO:0030528	BF098196	transcription regulator activity	molecular_function	mads-box protein
UP	GO:0030528	AK328371	transcription regulator activity	molecular_function	nac domain ipr003441
UP	GO:0030528	BT013224	transcription regulator activity	molecular_function	transcription factor
UP	GO:0030528	AW032956	transcription regulator activity	molecular_function	protein
UP	GO:0030528	AK325715	transcription regulator activity	molecular_function	wrky transcription
UP	GO:0030528	TA38987_4081	transcription regulator activity	molecular_function	protein binding
UP	GO:0030528	AI485291	transcription regulator activity	molecular_function	protein
UP	GO:0030528	BM410631	transcription regulator activity	molecular_function	homeodomain transcription factor
UP	GO:0030528	TA53654_4081	transcription regulator activity	molecular_function	dna binding
UP	GO:0030528	AK319443	transcription regulator activity	molecular_function	transcription factor lim
UP	GO:0030528	ES891224	transcription regulator activity	molecular_function	myb transcription factor
UP	GO:0030528	AI489641	transcription regulator activity	molecular_function	homeodomain protein
UP	GO:0030528	AK321618	transcription regulator activity	molecular_function	nucleic acid binding
UP	GO:0030528	BF096418	transcription regulator activity	molecular_function	myb-like dna-binding protein
UP	GO:0030528	AK325860	transcription regulator activity	molecular_function	homeodomain transcription factor
UP	GO:0030528	AK329161	transcription regulator activity	molecular_function	protein
UP	GO:0030528	AK321697	transcription regulator activity	molecular_function	transcriptional coactivator-like protein
UP	GO:0030528	AK319692	transcription regulator activity	molecular_function	myb transcription factor
UP	GO:0030528	AI487405	transcription regulator activity	molecular_function	protein
UP	GO:0030528	AK330039	transcription regulator activity	molecular_function	f-box family protein
UP	GO:0030528	EF121545	transcription regulator activity	molecular_function	nph4 (non-phototrophic hypocotyl) dna binding transcription activator transcription factor transcription regulator
UP	GO:0030528	BP903909	transcription regulator activity	molecular_function	transcription factor 44 kda subunit
UP	GO:0030528	BG125481	transcription regulator activity	molecular_function	myb family transcription factor
UP	GO:0030528	DB711371	transcription regulator activity	molecular_function	protein
UP	GO:0030528	BE434219	transcription regulator activity	molecular_function	protein
UP	GO:0030528	BI926418	transcription regulator activity	molecular_function	tcp family transcription factor containing protein
UP	GO:0030528	BT014516	transcription regulator activity	molecular_function	protein
UP	GO:0030528	AW031281	transcription regulator activity	molecular_function	transcription factor
UP	GO:0030528	TC193848	transcription regulator activity	molecular_function	nucleic acid binding
UP	GO:0030528	AK319980	transcription regulator activity	molecular_function	tcp-domain protein
UP	GO:0030528	AW034552	transcription regulator activity	molecular_function	protein
UP	GO:0030528	DB697244	transcription regulator activity	molecular_function	sll2 protein
UP	GO:0030528	AK328260	transcription regulator activity	molecular_function	protein
UP	GO:0030528	GO374595	transcription regulator activity	molecular_function	high mobility group family
UP	GO:0030528	DB680844	transcription regulator activity	molecular_function	ubiquitin c
UP	GO:0030528	AK322056	transcription regulator activity	molecular_function	f-box family protein
UP	GO:0030528	BI931640	transcription regulator activity	molecular_function	protein
UP	GO:0030528	AK326099	transcription regulator activity	molecular_function	protein
UP	GO:0030528	BW690454	transcription regulator activity	molecular_function	stress enhanced protein 2
UP	GO:0030528	TA54953_4081	transcription regulator activity	molecular_function	protein
UP	GO:0030528	BT012718	transcription regulator activity	molecular_function	protein
UP	GO:0030528	AK247980	transcription regulator activity	molecular_function	wrky transcription
UP	GO:0030528	BG130539	transcription regulator activity	molecular_function	zinc finger
UP	GO:0030528	BT014216	transcription regulator activity	molecular_function	transcription factor
UP	GO:0030528	AK320613	transcription regulator activity	molecular_function	nac domain ipr003441
UP	GO:0030528	TA54541_4081	transcription regulator activity	molecular_function	nac domain ipr003441
UP	GO:0030528	X94947	transcription regulator activity	molecular_function	dna-binding protein
UP	GO:0030528	BT012840	transcription regulator activity	molecular_function	transcription factor e2f
UP	GO:0030528	TC207423	transcription regulator activity	molecular_function	dna-binding protein
UP	GO:0030528	DB713551	transcription regulator activity	molecular_function	multiple drug resistance protein
UP	GO:0030528	TC206382	transcription regulator activity	molecular_function	ccaat-binding transcription
UP	GO:0030528	AK247958	transcription regulator activity	molecular_function	squamosa promoter binding 6
UP	GO:0030528	BP890544	transcription regulator activity	molecular_function	gras family transcription factor
UP	GO:0030528	FS201466	transcription regulator activity	molecular_function	transcription elongation factor spt4
UP	GO:0030528	AK324912	transcription regulator activity	molecular_function	dna binding
UP	GO:0030528	AJ785529	transcription regulator activity	molecular_function	protein
UP	GO:0030528	DB701472	transcription regulator activity	molecular_function	transcriptional factor b3 family protein
UP	GO:0030528	AK319263	transcription regulator activity	molecular_function	gras family transcription factor
UP	GO:0030528	AK328632	transcription regulator activity	molecular_function	dna binding
UP	GO:0030528	DB718625	transcription regulator activity	molecular_function	ccaat-binding transcription
UP	GO:0030528	AK320579	transcription regulator activity	molecular_function	protein
UP	GO:0030528	AK246865	transcription regulator activity	molecular_function	ccaat-binding transcription factor subunit
UP	GO:0030528	AK247794	transcription regulator activity	molecular_function	wrky transcription
UP	GO:0030528	BI421891	transcription regulator activity	molecular_function	maf3
UP	GO:0030528	TC210582	transcription regulator activity	molecular_function	ccaat-binding transcription factor subunit
UP	GO:0030528	AK325942	transcription regulator activity	molecular_function	ccaat-binding transcription
UP	GO:0050794	BW689844	regulation of cellular process	biological_process	zinc finger homeodomain protein 1
UP	GO:0050794	BG130765	regulation of cellular process	biological_process	r2r3-myb transcription
UP	GO:0050794	BP903433	regulation of cellular process	biological_process	dna binding
UP	GO:0050794	BG124413	regulation of cellular process	biological_process	nac domain ipr003441
UP	GO:0050794	TA39073_4081	regulation of cellular process	biological_process	gigantea
UP	GO:0050794	DB695293	regulation of cellular process	biological_process	nac domain ipr003441
UP	GO:0050794	AK247390	regulation of cellular process	biological_process	knotted-like homeobox protein
UP	GO:0050794	BI208128	regulation of cellular process	biological_process	nac domain ipr003441
UP	GO:0050794	AW738237	regulation of cellular process	biological_process	cbl-interacting protein kinase 1
UP	GO:0050794	EU099595	regulation of cellular process	biological_process	1-phosphatidylinositol- -bisphosphate
UP	GO:0050794	TA39072_4081	regulation of cellular process	biological_process	gigantea
UP	GO:0050794	AI486973	regulation of cellular process	biological_process	zinc finger
UP	GO:0050794	TA54942_4081	regulation of cellular process	biological_process	cbl-interacting protein kinase 1
UP	GO:0050794	AJ011914	regulation of cellular process	biological_process	transcription factor
UP	GO:0050794	AI490119	regulation of cellular process	biological_process	bhlh transcription factor upa20
UP	GO:0050794	AF096246	regulation of cellular process	biological_process	ethylene-responsive transcriptional coactivator
UP	GO:0050794	TA56964_4081	regulation of cellular process	biological_process	ocs element-binding
UP	GO:0050794	GH623042	regulation of cellular process	biological_process	protein
UP	GO:0050794	TA41677_4081	regulation of cellular process	biological_process	dna binding
UP	GO:0050794	TA51645_4081	regulation of cellular process	biological_process	protein
UP	GO:0050794	TA41678_4081	regulation of cellular process	biological_process	dna binding
UP	GO:0050794	AK323878	regulation of cellular process	biological_process	zinc finger (b-box type) family protein
UP	GO:0050794	AK323652	regulation of cellular process	biological_process	f-box family protein
UP	GO:0050794	FJ440849	regulation of cellular process	biological_process	wox4 protein
UP	GO:0050794	AK325041	regulation of cellular process	biological_process	wrky transcription factor
UP	GO:0050794	BE451418	regulation of cellular process	biological_process	nac domain ipr003441
UP	GO:0050794	AK323683	regulation of cellular process	biological_process	aux iaa protein
UP	GO:0050794	TA52348_4081	regulation of cellular process	biological_process	protein
UP	GO:0050794	DB707132	regulation of cellular process	biological_process	root phototropism
UP	GO:0050794	AW032754	regulation of cellular process	biological_process	nac-domain containing protein 29
UP	GO:0050794	TA53756_4081	regulation of cellular process	biological_process	pseudo response regulator
UP	GO:0050794	AK326985	regulation of cellular process	biological_process	nac domain ipr003441
UP	GO:0050794	AK327476	regulation of cellular process	biological_process	ap2 erf domain-containing transcription factor
UP	GO:0050794	TC192870	regulation of cellular process	biological_process	protein
UP	GO:0050794	DV105192	regulation of cellular process	biological_process	protein
UP	GO:0050794	AK328696	regulation of cellular process	biological_process	small gtp binding protein
UP	GO:0050794	AK320487	regulation of cellular process	biological_process	tga1 dna binding calmodulin binding transcription factor
UP	GO:0050794	AK320922	regulation of cellular process	biological_process	protein
UP	GO:0050794	AW625668	regulation of cellular process	biological_process	purple acid phosphatase
UP	GO:0050794	AK321483	regulation of cellular process	biological_process	glutaredoxin
UP	GO:0050794	AK328503	regulation of cellular process	biological_process	nac domain protein
UP	GO:0050794	AW648389	regulation of cellular process	biological_process	f-box family protein
UP	GO:0050794	BI927375	regulation of cellular process	biological_process	sigma factor
UP	GO:0050794	TA54431_4081	regulation of cellular process	biological_process	nac domain protein nac2
UP	GO:0050794	AF375964	regulation of cellular process	biological_process	bel1-related homeotic protein 14
UP	GO:0050794	AI484010	regulation of cellular process	biological_process	ocs element-binding
UP	GO:0050794	AY935266	regulation of cellular process	biological_process	nodulation receptor kinase
UP	GO:0050794	BI422020	regulation of cellular process	biological_process	nac domain ipr003441
UP	GO:0050794	BI924042	regulation of cellular process	biological_process	zinc finger
UP	GO:0050794	AI485680	regulation of cellular process	biological_process	protein
UP	GO:0050794	AY306154	regulation of cellular process	biological_process	euap1 apetala1-like mads-box
UP	GO:0050794	FS193092	regulation of cellular process	biological_process	myr1 (myb-related protein 1) transcription factor
UP	GO:0050794	AW032656	regulation of cellular process	biological_process	myb transcription factor
UP	GO:0050794	AW623762	regulation of cellular process	biological_process	sigma factor
UP	GO:0050794	AK325313	regulation of cellular process	biological_process	transposon mutator sub- expressed
UP	GO:0050794	AW040574	regulation of cellular process	biological_process	ap2 erf domain-containing transcription factor
UP	GO:0050794	AK325711	regulation of cellular process	biological_process	mads-box transcription factor mads-rin
UP	GO:0050794	AK322350	regulation of cellular process	biological_process	polcalcin jun
UP	GO:0050794	AK326458	regulation of cellular process	biological_process	hypoersensitive response protein
UP	GO:0050794	AK320661	regulation of cellular process	biological_process	receptor protein kinase
UP	GO:0050794	TA56705_4081	regulation of cellular process	biological_process	nac domain ipr003441
UP	GO:0050794	AK324711	regulation of cellular process	biological_process	transparent testa 1
UP	GO:0050794	AK329191	regulation of cellular process	biological_process	zinc finger protein
UP	GO:0050794	AK324219	regulation of cellular process	biological_process	dna binding
UP	GO:0050794	TA54649_4081	regulation of cellular process	biological_process	bel14 protein
UP	GO:0050794	AI899263	regulation of cellular process	biological_process	f-box family protein
UP	GO:0050794	AK319624	regulation of cellular process	biological_process	sigma factor
UP	GO:0050794	AF375968	regulation of cellular process	biological_process	homeobox protein knotted-
UP	GO:0050794	AW219022	regulation of cellular process	biological_process	mads-box protein
UP	GO:0050794	TC209911	regulation of cellular process	biological_process	protein
UP	GO:0050794	AK246325	regulation of cellular process	biological_process	protein
UP	GO:0050794	AK319710	regulation of cellular process	biological_process	protein
UP	GO:0050794	TA51708_4081	regulation of cellular process	biological_process	single myb histone
UP	GO:0050794	TA53500_4081	regulation of cellular process	biological_process	ric6 (rop-interactive crib motif-containing protein 6)
UP	GO:0050794	DB718382	regulation of cellular process	biological_process	mads box protein
UP	GO:0050794	AK321664	regulation of cellular process	biological_process	rna polymerase sigma factor
UP	GO:0050794	AW737355	regulation of cellular process	biological_process	r2r3-myb transcriptional factor
UP	GO:0050794	BE458334	regulation of cellular process	biological_process	cpd photolyase
UP	GO:0050794	AK328446	regulation of cellular process	biological_process	euap1 apetala1-like mads-box
UP	GO:0050794	AW979740	regulation of cellular process	biological_process	lrr receptor-like kinase
UP	GO:0050794	AK322908	regulation of cellular process	biological_process	protein
UP	GO:0050794	AK324808	regulation of cellular process	biological_process	myb family transcription factor-related protein
UP	GO:0050794	BE459106	regulation of cellular process	biological_process	cycloartenol synthase
UP	GO:0050794	AK326088	regulation of cellular process	biological_process	ribosomal protein s6 kinase
UP	GO:0050794	GO372820	regulation of cellular process	biological_process	ras-related gtp-binding protein
UP	GO:0050794	AY098737	regulation of cellular process	biological_process	mads-box transcription factor 26
UP	GO:0050794	AW034617	regulation of cellular process	biological_process	homeodomain transcription factor
UP	GO:0050794	AK326096	regulation of cellular process	biological_process	heat shock factor protein hsf30
UP	GO:0050794	BE461873	regulation of cellular process	biological_process	eukaryotic initiation factor 5a
UP	GO:0050794	AK246316	regulation of cellular process	biological_process	senescence-associated protein
UP	GO:0050794	AK325308	regulation of cellular process	biological_process	acht4 (atypical cys his rich thioredoxin 4) acting on sulfur group of disulfide as acceptor
UP	GO:0050794	AK322604	regulation of cellular process	biological_process	polcalcin jun
UP	GO:0050794	AI485524	regulation of cellular process	biological_process	dna binding
UP	GO:0050794	EF136919	regulation of cellular process	biological_process	bzip transcription factor
UP	GO:0050794	AK326452	regulation of cellular process	biological_process	protein
UP	GO:0050794	AK327272	regulation of cellular process	biological_process	transcription factor
UP	GO:0050794	AW737374	regulation of cellular process	biological_process	myb-like dna-binding domain containing expressed
UP	GO:0050794	AK321990	regulation of cellular process	biological_process	homeobox protein
UP	GO:0050794	AK321321	regulation of cellular process	biological_process	auxin-responsive protein
UP	GO:0050794	AK324149	regulation of cellular process	biological_process	nucleic acid binding
UP	GO:0050794	TA42990_4081	regulation of cellular process	biological_process	nucleic acid binding
UP	GO:0050794	BI931820	regulation of cellular process	biological_process	protein binding
UP	GO:0050794	AK323568	regulation of cellular process	biological_process	myr1 (myb-related protein 1) transcription factor
UP	GO:0050794	BG126089	regulation of cellular process	biological_process	constitutive photomorphogenesis 1
UP	GO:0050794	AW037555	regulation of cellular process	biological_process	nucleic acid binding
UP	GO:0050794	AI898594	regulation of cellular process	biological_process	myb51 protein
UP	GO:0050794	BM410928	regulation of cellular process	biological_process	nac domain ipr003441
UP	GO:0050794	X60756	regulation of cellular process	biological_process	mads-box protein
UP	GO:0050794	TC212437	regulation of cellular process	biological_process	heat shock factor protein
UP	GO:0050794	BF098196	regulation of cellular process	biological_process	mads-box protein
UP	GO:0050794	AK328371	regulation of cellular process	biological_process	nac domain ipr003441
UP	GO:0050794	BT013224	regulation of cellular process	biological_process	transcription factor
UP	GO:0050794	AW032956	regulation of cellular process	biological_process	protein
UP	GO:0050794	BG642433	regulation of cellular process	biological_process	domain found in egl- and pleckstrin family expressed
UP	GO:0050794	AK325715	regulation of cellular process	biological_process	wrky transcription
UP	GO:0050794	BI926404	regulation of cellular process	biological_process	transposon mutator sub- expressed
UP	GO:0050794	TA38987_4081	regulation of cellular process	biological_process	protein binding
UP	GO:0050794	BI926582	regulation of cellular process	biological_process	receptor protein kinase clavata1
UP	GO:0050794	AW041386	regulation of cellular process	biological_process	mitogen-activated protein kinase 4
UP	GO:0050794	AK325274	regulation of cellular process	biological_process	ubiquitin-conjugating enzyme e2-17 kda
UP	GO:0050794	AI485291	regulation of cellular process	biological_process	protein
UP	GO:0050794	TA56016_4081	regulation of cellular process	biological_process	cop1 regulatory protein
UP	GO:0050794	BM410631	regulation of cellular process	biological_process	homeodomain transcription factor
UP	GO:0050794	BT013459	regulation of cellular process	biological_process	homeodomain transcription factor
UP	GO:0050794	GO376135	regulation of cellular process	biological_process	eukaryotic initiation factor 5a
UP	GO:0050794	TA53654_4081	regulation of cellular process	biological_process	dna binding
UP	GO:0050794	AK325155	regulation of cellular process	biological_process	gtp-binding protein
UP	GO:0050794	AK319443	regulation of cellular process	biological_process	transcription factor lim
UP	GO:0050794	ES891224	regulation of cellular process	biological_process	myb transcription factor
UP	GO:0050794	AI489641	regulation of cellular process	biological_process	homeodomain protein
UP	GO:0050794	AK321618	regulation of cellular process	biological_process	nucleic acid binding
UP	GO:0050794	BF096418	regulation of cellular process	biological_process	myb-like dna-binding protein
UP	GO:0050794	AK325860	regulation of cellular process	biological_process	homeodomain transcription factor
UP	GO:0050794	BI934878	regulation of cellular process	biological_process	inositol hexaphosphate kinase
UP	GO:0050794	DB685034	regulation of cellular process	biological_process	protein
UP	GO:0050794	BT013146	regulation of cellular process	biological_process	diacylglycerol kinase
UP	GO:0050794	AK329161	regulation of cellular process	biological_process	protein
UP	GO:0050794	AK328802	regulation of cellular process	biological_process	gtp-binding protein
UP	GO:0050794	AK321697	regulation of cellular process	biological_process	transcriptional coactivator-like protein
UP	GO:0050794	AK319692	regulation of cellular process	biological_process	myb transcription factor
UP	GO:0050794	AI487405	regulation of cellular process	biological_process	protein
UP	GO:0050794	AK330039	regulation of cellular process	biological_process	f-box family protein
UP	GO:0050794	EF121545	regulation of cellular process	biological_process	nph4 (non-phototrophic hypocotyl) dna binding transcription activator transcription factor transcription regulator
UP	GO:0050794	DB725611	regulation of cellular process	biological_process	myb-like dna-binding protein
UP	GO:0050794	BP903909	regulation of cellular process	biological_process	transcription factor 44 kda subunit
UP	GO:0050794	BG125481	regulation of cellular process	biological_process	myb family transcription factor
UP	GO:0050794	AK319400	regulation of cellular process	biological_process	rop-family small gtpase
UP	GO:0050794	TA37828_4081	regulation of cellular process	biological_process	protein
UP	GO:0050794	DB711371	regulation of cellular process	biological_process	protein
UP	GO:0050794	TA36998_4081	regulation of cellular process	biological_process	calmodulin
UP	GO:0050794	BE434219	regulation of cellular process	biological_process	protein
UP	GO:0050794	BI926418	regulation of cellular process	biological_process	tcp family transcription factor containing protein
UP	GO:0050794	BT014516	regulation of cellular process	biological_process	protein
UP	GO:0050794	BP884527	regulation of cellular process	biological_process	receptor-like protein clavata2
UP	GO:0050794	AW031281	regulation of cellular process	biological_process	transcription factor
UP	GO:0050794	TC193848	regulation of cellular process	biological_process	nucleic acid binding
UP	GO:0050794	AK247509	regulation of cellular process	biological_process	cbl-interacting protein kinase 1
UP	GO:0050794	AK319980	regulation of cellular process	biological_process	tcp-domain protein
UP	GO:0050794	AW034552	regulation of cellular process	biological_process	protein
UP	GO:0050794	DB697244	regulation of cellular process	biological_process	sll2 protein
UP	GO:0050794	AK328260	regulation of cellular process	biological_process	protein
UP	GO:0050794	BF096904	regulation of cellular process	biological_process	myb-like dna-binding protein
UP	GO:0050794	GO374595	regulation of cellular process	biological_process	high mobility group family
UP	GO:0050794	DB680844	regulation of cellular process	biological_process	ubiquitin c
UP	GO:0050794	AK322056	regulation of cellular process	biological_process	f-box family protein
UP	GO:0050794	BI931640	regulation of cellular process	biological_process	protein
UP	GO:0050794	AK326099	regulation of cellular process	biological_process	protein
UP	GO:0050794	BW690454	regulation of cellular process	biological_process	stress enhanced protein 2
UP	GO:0050794	AK320999	regulation of cellular process	biological_process	protein
UP	GO:0050794	AK322888	regulation of cellular process	biological_process	pelota
UP	GO:0050794	DB698104	regulation of cellular process	biological_process	receptor-like protein clavata2
UP	GO:0050794	TA54953_4081	regulation of cellular process	biological_process	protein
UP	GO:0050794	AK324564	regulation of cellular process	biological_process	protein
UP	GO:0050794	TA37845_4081	regulation of cellular process	biological_process	filamentation temperature-sensitive h 2a
UP	GO:0050794	BT012718	regulation of cellular process	biological_process	protein
UP	GO:0050794	AK329752	regulation of cellular process	biological_process	sgp1 monomeric g-protein
UP	GO:0050794	AK247980	regulation of cellular process	biological_process	wrky transcription
UP	GO:0050794	BG130539	regulation of cellular process	biological_process	zinc finger
UP	GO:0050794	TA37526_4081	regulation of cellular process	biological_process	ras-related gtp-binding protein
UP	GO:0050794	BT014216	regulation of cellular process	biological_process	transcription factor
UP	GO:0050794	AK320613	regulation of cellular process	biological_process	nac domain ipr003441
UP	GO:0050794	TA54541_4081	regulation of cellular process	biological_process	nac domain ipr003441
UP	GO:0050794	X94947	regulation of cellular process	biological_process	dna-binding protein
UP	GO:0050794	AI487490	regulation of cellular process	biological_process	protein
UP	GO:0050794	BT012840	regulation of cellular process	biological_process	transcription factor e2f
UP	GO:0050794	TC207423	regulation of cellular process	biological_process	dna-binding protein
UP	GO:0050794	DB713551	regulation of cellular process	biological_process	multiple drug resistance protein
UP	GO:0050794	TC206382	regulation of cellular process	biological_process	ccaat-binding transcription
UP	GO:0050794	DB719817	regulation of cellular process	biological_process	myb-like dna-binding protein
UP	GO:0050794	AK247958	regulation of cellular process	biological_process	squamosa promoter binding 6
UP	GO:0050794	AK324522	regulation of cellular process	biological_process	protein
UP	GO:0050794	BM412063	regulation of cellular process	biological_process	potassium channel
UP	GO:0050794	BP890544	regulation of cellular process	biological_process	gras family transcription factor
UP	GO:0050794	AY013254	regulation of cellular process	biological_process	phospholipase d
UP	GO:0050794	FS201466	regulation of cellular process	biological_process	transcription elongation factor spt4
UP	GO:0050794	AK325177	regulation of cellular process	biological_process	capping protein beta
UP	GO:0050794	AK247597	regulation of cellular process	biological_process	protein
UP	GO:0050794	BI203592	regulation of cellular process	biological_process	thioredoxin f
UP	GO:0050794	AK324551	regulation of cellular process	biological_process	dual-specificity protein phosphatase
UP	GO:0050794	AK324912	regulation of cellular process	biological_process	dna binding
UP	GO:0050794	BI933475	regulation of cellular process	biological_process	protein
UP	GO:0050794	AJ785529	regulation of cellular process	biological_process	protein
UP	GO:0050794	TA45657_4081	regulation of cellular process	biological_process	potassium channel
UP	GO:0050794	BM411663	regulation of cellular process	biological_process	ubiquitin ligase protein
UP	GO:0050794	AK320317	regulation of cellular process	biological_process	thromboxane-a synthase
UP	GO:0050794	DB701472	regulation of cellular process	biological_process	transcriptional factor b3 family protein
UP	GO:0050794	AK319263	regulation of cellular process	biological_process	gras family transcription factor
UP	GO:0050794	AK328632	regulation of cellular process	biological_process	dna binding
UP	GO:0050794	AK322680	regulation of cellular process	biological_process	phd f-box containing
UP	GO:0050794	DB718625	regulation of cellular process	biological_process	ccaat-binding transcription
UP	GO:0050794	AK328160	regulation of cellular process	biological_process	zinc ring-type
UP	GO:0050794	AK320579	regulation of cellular process	biological_process	protein
UP	GO:0050794	AK246865	regulation of cellular process	biological_process	ccaat-binding transcription factor subunit
UP	GO:0050794	TA48911_4081	regulation of cellular process	biological_process	transcription factor nf-y ccaat-binding-like
UP	GO:0050794	AK247794	regulation of cellular process	biological_process	wrky transcription
UP	GO:0050794	AK321911	regulation of cellular process	biological_process	myb-cc type transfactor
UP	GO:0050794	BI421891	regulation of cellular process	biological_process	maf3
UP	GO:0050794	AK327359	regulation of cellular process	biological_process	protein tyrosine phosphatase
UP	GO:0050794	AK322855	regulation of cellular process	biological_process	srt2 (sirtuin 2) dna binding nad or nadh binding nad-dependent histone deacetylase zinc ion binding
UP	GO:0050794	TC210582	regulation of cellular process	biological_process	ccaat-binding transcription factor subunit
UP	GO:0050794	GO373945	regulation of cellular process	biological_process	sar1 gtp-binding secretory factor
UP	GO:0050794	AW615901	regulation of cellular process	biological_process	ran protein tc4 protein
UP	GO:0050794	AK323357	regulation of cellular process	biological_process	ara6 gtp binding gtpase
UP	GO:0050794	AK321714	regulation of cellular process	biological_process	cbl-interacting serine threonine-protein
UP	GO:0050794	BW690286	regulation of cellular process	biological_process	ubiquitin conjugating enzyme
UP	GO:0050794	AK325942	regulation of cellular process	biological_process	ccaat-binding transcription
UP	GO:0050794	AK326921	regulation of cellular process	biological_process	protein
UP	GO:0050794	AW735835	regulation of cellular process	biological_process	ran protein tc4 protein
UP	GO:0050794	BG124426	regulation of cellular process	biological_process	casein kinase ii beta chain ckb2
UP	GO:0050794	TA35747_4081	regulation of cellular process	biological_process	protein
UP	GO:0031323	BW689844	regulation of cellular metabolic process	biological_process	zinc finger homeodomain protein 1
UP	GO:0031323	BG130765	regulation of cellular metabolic process	biological_process	r2r3-myb transcription
UP	GO:0031323	BP903433	regulation of cellular metabolic process	biological_process	dna binding
UP	GO:0031323	BG124413	regulation of cellular metabolic process	biological_process	nac domain ipr003441
UP	GO:0031323	TA39073_4081	regulation of cellular metabolic process	biological_process	gigantea
UP	GO:0031323	DB695293	regulation of cellular metabolic process	biological_process	nac domain ipr003441
UP	GO:0031323	AK247390	regulation of cellular metabolic process	biological_process	knotted-like homeobox protein
UP	GO:0031323	BI208128	regulation of cellular metabolic process	biological_process	nac domain ipr003441
UP	GO:0031323	TA39072_4081	regulation of cellular metabolic process	biological_process	gigantea
UP	GO:0031323	AI486973	regulation of cellular metabolic process	biological_process	zinc finger
UP	GO:0031323	AJ011914	regulation of cellular metabolic process	biological_process	transcription factor
UP	GO:0031323	AI490119	regulation of cellular metabolic process	biological_process	bhlh transcription factor upa20
UP	GO:0031323	AF096246	regulation of cellular metabolic process	biological_process	ethylene-responsive transcriptional coactivator
UP	GO:0031323	TA56964_4081	regulation of cellular metabolic process	biological_process	ocs element-binding
UP	GO:0031323	GH623042	regulation of cellular metabolic process	biological_process	protein
UP	GO:0031323	TA41677_4081	regulation of cellular metabolic process	biological_process	dna binding
UP	GO:0031323	TA51645_4081	regulation of cellular metabolic process	biological_process	protein
UP	GO:0031323	TA41678_4081	regulation of cellular metabolic process	biological_process	dna binding
UP	GO:0031323	AK323878	regulation of cellular metabolic process	biological_process	zinc finger (b-box type) family protein
UP	GO:0031323	AK323652	regulation of cellular metabolic process	biological_process	f-box family protein
UP	GO:0031323	FJ440849	regulation of cellular metabolic process	biological_process	wox4 protein
UP	GO:0031323	AK325041	regulation of cellular metabolic process	biological_process	wrky transcription factor
UP	GO:0031323	BE451418	regulation of cellular metabolic process	biological_process	nac domain ipr003441
UP	GO:0031323	AK323683	regulation of cellular metabolic process	biological_process	aux iaa protein
UP	GO:0031323	TA52348_4081	regulation of cellular metabolic process	biological_process	protein
UP	GO:0031323	AW032754	regulation of cellular metabolic process	biological_process	nac-domain containing protein 29
UP	GO:0031323	TA53756_4081	regulation of cellular metabolic process	biological_process	pseudo response regulator
UP	GO:0031323	AK326985	regulation of cellular metabolic process	biological_process	nac domain ipr003441
UP	GO:0031323	AK327476	regulation of cellular metabolic process	biological_process	ap2 erf domain-containing transcription factor
UP	GO:0031323	TC192870	regulation of cellular metabolic process	biological_process	protein
UP	GO:0031323	DV105192	regulation of cellular metabolic process	biological_process	protein
UP	GO:0031323	AK320487	regulation of cellular metabolic process	biological_process	tga1 dna binding calmodulin binding transcription factor
UP	GO:0031323	AK320922	regulation of cellular metabolic process	biological_process	protein
UP	GO:0031323	AW625668	regulation of cellular metabolic process	biological_process	purple acid phosphatase
UP	GO:0031323	AK328503	regulation of cellular metabolic process	biological_process	nac domain protein
UP	GO:0031323	AW648389	regulation of cellular metabolic process	biological_process	f-box family protein
UP	GO:0031323	BI927375	regulation of cellular metabolic process	biological_process	sigma factor
UP	GO:0031323	TA54431_4081	regulation of cellular metabolic process	biological_process	nac domain protein nac2
UP	GO:0031323	AF375964	regulation of cellular metabolic process	biological_process	bel1-related homeotic protein 14
UP	GO:0031323	AI484010	regulation of cellular metabolic process	biological_process	ocs element-binding
UP	GO:0031323	BI422020	regulation of cellular metabolic process	biological_process	nac domain ipr003441
UP	GO:0031323	BI924042	regulation of cellular metabolic process	biological_process	zinc finger
UP	GO:0031323	AI485680	regulation of cellular metabolic process	biological_process	protein
UP	GO:0031323	AY306154	regulation of cellular metabolic process	biological_process	euap1 apetala1-like mads-box
UP	GO:0031323	FS193092	regulation of cellular metabolic process	biological_process	myr1 (myb-related protein 1) transcription factor
UP	GO:0031323	AW032656	regulation of cellular metabolic process	biological_process	myb transcription factor
UP	GO:0031323	AW623762	regulation of cellular metabolic process	biological_process	sigma factor
UP	GO:0031323	AW040574	regulation of cellular metabolic process	biological_process	ap2 erf domain-containing transcription factor
UP	GO:0031323	AK325711	regulation of cellular metabolic process	biological_process	mads-box transcription factor mads-rin
UP	GO:0031323	TA56705_4081	regulation of cellular metabolic process	biological_process	nac domain ipr003441
UP	GO:0031323	AK324711	regulation of cellular metabolic process	biological_process	transparent testa 1
UP	GO:0031323	AK329191	regulation of cellular metabolic process	biological_process	zinc finger protein
UP	GO:0031323	AK324219	regulation of cellular metabolic process	biological_process	dna binding
UP	GO:0031323	TA54649_4081	regulation of cellular metabolic process	biological_process	bel14 protein
UP	GO:0031323	AI899263	regulation of cellular metabolic process	biological_process	f-box family protein
UP	GO:0031323	AK319624	regulation of cellular metabolic process	biological_process	sigma factor
UP	GO:0031323	AF375968	regulation of cellular metabolic process	biological_process	homeobox protein knotted-
UP	GO:0031323	AW219022	regulation of cellular metabolic process	biological_process	mads-box protein
UP	GO:0031323	TC209911	regulation of cellular metabolic process	biological_process	protein
UP	GO:0031323	TA51708_4081	regulation of cellular metabolic process	biological_process	single myb histone
UP	GO:0031323	DB718382	regulation of cellular metabolic process	biological_process	mads box protein
UP	GO:0031323	AK321664	regulation of cellular metabolic process	biological_process	rna polymerase sigma factor
UP	GO:0031323	AW737355	regulation of cellular metabolic process	biological_process	r2r3-myb transcriptional factor
UP	GO:0031323	BE458334	regulation of cellular metabolic process	biological_process	cpd photolyase
UP	GO:0031323	AK328446	regulation of cellular metabolic process	biological_process	euap1 apetala1-like mads-box
UP	GO:0031323	AK324808	regulation of cellular metabolic process	biological_process	myb family transcription factor-related protein
UP	GO:0031323	BE459106	regulation of cellular metabolic process	biological_process	cycloartenol synthase
UP	GO:0031323	AK326088	regulation of cellular metabolic process	biological_process	ribosomal protein s6 kinase
UP	GO:0031323	AY098737	regulation of cellular metabolic process	biological_process	mads-box transcription factor 26
UP	GO:0031323	AW034617	regulation of cellular metabolic process	biological_process	homeodomain transcription factor
UP	GO:0031323	AK326096	regulation of cellular metabolic process	biological_process	heat shock factor protein hsf30
UP	GO:0031323	BE461873	regulation of cellular metabolic process	biological_process	eukaryotic initiation factor 5a
UP	GO:0031323	AI485524	regulation of cellular metabolic process	biological_process	dna binding
UP	GO:0031323	EF136919	regulation of cellular metabolic process	biological_process	bzip transcription factor
UP	GO:0031323	AK326452	regulation of cellular metabolic process	biological_process	protein
UP	GO:0031323	AK327272	regulation of cellular metabolic process	biological_process	transcription factor
UP	GO:0031323	AW737374	regulation of cellular metabolic process	biological_process	myb-like dna-binding domain containing expressed
UP	GO:0031323	AK321990	regulation of cellular metabolic process	biological_process	homeobox protein
UP	GO:0031323	AK321321	regulation of cellular metabolic process	biological_process	auxin-responsive protein
UP	GO:0031323	AK324149	regulation of cellular metabolic process	biological_process	nucleic acid binding
UP	GO:0031323	TA42990_4081	regulation of cellular metabolic process	biological_process	nucleic acid binding
UP	GO:0031323	BI931820	regulation of cellular metabolic process	biological_process	protein binding
UP	GO:0031323	AK323568	regulation of cellular metabolic process	biological_process	myr1 (myb-related protein 1) transcription factor
UP	GO:0031323	AW037555	regulation of cellular metabolic process	biological_process	nucleic acid binding
UP	GO:0031323	AI898594	regulation of cellular metabolic process	biological_process	myb51 protein
UP	GO:0031323	BM410928	regulation of cellular metabolic process	biological_process	nac domain ipr003441
UP	GO:0031323	X60756	regulation of cellular metabolic process	biological_process	mads-box protein
UP	GO:0031323	TC212437	regulation of cellular metabolic process	biological_process	heat shock factor protein
UP	GO:0031323	BF098196	regulation of cellular metabolic process	biological_process	mads-box protein
UP	GO:0031323	AK328371	regulation of cellular metabolic process	biological_process	nac domain ipr003441
UP	GO:0031323	BT013224	regulation of cellular metabolic process	biological_process	transcription factor
UP	GO:0031323	AW032956	regulation of cellular metabolic process	biological_process	protein
UP	GO:0031323	AK325715	regulation of cellular metabolic process	biological_process	wrky transcription
UP	GO:0031323	TA38987_4081	regulation of cellular metabolic process	biological_process	protein binding
UP	GO:0031323	AI485291	regulation of cellular metabolic process	biological_process	protein
UP	GO:0031323	BM410631	regulation of cellular metabolic process	biological_process	homeodomain transcription factor
UP	GO:0031323	BT013459	regulation of cellular metabolic process	biological_process	homeodomain transcription factor
UP	GO:0031323	GO376135	regulation of cellular metabolic process	biological_process	eukaryotic initiation factor 5a
UP	GO:0031323	TA53654_4081	regulation of cellular metabolic process	biological_process	dna binding
UP	GO:0031323	AK319443	regulation of cellular metabolic process	biological_process	transcription factor lim
UP	GO:0031323	ES891224	regulation of cellular metabolic process	biological_process	myb transcription factor
UP	GO:0031323	AI489641	regulation of cellular metabolic process	biological_process	homeodomain protein
UP	GO:0031323	AK321618	regulation of cellular metabolic process	biological_process	nucleic acid binding
UP	GO:0031323	BF096418	regulation of cellular metabolic process	biological_process	myb-like dna-binding protein
UP	GO:0031323	AK325860	regulation of cellular metabolic process	biological_process	homeodomain transcription factor
UP	GO:0031323	BI934878	regulation of cellular metabolic process	biological_process	inositol hexaphosphate kinase
UP	GO:0031323	BT013146	regulation of cellular metabolic process	biological_process	diacylglycerol kinase
UP	GO:0031323	AK329161	regulation of cellular metabolic process	biological_process	protein
UP	GO:0031323	AK321697	regulation of cellular metabolic process	biological_process	transcriptional coactivator-like protein
UP	GO:0031323	AK319692	regulation of cellular metabolic process	biological_process	myb transcription factor
UP	GO:0031323	AI487405	regulation of cellular metabolic process	biological_process	protein
UP	GO:0031323	AK330039	regulation of cellular metabolic process	biological_process	f-box family protein
UP	GO:0031323	EF121545	regulation of cellular metabolic process	biological_process	nph4 (non-phototrophic hypocotyl) dna binding transcription activator transcription factor transcription regulator
UP	GO:0031323	DB725611	regulation of cellular metabolic process	biological_process	myb-like dna-binding protein
UP	GO:0031323	BP903909	regulation of cellular metabolic process	biological_process	transcription factor 44 kda subunit
UP	GO:0031323	BG125481	regulation of cellular metabolic process	biological_process	myb family transcription factor
UP	GO:0031323	TA37828_4081	regulation of cellular metabolic process	biological_process	protein
UP	GO:0031323	DB711371	regulation of cellular metabolic process	biological_process	protein
UP	GO:0031323	BE434219	regulation of cellular metabolic process	biological_process	protein
UP	GO:0031323	BI926418	regulation of cellular metabolic process	biological_process	tcp family transcription factor containing protein
UP	GO:0031323	BT014516	regulation of cellular metabolic process	biological_process	protein
UP	GO:0031323	AW031281	regulation of cellular metabolic process	biological_process	transcription factor
UP	GO:0031323	TC193848	regulation of cellular metabolic process	biological_process	nucleic acid binding
UP	GO:0031323	AK319980	regulation of cellular metabolic process	biological_process	tcp-domain protein
UP	GO:0031323	AW034552	regulation of cellular metabolic process	biological_process	protein
UP	GO:0031323	DB697244	regulation of cellular metabolic process	biological_process	sll2 protein
UP	GO:0031323	AK328260	regulation of cellular metabolic process	biological_process	protein
UP	GO:0031323	BF096904	regulation of cellular metabolic process	biological_process	myb-like dna-binding protein
UP	GO:0031323	GO374595	regulation of cellular metabolic process	biological_process	high mobility group family
UP	GO:0031323	DB680844	regulation of cellular metabolic process	biological_process	ubiquitin c
UP	GO:0031323	AK322056	regulation of cellular metabolic process	biological_process	f-box family protein
UP	GO:0031323	BI931640	regulation of cellular metabolic process	biological_process	protein
UP	GO:0031323	AK326099	regulation of cellular metabolic process	biological_process	protein
UP	GO:0031323	BW690454	regulation of cellular metabolic process	biological_process	stress enhanced protein 2
UP	GO:0031323	AK320999	regulation of cellular metabolic process	biological_process	protein
UP	GO:0031323	AK322888	regulation of cellular metabolic process	biological_process	pelota
UP	GO:0031323	TA54953_4081	regulation of cellular metabolic process	biological_process	protein
UP	GO:0031323	AK324564	regulation of cellular metabolic process	biological_process	protein
UP	GO:0031323	TA37845_4081	regulation of cellular metabolic process	biological_process	filamentation temperature-sensitive h 2a
UP	GO:0031323	BT012718	regulation of cellular metabolic process	biological_process	protein
UP	GO:0031323	AK247980	regulation of cellular metabolic process	biological_process	wrky transcription
UP	GO:0031323	BG130539	regulation of cellular metabolic process	biological_process	zinc finger
UP	GO:0031323	BT014216	regulation of cellular metabolic process	biological_process	transcription factor
UP	GO:0031323	AK320613	regulation of cellular metabolic process	biological_process	nac domain ipr003441
UP	GO:0031323	TA54541_4081	regulation of cellular metabolic process	biological_process	nac domain ipr003441
UP	GO:0031323	X94947	regulation of cellular metabolic process	biological_process	dna-binding protein
UP	GO:0031323	BT012840	regulation of cellular metabolic process	biological_process	transcription factor e2f
UP	GO:0031323	TC207423	regulation of cellular metabolic process	biological_process	dna-binding protein
UP	GO:0031323	DB713551	regulation of cellular metabolic process	biological_process	multiple drug resistance protein
UP	GO:0031323	TC206382	regulation of cellular metabolic process	biological_process	ccaat-binding transcription
UP	GO:0031323	DB719817	regulation of cellular metabolic process	biological_process	myb-like dna-binding protein
UP	GO:0031323	AK247958	regulation of cellular metabolic process	biological_process	squamosa promoter binding 6
UP	GO:0031323	AK324522	regulation of cellular metabolic process	biological_process	protein
UP	GO:0031323	BP890544	regulation of cellular metabolic process	biological_process	gras family transcription factor
UP	GO:0031323	FS201466	regulation of cellular metabolic process	biological_process	transcription elongation factor spt4
UP	GO:0031323	AK247597	regulation of cellular metabolic process	biological_process	protein
UP	GO:0031323	AK324551	regulation of cellular metabolic process	biological_process	dual-specificity protein phosphatase
UP	GO:0031323	AK324912	regulation of cellular metabolic process	biological_process	dna binding
UP	GO:0031323	AJ785529	regulation of cellular metabolic process	biological_process	protein
UP	GO:0031323	AK320317	regulation of cellular metabolic process	biological_process	thromboxane-a synthase
UP	GO:0031323	DB701472	regulation of cellular metabolic process	biological_process	transcriptional factor b3 family protein
UP	GO:0031323	AK319263	regulation of cellular metabolic process	biological_process	gras family transcription factor
UP	GO:0031323	AK328632	regulation of cellular metabolic process	biological_process	dna binding
UP	GO:0031323	AK322680	regulation of cellular metabolic process	biological_process	phd f-box containing
UP	GO:0031323	DB718625	regulation of cellular metabolic process	biological_process	ccaat-binding transcription
UP	GO:0031323	AK320579	regulation of cellular metabolic process	biological_process	protein
UP	GO:0031323	AK246865	regulation of cellular metabolic process	biological_process	ccaat-binding transcription factor subunit
UP	GO:0031323	TA48911_4081	regulation of cellular metabolic process	biological_process	transcription factor nf-y ccaat-binding-like
UP	GO:0031323	AK247794	regulation of cellular metabolic process	biological_process	wrky transcription
UP	GO:0031323	AK321911	regulation of cellular metabolic process	biological_process	myb-cc type transfactor
UP	GO:0031323	BI421891	regulation of cellular metabolic process	biological_process	maf3
UP	GO:0031323	AK322855	regulation of cellular metabolic process	biological_process	srt2 (sirtuin 2) dna binding nad or nadh binding nad-dependent histone deacetylase zinc ion binding
UP	GO:0031323	TC210582	regulation of cellular metabolic process	biological_process	ccaat-binding transcription factor subunit
UP	GO:0031323	AK323357	regulation of cellular metabolic process	biological_process	ara6 gtp binding gtpase
UP	GO:0031323	AK325942	regulation of cellular metabolic process	biological_process	ccaat-binding transcription
UP	GO:0031323	AK326921	regulation of cellular metabolic process	biological_process	protein
UP	GO:0031323	BG124426	regulation of cellular metabolic process	biological_process	casein kinase ii beta chain ckb2
UP	GO:0060255	BW689844	regulation of macromolecule metabolic process	biological_process	zinc finger homeodomain protein 1
UP	GO:0060255	BG130765	regulation of macromolecule metabolic process	biological_process	r2r3-myb transcription
UP	GO:0060255	BP903433	regulation of macromolecule metabolic process	biological_process	dna binding
UP	GO:0060255	BG124413	regulation of macromolecule metabolic process	biological_process	nac domain ipr003441
UP	GO:0060255	TA39073_4081	regulation of macromolecule metabolic process	biological_process	gigantea
UP	GO:0060255	DB695293	regulation of macromolecule metabolic process	biological_process	nac domain ipr003441
UP	GO:0060255	AK247390	regulation of macromolecule metabolic process	biological_process	knotted-like homeobox protein
UP	GO:0060255	BI208128	regulation of macromolecule metabolic process	biological_process	nac domain ipr003441
UP	GO:0060255	TA39072_4081	regulation of macromolecule metabolic process	biological_process	gigantea
UP	GO:0060255	AI486973	regulation of macromolecule metabolic process	biological_process	zinc finger
UP	GO:0060255	AJ011914	regulation of macromolecule metabolic process	biological_process	transcription factor
UP	GO:0060255	AI490119	regulation of macromolecule metabolic process	biological_process	bhlh transcription factor upa20
UP	GO:0060255	AF096246	regulation of macromolecule metabolic process	biological_process	ethylene-responsive transcriptional coactivator
UP	GO:0060255	TA56964_4081	regulation of macromolecule metabolic process	biological_process	ocs element-binding
UP	GO:0060255	GH623042	regulation of macromolecule metabolic process	biological_process	protein
UP	GO:0060255	TA41677_4081	regulation of macromolecule metabolic process	biological_process	dna binding
UP	GO:0060255	TA51645_4081	regulation of macromolecule metabolic process	biological_process	protein
UP	GO:0060255	TA41678_4081	regulation of macromolecule metabolic process	biological_process	dna binding
UP	GO:0060255	AK323878	regulation of macromolecule metabolic process	biological_process	zinc finger (b-box type) family protein
UP	GO:0060255	AK323652	regulation of macromolecule metabolic process	biological_process	f-box family protein
UP	GO:0060255	FJ440849	regulation of macromolecule metabolic process	biological_process	wox4 protein
UP	GO:0060255	AK325041	regulation of macromolecule metabolic process	biological_process	wrky transcription factor
UP	GO:0060255	BE451418	regulation of macromolecule metabolic process	biological_process	nac domain ipr003441
UP	GO:0060255	AK323683	regulation of macromolecule metabolic process	biological_process	aux iaa protein
UP	GO:0060255	TA52348_4081	regulation of macromolecule metabolic process	biological_process	protein
UP	GO:0060255	AW032754	regulation of macromolecule metabolic process	biological_process	nac-domain containing protein 29
UP	GO:0060255	TA53756_4081	regulation of macromolecule metabolic process	biological_process	pseudo response regulator
UP	GO:0060255	AK326985	regulation of macromolecule metabolic process	biological_process	nac domain ipr003441
UP	GO:0060255	AK327476	regulation of macromolecule metabolic process	biological_process	ap2 erf domain-containing transcription factor
UP	GO:0060255	TC192870	regulation of macromolecule metabolic process	biological_process	protein
UP	GO:0060255	DV105192	regulation of macromolecule metabolic process	biological_process	protein
UP	GO:0060255	AK320487	regulation of macromolecule metabolic process	biological_process	tga1 dna binding calmodulin binding transcription factor
UP	GO:0060255	AK320922	regulation of macromolecule metabolic process	biological_process	protein
UP	GO:0060255	AW625668	regulation of macromolecule metabolic process	biological_process	purple acid phosphatase
UP	GO:0060255	AK328503	regulation of macromolecule metabolic process	biological_process	nac domain protein
UP	GO:0060255	AW648389	regulation of macromolecule metabolic process	biological_process	f-box family protein
UP	GO:0060255	BI927375	regulation of macromolecule metabolic process	biological_process	sigma factor
UP	GO:0060255	TA54431_4081	regulation of macromolecule metabolic process	biological_process	nac domain protein nac2
UP	GO:0060255	AF375964	regulation of macromolecule metabolic process	biological_process	bel1-related homeotic protein 14
UP	GO:0060255	AI484010	regulation of macromolecule metabolic process	biological_process	ocs element-binding
UP	GO:0060255	BI422020	regulation of macromolecule metabolic process	biological_process	nac domain ipr003441
UP	GO:0060255	BI924042	regulation of macromolecule metabolic process	biological_process	zinc finger
UP	GO:0060255	AI485680	regulation of macromolecule metabolic process	biological_process	protein
UP	GO:0060255	AY306154	regulation of macromolecule metabolic process	biological_process	euap1 apetala1-like mads-box
UP	GO:0060255	FS193092	regulation of macromolecule metabolic process	biological_process	myr1 (myb-related protein 1) transcription factor
UP	GO:0060255	AW032656	regulation of macromolecule metabolic process	biological_process	myb transcription factor
UP	GO:0060255	AW623762	regulation of macromolecule metabolic process	biological_process	sigma factor
UP	GO:0060255	AW040574	regulation of macromolecule metabolic process	biological_process	ap2 erf domain-containing transcription factor
UP	GO:0060255	AK325711	regulation of macromolecule metabolic process	biological_process	mads-box transcription factor mads-rin
UP	GO:0060255	TA56705_4081	regulation of macromolecule metabolic process	biological_process	nac domain ipr003441
UP	GO:0060255	AK324711	regulation of macromolecule metabolic process	biological_process	transparent testa 1
UP	GO:0060255	AK329191	regulation of macromolecule metabolic process	biological_process	zinc finger protein
UP	GO:0060255	AK324219	regulation of macromolecule metabolic process	biological_process	dna binding
UP	GO:0060255	TA54649_4081	regulation of macromolecule metabolic process	biological_process	bel14 protein
UP	GO:0060255	AI899263	regulation of macromolecule metabolic process	biological_process	f-box family protein
UP	GO:0060255	AK319624	regulation of macromolecule metabolic process	biological_process	sigma factor
UP	GO:0060255	AF375968	regulation of macromolecule metabolic process	biological_process	homeobox protein knotted-
UP	GO:0060255	AW219022	regulation of macromolecule metabolic process	biological_process	mads-box protein
UP	GO:0060255	TC209911	regulation of macromolecule metabolic process	biological_process	protein
UP	GO:0060255	AK246325	regulation of macromolecule metabolic process	biological_process	protein
UP	GO:0060255	TA51708_4081	regulation of macromolecule metabolic process	biological_process	single myb histone
UP	GO:0060255	DB718382	regulation of macromolecule metabolic process	biological_process	mads box protein
UP	GO:0060255	AK321664	regulation of macromolecule metabolic process	biological_process	rna polymerase sigma factor
UP	GO:0060255	AW737355	regulation of macromolecule metabolic process	biological_process	r2r3-myb transcriptional factor
UP	GO:0060255	BE458334	regulation of macromolecule metabolic process	biological_process	cpd photolyase
UP	GO:0060255	AK328446	regulation of macromolecule metabolic process	biological_process	euap1 apetala1-like mads-box
UP	GO:0060255	AK324808	regulation of macromolecule metabolic process	biological_process	myb family transcription factor-related protein
UP	GO:0060255	BE459106	regulation of macromolecule metabolic process	biological_process	cycloartenol synthase
UP	GO:0060255	AK326088	regulation of macromolecule metabolic process	biological_process	ribosomal protein s6 kinase
UP	GO:0060255	AY098737	regulation of macromolecule metabolic process	biological_process	mads-box transcription factor 26
UP	GO:0060255	AW034617	regulation of macromolecule metabolic process	biological_process	homeodomain transcription factor
UP	GO:0060255	AK326096	regulation of macromolecule metabolic process	biological_process	heat shock factor protein hsf30
UP	GO:0060255	BE461873	regulation of macromolecule metabolic process	biological_process	eukaryotic initiation factor 5a
UP	GO:0060255	AI485524	regulation of macromolecule metabolic process	biological_process	dna binding
UP	GO:0060255	EF136919	regulation of macromolecule metabolic process	biological_process	bzip transcription factor
UP	GO:0060255	AK327272	regulation of macromolecule metabolic process	biological_process	transcription factor
UP	GO:0060255	AW737374	regulation of macromolecule metabolic process	biological_process	myb-like dna-binding domain containing expressed
UP	GO:0060255	AK321990	regulation of macromolecule metabolic process	biological_process	homeobox protein
UP	GO:0060255	AK321321	regulation of macromolecule metabolic process	biological_process	auxin-responsive protein
UP	GO:0060255	AK324149	regulation of macromolecule metabolic process	biological_process	nucleic acid binding
UP	GO:0060255	TA42990_4081	regulation of macromolecule metabolic process	biological_process	nucleic acid binding
UP	GO:0060255	BI931820	regulation of macromolecule metabolic process	biological_process	protein binding
UP	GO:0060255	AK323568	regulation of macromolecule metabolic process	biological_process	myr1 (myb-related protein 1) transcription factor
UP	GO:0060255	AW037555	regulation of macromolecule metabolic process	biological_process	nucleic acid binding
UP	GO:0060255	AI898594	regulation of macromolecule metabolic process	biological_process	myb51 protein
UP	GO:0060255	BM410928	regulation of macromolecule metabolic process	biological_process	nac domain ipr003441
UP	GO:0060255	X60756	regulation of macromolecule metabolic process	biological_process	mads-box protein
UP	GO:0060255	TC212437	regulation of macromolecule metabolic process	biological_process	heat shock factor protein
UP	GO:0060255	BF098196	regulation of macromolecule metabolic process	biological_process	mads-box protein
UP	GO:0060255	AK328371	regulation of macromolecule metabolic process	biological_process	nac domain ipr003441
UP	GO:0060255	BT013224	regulation of macromolecule metabolic process	biological_process	transcription factor
UP	GO:0060255	AW032956	regulation of macromolecule metabolic process	biological_process	protein
UP	GO:0060255	AK325715	regulation of macromolecule metabolic process	biological_process	wrky transcription
UP	GO:0060255	TA38987_4081	regulation of macromolecule metabolic process	biological_process	protein binding
UP	GO:0060255	AK325274	regulation of macromolecule metabolic process	biological_process	ubiquitin-conjugating enzyme e2-17 kda
UP	GO:0060255	AI485291	regulation of macromolecule metabolic process	biological_process	protein
UP	GO:0060255	BM410631	regulation of macromolecule metabolic process	biological_process	homeodomain transcription factor
UP	GO:0060255	BT013459	regulation of macromolecule metabolic process	biological_process	homeodomain transcription factor
UP	GO:0060255	GO376135	regulation of macromolecule metabolic process	biological_process	eukaryotic initiation factor 5a
UP	GO:0060255	TA53654_4081	regulation of macromolecule metabolic process	biological_process	dna binding
UP	GO:0060255	AK319443	regulation of macromolecule metabolic process	biological_process	transcription factor lim
UP	GO:0060255	ES891224	regulation of macromolecule metabolic process	biological_process	myb transcription factor
UP	GO:0060255	AI489641	regulation of macromolecule metabolic process	biological_process	homeodomain protein
UP	GO:0060255	AK321618	regulation of macromolecule metabolic process	biological_process	nucleic acid binding
UP	GO:0060255	BF096418	regulation of macromolecule metabolic process	biological_process	myb-like dna-binding protein
UP	GO:0060255	AK325860	regulation of macromolecule metabolic process	biological_process	homeodomain transcription factor
UP	GO:0060255	BI934878	regulation of macromolecule metabolic process	biological_process	inositol hexaphosphate kinase
UP	GO:0060255	CD002133	regulation of macromolecule metabolic process	biological_process	ubiquitin-conjugating enzyme e2 i
UP	GO:0060255	AK329161	regulation of macromolecule metabolic process	biological_process	protein
UP	GO:0060255	AK321697	regulation of macromolecule metabolic process	biological_process	transcriptional coactivator-like protein
UP	GO:0060255	AK319692	regulation of macromolecule metabolic process	biological_process	myb transcription factor
UP	GO:0060255	AI487405	regulation of macromolecule metabolic process	biological_process	protein
UP	GO:0060255	AK330039	regulation of macromolecule metabolic process	biological_process	f-box family protein
UP	GO:0060255	EF121545	regulation of macromolecule metabolic process	biological_process	nph4 (non-phototrophic hypocotyl) dna binding transcription activator transcription factor transcription regulator
UP	GO:0060255	DB725611	regulation of macromolecule metabolic process	biological_process	myb-like dna-binding protein
UP	GO:0060255	BP903909	regulation of macromolecule metabolic process	biological_process	transcription factor 44 kda subunit
UP	GO:0060255	BG125481	regulation of macromolecule metabolic process	biological_process	myb family transcription factor
UP	GO:0060255	TA37828_4081	regulation of macromolecule metabolic process	biological_process	protein
UP	GO:0060255	DB711371	regulation of macromolecule metabolic process	biological_process	protein
UP	GO:0060255	BE434219	regulation of macromolecule metabolic process	biological_process	protein
UP	GO:0060255	BI926418	regulation of macromolecule metabolic process	biological_process	tcp family transcription factor containing protein
UP	GO:0060255	BT014516	regulation of macromolecule metabolic process	biological_process	protein
UP	GO:0060255	AW031281	regulation of macromolecule metabolic process	biological_process	transcription factor
UP	GO:0060255	TC193848	regulation of macromolecule metabolic process	biological_process	nucleic acid binding
UP	GO:0060255	AK319980	regulation of macromolecule metabolic process	biological_process	tcp-domain protein
UP	GO:0060255	AW034552	regulation of macromolecule metabolic process	biological_process	protein
UP	GO:0060255	DB697244	regulation of macromolecule metabolic process	biological_process	sll2 protein
UP	GO:0060255	AK328260	regulation of macromolecule metabolic process	biological_process	protein
UP	GO:0060255	BF096904	regulation of macromolecule metabolic process	biological_process	myb-like dna-binding protein
UP	GO:0060255	GO374595	regulation of macromolecule metabolic process	biological_process	high mobility group family
UP	GO:0060255	DB680844	regulation of macromolecule metabolic process	biological_process	ubiquitin c
UP	GO:0060255	AK322056	regulation of macromolecule metabolic process	biological_process	f-box family protein
UP	GO:0060255	BI931640	regulation of macromolecule metabolic process	biological_process	protein
UP	GO:0060255	TA35663_4081	regulation of macromolecule metabolic process	biological_process	ubiquitin-conjugating enzyme
UP	GO:0060255	AK326099	regulation of macromolecule metabolic process	biological_process	protein
UP	GO:0060255	BW690454	regulation of macromolecule metabolic process	biological_process	stress enhanced protein 2
UP	GO:0060255	AK320999	regulation of macromolecule metabolic process	biological_process	protein
UP	GO:0060255	DB691126	regulation of macromolecule metabolic process	biological_process	ubiquitin-conjugating enzyme e2-17 kda
UP	GO:0060255	AK322888	regulation of macromolecule metabolic process	biological_process	pelota
UP	GO:0060255	TA54953_4081	regulation of macromolecule metabolic process	biological_process	protein
UP	GO:0060255	BT012718	regulation of macromolecule metabolic process	biological_process	protein
UP	GO:0060255	AK247980	regulation of macromolecule metabolic process	biological_process	wrky transcription
UP	GO:0060255	BG130539	regulation of macromolecule metabolic process	biological_process	zinc finger
UP	GO:0060255	AK319806	regulation of macromolecule metabolic process	biological_process	ubiquitin-conjugating enzyme e2 variant 1
UP	GO:0060255	BE435420	regulation of macromolecule metabolic process	biological_process	ubiquitin conjugating
UP	GO:0060255	BT014216	regulation of macromolecule metabolic process	biological_process	transcription factor
UP	GO:0060255	BE436821	regulation of macromolecule metabolic process	biological_process	ubiquitin-conjugating enzyme e2-21 kda 1
UP	GO:0060255	AK320613	regulation of macromolecule metabolic process	biological_process	nac domain ipr003441
UP	GO:0060255	TA54541_4081	regulation of macromolecule metabolic process	biological_process	nac domain ipr003441
UP	GO:0060255	X94947	regulation of macromolecule metabolic process	biological_process	dna-binding protein
UP	GO:0060255	BT012840	regulation of macromolecule metabolic process	biological_process	transcription factor e2f
UP	GO:0060255	BT012754	regulation of macromolecule metabolic process	biological_process	ubiquitin-conjugating enzyme
UP	GO:0060255	TC207423	regulation of macromolecule metabolic process	biological_process	dna-binding protein
UP	GO:0060255	TA42854_4081	regulation of macromolecule metabolic process	biological_process	ubiquitin-conjugating enzyme ubc7
UP	GO:0060255	DB713551	regulation of macromolecule metabolic process	biological_process	multiple drug resistance protein
UP	GO:0060255	AK325020	regulation of macromolecule metabolic process	biological_process	replication factor a
UP	GO:0060255	TC206382	regulation of macromolecule metabolic process	biological_process	ccaat-binding transcription
UP	GO:0060255	TA35627_4081	regulation of macromolecule metabolic process	biological_process	ubiquitin-conjugating enzyme
UP	GO:0060255	DB719817	regulation of macromolecule metabolic process	biological_process	myb-like dna-binding protein
UP	GO:0060255	BP891544	regulation of macromolecule metabolic process	biological_process	protein
UP	GO:0060255	AK247958	regulation of macromolecule metabolic process	biological_process	squamosa promoter binding 6
UP	GO:0060255	BP890544	regulation of macromolecule metabolic process	biological_process	gras family transcription factor
UP	GO:0060255	AK321740	regulation of macromolecule metabolic process	biological_process	protein
UP	GO:0060255	FS201466	regulation of macromolecule metabolic process	biological_process	transcription elongation factor spt4
UP	GO:0060255	TA41193_4081	regulation of macromolecule metabolic process	biological_process	ubiquitin-conjugating enzyme
UP	GO:0060255	AK247597	regulation of macromolecule metabolic process	biological_process	protein
UP	GO:0060255	AK324912	regulation of macromolecule metabolic process	biological_process	dna binding
UP	GO:0060255	AK246605	regulation of macromolecule metabolic process	biological_process	ubiquitin-conjugating enzyme e2 i
UP	GO:0060255	AJ785529	regulation of macromolecule metabolic process	biological_process	protein
UP	GO:0060255	DB701472	regulation of macromolecule metabolic process	biological_process	transcriptional factor b3 family protein
UP	GO:0060255	BP887435	regulation of macromolecule metabolic process	biological_process	ubiquitin-conjugating enzyme e2-17 kda
UP	GO:0060255	AK319263	regulation of macromolecule metabolic process	biological_process	gras family transcription factor
UP	GO:0060255	AK328632	regulation of macromolecule metabolic process	biological_process	dna binding
UP	GO:0060255	AK322680	regulation of macromolecule metabolic process	biological_process	phd f-box containing
UP	GO:0060255	TA36569_4081	regulation of macromolecule metabolic process	biological_process	ubiquitin-conjugating enzyme e2
UP	GO:0060255	DB718625	regulation of macromolecule metabolic process	biological_process	ccaat-binding transcription
UP	GO:0060255	AK320579	regulation of macromolecule metabolic process	biological_process	protein
UP	GO:0060255	AK246865	regulation of macromolecule metabolic process	biological_process	ccaat-binding transcription factor subunit
UP	GO:0060255	TA48911_4081	regulation of macromolecule metabolic process	biological_process	transcription factor nf-y ccaat-binding-like
UP	GO:0060255	AK247794	regulation of macromolecule metabolic process	biological_process	wrky transcription
UP	GO:0060255	AK321911	regulation of macromolecule metabolic process	biological_process	myb-cc type transfactor
UP	GO:0060255	BT014061	regulation of macromolecule metabolic process	biological_process	protein
UP	GO:0060255	BI421891	regulation of macromolecule metabolic process	biological_process	maf3
UP	GO:0060255	AK320548	regulation of macromolecule metabolic process	biological_process	protein
UP	GO:0060255	AK322855	regulation of macromolecule metabolic process	biological_process	srt2 (sirtuin 2) dna binding nad or nadh binding nad-dependent histone deacetylase zinc ion binding
UP	GO:0060255	TC210582	regulation of macromolecule metabolic process	biological_process	ccaat-binding transcription factor subunit
UP	GO:0060255	AK323357	regulation of macromolecule metabolic process	biological_process	ara6 gtp binding gtpase
UP	GO:0060255	BW690286	regulation of macromolecule metabolic process	biological_process	ubiquitin conjugating enzyme
UP	GO:0060255	AK325942	regulation of macromolecule metabolic process	biological_process	ccaat-binding transcription
UP	GO:0060255	AK326921	regulation of macromolecule metabolic process	biological_process	protein
UP	GO:0010556	BW689844	regulation of macromolecule biosynthetic process	biological_process	zinc finger homeodomain protein 1
UP	GO:0010556	BG130765	regulation of macromolecule biosynthetic process	biological_process	r2r3-myb transcription
UP	GO:0010556	BP903433	regulation of macromolecule biosynthetic process	biological_process	dna binding
UP	GO:0010556	BG124413	regulation of macromolecule biosynthetic process	biological_process	nac domain ipr003441
UP	GO:0010556	TA39073_4081	regulation of macromolecule biosynthetic process	biological_process	gigantea
UP	GO:0010556	DB695293	regulation of macromolecule biosynthetic process	biological_process	nac domain ipr003441
UP	GO:0010556	AK247390	regulation of macromolecule biosynthetic process	biological_process	knotted-like homeobox protein
UP	GO:0010556	BI208128	regulation of macromolecule biosynthetic process	biological_process	nac domain ipr003441
UP	GO:0010556	TA39072_4081	regulation of macromolecule biosynthetic process	biological_process	gigantea
UP	GO:0010556	AI486973	regulation of macromolecule biosynthetic process	biological_process	zinc finger
UP	GO:0010556	AJ011914	regulation of macromolecule biosynthetic process	biological_process	transcription factor
UP	GO:0010556	AI490119	regulation of macromolecule biosynthetic process	biological_process	bhlh transcription factor upa20
UP	GO:0010556	AF096246	regulation of macromolecule biosynthetic process	biological_process	ethylene-responsive transcriptional coactivator
UP	GO:0010556	TA56964_4081	regulation of macromolecule biosynthetic process	biological_process	ocs element-binding
UP	GO:0010556	GH623042	regulation of macromolecule biosynthetic process	biological_process	protein
UP	GO:0010556	TA41677_4081	regulation of macromolecule biosynthetic process	biological_process	dna binding
UP	GO:0010556	TA51645_4081	regulation of macromolecule biosynthetic process	biological_process	protein
UP	GO:0010556	TA41678_4081	regulation of macromolecule biosynthetic process	biological_process	dna binding
UP	GO:0010556	AK323878	regulation of macromolecule biosynthetic process	biological_process	zinc finger (b-box type) family protein
UP	GO:0010556	AK323652	regulation of macromolecule biosynthetic process	biological_process	f-box family protein
UP	GO:0010556	FJ440849	regulation of macromolecule biosynthetic process	biological_process	wox4 protein
UP	GO:0010556	AK325041	regulation of macromolecule biosynthetic process	biological_process	wrky transcription factor
UP	GO:0010556	BE451418	regulation of macromolecule biosynthetic process	biological_process	nac domain ipr003441
UP	GO:0010556	AK323683	regulation of macromolecule biosynthetic process	biological_process	aux iaa protein
UP	GO:0010556	TA52348_4081	regulation of macromolecule biosynthetic process	biological_process	protein
UP	GO:0010556	AW032754	regulation of macromolecule biosynthetic process	biological_process	nac-domain containing protein 29
UP	GO:0010556	TA53756_4081	regulation of macromolecule biosynthetic process	biological_process	pseudo response regulator
UP	GO:0010556	AK326985	regulation of macromolecule biosynthetic process	biological_process	nac domain ipr003441
UP	GO:0010556	AK327476	regulation of macromolecule biosynthetic process	biological_process	ap2 erf domain-containing transcription factor
UP	GO:0010556	TC192870	regulation of macromolecule biosynthetic process	biological_process	protein
UP	GO:0010556	DV105192	regulation of macromolecule biosynthetic process	biological_process	protein
UP	GO:0010556	AK320487	regulation of macromolecule biosynthetic process	biological_process	tga1 dna binding calmodulin binding transcription factor
UP	GO:0010556	AK320922	regulation of macromolecule biosynthetic process	biological_process	protein
UP	GO:0010556	AW625668	regulation of macromolecule biosynthetic process	biological_process	purple acid phosphatase
UP	GO:0010556	AK328503	regulation of macromolecule biosynthetic process	biological_process	nac domain protein
UP	GO:0010556	AW648389	regulation of macromolecule biosynthetic process	biological_process	f-box family protein
UP	GO:0010556	BI927375	regulation of macromolecule biosynthetic process	biological_process	sigma factor
UP	GO:0010556	TA54431_4081	regulation of macromolecule biosynthetic process	biological_process	nac domain protein nac2
UP	GO:0010556	AF375964	regulation of macromolecule biosynthetic process	biological_process	bel1-related homeotic protein 14
UP	GO:0010556	AI484010	regulation of macromolecule biosynthetic process	biological_process	ocs element-binding
UP	GO:0010556	BI422020	regulation of macromolecule biosynthetic process	biological_process	nac domain ipr003441
UP	GO:0010556	BI924042	regulation of macromolecule biosynthetic process	biological_process	zinc finger
UP	GO:0010556	AI485680	regulation of macromolecule biosynthetic process	biological_process	protein
UP	GO:0010556	AY306154	regulation of macromolecule biosynthetic process	biological_process	euap1 apetala1-like mads-box
UP	GO:0010556	FS193092	regulation of macromolecule biosynthetic process	biological_process	myr1 (myb-related protein 1) transcription factor
UP	GO:0010556	AW032656	regulation of macromolecule biosynthetic process	biological_process	myb transcription factor
UP	GO:0010556	AW623762	regulation of macromolecule biosynthetic process	biological_process	sigma factor
UP	GO:0010556	AW040574	regulation of macromolecule biosynthetic process	biological_process	ap2 erf domain-containing transcription factor
UP	GO:0010556	AK325711	regulation of macromolecule biosynthetic process	biological_process	mads-box transcription factor mads-rin
UP	GO:0010556	TA56705_4081	regulation of macromolecule biosynthetic process	biological_process	nac domain ipr003441
UP	GO:0010556	AK324711	regulation of macromolecule biosynthetic process	biological_process	transparent testa 1
UP	GO:0010556	AK329191	regulation of macromolecule biosynthetic process	biological_process	zinc finger protein
UP	GO:0010556	AK324219	regulation of macromolecule biosynthetic process	biological_process	dna binding
UP	GO:0010556	TA54649_4081	regulation of macromolecule biosynthetic process	biological_process	bel14 protein
UP	GO:0010556	AI899263	regulation of macromolecule biosynthetic process	biological_process	f-box family protein
UP	GO:0010556	AK319624	regulation of macromolecule biosynthetic process	biological_process	sigma factor
UP	GO:0010556	AF375968	regulation of macromolecule biosynthetic process	biological_process	homeobox protein knotted-
UP	GO:0010556	AW219022	regulation of macromolecule biosynthetic process	biological_process	mads-box protein
UP	GO:0010556	TC209911	regulation of macromolecule biosynthetic process	biological_process	protein
UP	GO:0010556	TA51708_4081	regulation of macromolecule biosynthetic process	biological_process	single myb histone
UP	GO:0010556	DB718382	regulation of macromolecule biosynthetic process	biological_process	mads box protein
UP	GO:0010556	AK321664	regulation of macromolecule biosynthetic process	biological_process	rna polymerase sigma factor
UP	GO:0010556	AW737355	regulation of macromolecule biosynthetic process	biological_process	r2r3-myb transcriptional factor
UP	GO:0010556	BE458334	regulation of macromolecule biosynthetic process	biological_process	cpd photolyase
UP	GO:0010556	AK328446	regulation of macromolecule biosynthetic process	biological_process	euap1 apetala1-like mads-box
UP	GO:0010556	AK324808	regulation of macromolecule biosynthetic process	biological_process	myb family transcription factor-related protein
UP	GO:0010556	BE459106	regulation of macromolecule biosynthetic process	biological_process	cycloartenol synthase
UP	GO:0010556	AK326088	regulation of macromolecule biosynthetic process	biological_process	ribosomal protein s6 kinase
UP	GO:0010556	AY098737	regulation of macromolecule biosynthetic process	biological_process	mads-box transcription factor 26
UP	GO:0010556	AW034617	regulation of macromolecule biosynthetic process	biological_process	homeodomain transcription factor
UP	GO:0010556	AK326096	regulation of macromolecule biosynthetic process	biological_process	heat shock factor protein hsf30
UP	GO:0010556	BE461873	regulation of macromolecule biosynthetic process	biological_process	eukaryotic initiation factor 5a
UP	GO:0010556	AI485524	regulation of macromolecule biosynthetic process	biological_process	dna binding
UP	GO:0010556	EF136919	regulation of macromolecule biosynthetic process	biological_process	bzip transcription factor
UP	GO:0010556	AK327272	regulation of macromolecule biosynthetic process	biological_process	transcription factor
UP	GO:0010556	AW737374	regulation of macromolecule biosynthetic process	biological_process	myb-like dna-binding domain containing expressed
UP	GO:0010556	AK321990	regulation of macromolecule biosynthetic process	biological_process	homeobox protein
UP	GO:0010556	AK321321	regulation of macromolecule biosynthetic process	biological_process	auxin-responsive protein
UP	GO:0010556	AK324149	regulation of macromolecule biosynthetic process	biological_process	nucleic acid binding
UP	GO:0010556	TA42990_4081	regulation of macromolecule biosynthetic process	biological_process	nucleic acid binding
UP	GO:0010556	BI931820	regulation of macromolecule biosynthetic process	biological_process	protein binding
UP	GO:0010556	AK323568	regulation of macromolecule biosynthetic process	biological_process	myr1 (myb-related protein 1) transcription factor
UP	GO:0010556	AW037555	regulation of macromolecule biosynthetic process	biological_process	nucleic acid binding
UP	GO:0010556	AI898594	regulation of macromolecule biosynthetic process	biological_process	myb51 protein
UP	GO:0010556	BM410928	regulation of macromolecule biosynthetic process	biological_process	nac domain ipr003441
UP	GO:0010556	X60756	regulation of macromolecule biosynthetic process	biological_process	mads-box protein
UP	GO:0010556	TC212437	regulation of macromolecule biosynthetic process	biological_process	heat shock factor protein
UP	GO:0010556	BF098196	regulation of macromolecule biosynthetic process	biological_process	mads-box protein
UP	GO:0010556	AK328371	regulation of macromolecule biosynthetic process	biological_process	nac domain ipr003441
UP	GO:0010556	BT013224	regulation of macromolecule biosynthetic process	biological_process	transcription factor
UP	GO:0010556	AW032956	regulation of macromolecule biosynthetic process	biological_process	protein
UP	GO:0010556	AK325715	regulation of macromolecule biosynthetic process	biological_process	wrky transcription
UP	GO:0010556	TA38987_4081	regulation of macromolecule biosynthetic process	biological_process	protein binding
UP	GO:0010556	AI485291	regulation of macromolecule biosynthetic process	biological_process	protein
UP	GO:0010556	BM410631	regulation of macromolecule biosynthetic process	biological_process	homeodomain transcription factor
UP	GO:0010556	BT013459	regulation of macromolecule biosynthetic process	biological_process	homeodomain transcription factor
UP	GO:0010556	GO376135	regulation of macromolecule biosynthetic process	biological_process	eukaryotic initiation factor 5a
UP	GO:0010556	TA53654_4081	regulation of macromolecule biosynthetic process	biological_process	dna binding
UP	GO:0010556	AK319443	regulation of macromolecule biosynthetic process	biological_process	transcription factor lim
UP	GO:0010556	ES891224	regulation of macromolecule biosynthetic process	biological_process	myb transcription factor
UP	GO:0010556	AI489641	regulation of macromolecule biosynthetic process	biological_process	homeodomain protein
UP	GO:0010556	AK321618	regulation of macromolecule biosynthetic process	biological_process	nucleic acid binding
UP	GO:0010556	BF096418	regulation of macromolecule biosynthetic process	biological_process	myb-like dna-binding protein
UP	GO:0010556	AK325860	regulation of macromolecule biosynthetic process	biological_process	homeodomain transcription factor
UP	GO:0010556	BI934878	regulation of macromolecule biosynthetic process	biological_process	inositol hexaphosphate kinase
UP	GO:0010556	AK329161	regulation of macromolecule biosynthetic process	biological_process	protein
UP	GO:0010556	AK321697	regulation of macromolecule biosynthetic process	biological_process	transcriptional coactivator-like protein
UP	GO:0010556	AK319692	regulation of macromolecule biosynthetic process	biological_process	myb transcription factor
UP	GO:0010556	AI487405	regulation of macromolecule biosynthetic process	biological_process	protein
UP	GO:0010556	AK330039	regulation of macromolecule biosynthetic process	biological_process	f-box family protein
UP	GO:0010556	EF121545	regulation of macromolecule biosynthetic process	biological_process	nph4 (non-phototrophic hypocotyl) dna binding transcription activator transcription factor transcription regulator
UP	GO:0010556	DB725611	regulation of macromolecule biosynthetic process	biological_process	myb-like dna-binding protein
UP	GO:0010556	BP903909	regulation of macromolecule biosynthetic process	biological_process	transcription factor 44 kda subunit
UP	GO:0010556	BG125481	regulation of macromolecule biosynthetic process	biological_process	myb family transcription factor
UP	GO:0010556	TA37828_4081	regulation of macromolecule biosynthetic process	biological_process	protein
UP	GO:0010556	DB711371	regulation of macromolecule biosynthetic process	biological_process	protein
UP	GO:0010556	BE434219	regulation of macromolecule biosynthetic process	biological_process	protein
UP	GO:0010556	BI926418	regulation of macromolecule biosynthetic process	biological_process	tcp family transcription factor containing protein
UP	GO:0010556	BT014516	regulation of macromolecule biosynthetic process	biological_process	protein
UP	GO:0010556	AW031281	regulation of macromolecule biosynthetic process	biological_process	transcription factor
UP	GO:0010556	TC193848	regulation of macromolecule biosynthetic process	biological_process	nucleic acid binding
UP	GO:0010556	AK319980	regulation of macromolecule biosynthetic process	biological_process	tcp-domain protein
UP	GO:0010556	AW034552	regulation of macromolecule biosynthetic process	biological_process	protein
UP	GO:0010556	DB697244	regulation of macromolecule biosynthetic process	biological_process	sll2 protein
UP	GO:0010556	AK328260	regulation of macromolecule biosynthetic process	biological_process	protein
UP	GO:0010556	BF096904	regulation of macromolecule biosynthetic process	biological_process	myb-like dna-binding protein
UP	GO:0010556	GO374595	regulation of macromolecule biosynthetic process	biological_process	high mobility group family
UP	GO:0010556	DB680844	regulation of macromolecule biosynthetic process	biological_process	ubiquitin c
UP	GO:0010556	AK322056	regulation of macromolecule biosynthetic process	biological_process	f-box family protein
UP	GO:0010556	BI931640	regulation of macromolecule biosynthetic process	biological_process	protein
UP	GO:0010556	AK326099	regulation of macromolecule biosynthetic process	biological_process	protein
UP	GO:0010556	BW690454	regulation of macromolecule biosynthetic process	biological_process	stress enhanced protein 2
UP	GO:0010556	AK320999	regulation of macromolecule biosynthetic process	biological_process	protein
UP	GO:0010556	AK322888	regulation of macromolecule biosynthetic process	biological_process	pelota
UP	GO:0010556	TA54953_4081	regulation of macromolecule biosynthetic process	biological_process	protein
UP	GO:0010556	BT012718	regulation of macromolecule biosynthetic process	biological_process	protein
UP	GO:0010556	AK247980	regulation of macromolecule biosynthetic process	biological_process	wrky transcription
UP	GO:0010556	BG130539	regulation of macromolecule biosynthetic process	biological_process	zinc finger
UP	GO:0010556	BT014216	regulation of macromolecule biosynthetic process	biological_process	transcription factor
UP	GO:0010556	AK320613	regulation of macromolecule biosynthetic process	biological_process	nac domain ipr003441
UP	GO:0010556	TA54541_4081	regulation of macromolecule biosynthetic process	biological_process	nac domain ipr003441
UP	GO:0010556	X94947	regulation of macromolecule biosynthetic process	biological_process	dna-binding protein
UP	GO:0010556	BT012840	regulation of macromolecule biosynthetic process	biological_process	transcription factor e2f
UP	GO:0010556	TC207423	regulation of macromolecule biosynthetic process	biological_process	dna-binding protein
UP	GO:0010556	DB713551	regulation of macromolecule biosynthetic process	biological_process	multiple drug resistance protein
UP	GO:0010556	TC206382	regulation of macromolecule biosynthetic process	biological_process	ccaat-binding transcription
UP	GO:0010556	DB719817	regulation of macromolecule biosynthetic process	biological_process	myb-like dna-binding protein
UP	GO:0010556	AK247958	regulation of macromolecule biosynthetic process	biological_process	squamosa promoter binding 6
UP	GO:0010556	BP890544	regulation of macromolecule biosynthetic process	biological_process	gras family transcription factor
UP	GO:0010556	FS201466	regulation of macromolecule biosynthetic process	biological_process	transcription elongation factor spt4
UP	GO:0010556	AK247597	regulation of macromolecule biosynthetic process	biological_process	protein
UP	GO:0010556	AK324912	regulation of macromolecule biosynthetic process	biological_process	dna binding
UP	GO:0010556	AJ785529	regulation of macromolecule biosynthetic process	biological_process	protein
UP	GO:0010556	DB701472	regulation of macromolecule biosynthetic process	biological_process	transcriptional factor b3 family protein
UP	GO:0010556	AK319263	regulation of macromolecule biosynthetic process	biological_process	gras family transcription factor
UP	GO:0010556	AK328632	regulation of macromolecule biosynthetic process	biological_process	dna binding
UP	GO:0010556	AK322680	regulation of macromolecule biosynthetic process	biological_process	phd f-box containing
UP	GO:0010556	DB718625	regulation of macromolecule biosynthetic process	biological_process	ccaat-binding transcription
UP	GO:0010556	AK320579	regulation of macromolecule biosynthetic process	biological_process	protein
UP	GO:0010556	AK246865	regulation of macromolecule biosynthetic process	biological_process	ccaat-binding transcription factor subunit
UP	GO:0010556	TA48911_4081	regulation of macromolecule biosynthetic process	biological_process	transcription factor nf-y ccaat-binding-like
UP	GO:0010556	AK247794	regulation of macromolecule biosynthetic process	biological_process	wrky transcription
UP	GO:0010556	AK321911	regulation of macromolecule biosynthetic process	biological_process	myb-cc type transfactor
UP	GO:0010556	BI421891	regulation of macromolecule biosynthetic process	biological_process	maf3
UP	GO:0010556	AK322855	regulation of macromolecule biosynthetic process	biological_process	srt2 (sirtuin 2) dna binding nad or nadh binding nad-dependent histone deacetylase zinc ion binding
UP	GO:0010556	TC210582	regulation of macromolecule biosynthetic process	biological_process	ccaat-binding transcription factor subunit
UP	GO:0010556	AK323357	regulation of macromolecule biosynthetic process	biological_process	ara6 gtp binding gtpase
UP	GO:0010556	AK325942	regulation of macromolecule biosynthetic process	biological_process	ccaat-binding transcription
UP	GO:0010556	AK326921	regulation of macromolecule biosynthetic process	biological_process	protein
UP	GO:0050789	BW689844	regulation of biological process	biological_process	zinc finger homeodomain protein 1
UP	GO:0050789	BG130765	regulation of biological process	biological_process	r2r3-myb transcription
UP	GO:0050789	BP903433	regulation of biological process	biological_process	dna binding
UP	GO:0050789	BG124413	regulation of biological process	biological_process	nac domain ipr003441
UP	GO:0050789	TA39073_4081	regulation of biological process	biological_process	gigantea
UP	GO:0050789	DB695293	regulation of biological process	biological_process	nac domain ipr003441
UP	GO:0050789	AK247390	regulation of biological process	biological_process	knotted-like homeobox protein
UP	GO:0050789	BI208128	regulation of biological process	biological_process	nac domain ipr003441
UP	GO:0050789	AW738237	regulation of biological process	biological_process	cbl-interacting protein kinase 1
UP	GO:0050789	EU099595	regulation of biological process	biological_process	1-phosphatidylinositol- -bisphosphate
UP	GO:0050789	TA39072_4081	regulation of biological process	biological_process	gigantea
UP	GO:0050789	AI486973	regulation of biological process	biological_process	zinc finger
UP	GO:0050789	TA54942_4081	regulation of biological process	biological_process	cbl-interacting protein kinase 1
UP	GO:0050789	AJ011914	regulation of biological process	biological_process	transcription factor
UP	GO:0050789	AI490119	regulation of biological process	biological_process	bhlh transcription factor upa20
UP	GO:0050789	AF096246	regulation of biological process	biological_process	ethylene-responsive transcriptional coactivator
UP	GO:0050789	TA56964_4081	regulation of biological process	biological_process	ocs element-binding
UP	GO:0050789	GH623042	regulation of biological process	biological_process	protein
UP	GO:0050789	TA41677_4081	regulation of biological process	biological_process	dna binding
UP	GO:0050789	TA51645_4081	regulation of biological process	biological_process	protein
UP	GO:0050789	TA41678_4081	regulation of biological process	biological_process	dna binding
UP	GO:0050789	AK323878	regulation of biological process	biological_process	zinc finger (b-box type) family protein
UP	GO:0050789	AK323652	regulation of biological process	biological_process	f-box family protein
UP	GO:0050789	FJ440849	regulation of biological process	biological_process	wox4 protein
UP	GO:0050789	AK325041	regulation of biological process	biological_process	wrky transcription factor
UP	GO:0050789	BE451418	regulation of biological process	biological_process	nac domain ipr003441
UP	GO:0050789	AK323683	regulation of biological process	biological_process	aux iaa protein
UP	GO:0050789	TA52348_4081	regulation of biological process	biological_process	protein
UP	GO:0050789	DB707132	regulation of biological process	biological_process	root phototropism
UP	GO:0050789	AW032754	regulation of biological process	biological_process	nac-domain containing protein 29
UP	GO:0050789	TA53756_4081	regulation of biological process	biological_process	pseudo response regulator
UP	GO:0050789	AK326985	regulation of biological process	biological_process	nac domain ipr003441
UP	GO:0050789	AK327476	regulation of biological process	biological_process	ap2 erf domain-containing transcription factor
UP	GO:0050789	TC192870	regulation of biological process	biological_process	protein
UP	GO:0050789	DV105192	regulation of biological process	biological_process	protein
UP	GO:0050789	AK328696	regulation of biological process	biological_process	small gtp binding protein
UP	GO:0050789	AK320487	regulation of biological process	biological_process	tga1 dna binding calmodulin binding transcription factor
UP	GO:0050789	AK320922	regulation of biological process	biological_process	protein
UP	GO:0050789	AW625668	regulation of biological process	biological_process	purple acid phosphatase
UP	GO:0050789	AK321483	regulation of biological process	biological_process	glutaredoxin
UP	GO:0050789	AK328503	regulation of biological process	biological_process	nac domain protein
UP	GO:0050789	AW648389	regulation of biological process	biological_process	f-box family protein
UP	GO:0050789	BI927375	regulation of biological process	biological_process	sigma factor
UP	GO:0050789	TA54431_4081	regulation of biological process	biological_process	nac domain protein nac2
UP	GO:0050789	AF375964	regulation of biological process	biological_process	bel1-related homeotic protein 14
UP	GO:0050789	AI484010	regulation of biological process	biological_process	ocs element-binding
UP	GO:0050789	AY935266	regulation of biological process	biological_process	nodulation receptor kinase
UP	GO:0050789	BI422020	regulation of biological process	biological_process	nac domain ipr003441
UP	GO:0050789	BI924042	regulation of biological process	biological_process	zinc finger
UP	GO:0050789	AI485680	regulation of biological process	biological_process	protein
UP	GO:0050789	AY306154	regulation of biological process	biological_process	euap1 apetala1-like mads-box
UP	GO:0050789	FS193092	regulation of biological process	biological_process	myr1 (myb-related protein 1) transcription factor
UP	GO:0050789	AW032656	regulation of biological process	biological_process	myb transcription factor
UP	GO:0050789	AW623762	regulation of biological process	biological_process	sigma factor
UP	GO:0050789	AK325313	regulation of biological process	biological_process	transposon mutator sub- expressed
UP	GO:0050789	AW040574	regulation of biological process	biological_process	ap2 erf domain-containing transcription factor
UP	GO:0050789	AK325711	regulation of biological process	biological_process	mads-box transcription factor mads-rin
UP	GO:0050789	AK322350	regulation of biological process	biological_process	polcalcin jun
UP	GO:0050789	AK326458	regulation of biological process	biological_process	hypoersensitive response protein
UP	GO:0050789	AK320661	regulation of biological process	biological_process	receptor protein kinase
UP	GO:0050789	TA56705_4081	regulation of biological process	biological_process	nac domain ipr003441
UP	GO:0050789	AK324711	regulation of biological process	biological_process	transparent testa 1
UP	GO:0050789	AK329191	regulation of biological process	biological_process	zinc finger protein
UP	GO:0050789	AK324219	regulation of biological process	biological_process	dna binding
UP	GO:0050789	TA54649_4081	regulation of biological process	biological_process	bel14 protein
UP	GO:0050789	AI899263	regulation of biological process	biological_process	f-box family protein
UP	GO:0050789	AK319624	regulation of biological process	biological_process	sigma factor
UP	GO:0050789	AF375968	regulation of biological process	biological_process	homeobox protein knotted-
UP	GO:0050789	AW219022	regulation of biological process	biological_process	mads-box protein
UP	GO:0050789	TC209911	regulation of biological process	biological_process	protein
UP	GO:0050789	AK246325	regulation of biological process	biological_process	protein
UP	GO:0050789	AK319710	regulation of biological process	biological_process	protein
UP	GO:0050789	TA51708_4081	regulation of biological process	biological_process	single myb histone
UP	GO:0050789	TA53500_4081	regulation of biological process	biological_process	ric6 (rop-interactive crib motif-containing protein 6)
UP	GO:0050789	DB718382	regulation of biological process	biological_process	mads box protein
UP	GO:0050789	AK321664	regulation of biological process	biological_process	rna polymerase sigma factor
UP	GO:0050789	AW737355	regulation of biological process	biological_process	r2r3-myb transcriptional factor
UP	GO:0050789	BE458334	regulation of biological process	biological_process	cpd photolyase
UP	GO:0050789	AK328446	regulation of biological process	biological_process	euap1 apetala1-like mads-box
UP	GO:0050789	AW979740	regulation of biological process	biological_process	lrr receptor-like kinase
UP	GO:0050789	AK322908	regulation of biological process	biological_process	protein
UP	GO:0050789	AK324808	regulation of biological process	biological_process	myb family transcription factor-related protein
UP	GO:0050789	BE459106	regulation of biological process	biological_process	cycloartenol synthase
UP	GO:0050789	AK326088	regulation of biological process	biological_process	ribosomal protein s6 kinase
UP	GO:0050789	GO372820	regulation of biological process	biological_process	ras-related gtp-binding protein
UP	GO:0050789	AY098737	regulation of biological process	biological_process	mads-box transcription factor 26
UP	GO:0050789	AW034617	regulation of biological process	biological_process	homeodomain transcription factor
UP	GO:0050789	AK326096	regulation of biological process	biological_process	heat shock factor protein hsf30
UP	GO:0050789	BE461873	regulation of biological process	biological_process	eukaryotic initiation factor 5a
UP	GO:0050789	AK246316	regulation of biological process	biological_process	senescence-associated protein
UP	GO:0050789	AK325308	regulation of biological process	biological_process	acht4 (atypical cys his rich thioredoxin 4) acting on sulfur group of disulfide as acceptor
UP	GO:0050789	AK322604	regulation of biological process	biological_process	polcalcin jun
UP	GO:0050789	AI485524	regulation of biological process	biological_process	dna binding
UP	GO:0050789	EF136919	regulation of biological process	biological_process	bzip transcription factor
UP	GO:0050789	AK326452	regulation of biological process	biological_process	protein
UP	GO:0050789	AK327272	regulation of biological process	biological_process	transcription factor
UP	GO:0050789	AW737374	regulation of biological process	biological_process	myb-like dna-binding domain containing expressed
UP	GO:0050789	AK321990	regulation of biological process	biological_process	homeobox protein
UP	GO:0050789	AK321321	regulation of biological process	biological_process	auxin-responsive protein
UP	GO:0050789	AK324149	regulation of biological process	biological_process	nucleic acid binding
UP	GO:0050789	TA42990_4081	regulation of biological process	biological_process	nucleic acid binding
UP	GO:0050789	BI931820	regulation of biological process	biological_process	protein binding
UP	GO:0050789	AK323568	regulation of biological process	biological_process	myr1 (myb-related protein 1) transcription factor
UP	GO:0050789	BG126089	regulation of biological process	biological_process	constitutive photomorphogenesis 1
UP	GO:0050789	AW037555	regulation of biological process	biological_process	nucleic acid binding
UP	GO:0050789	AI898594	regulation of biological process	biological_process	myb51 protein
UP	GO:0050789	BM410928	regulation of biological process	biological_process	nac domain ipr003441
UP	GO:0050789	X60756	regulation of biological process	biological_process	mads-box protein
UP	GO:0050789	TC212437	regulation of biological process	biological_process	heat shock factor protein
UP	GO:0050789	BF098196	regulation of biological process	biological_process	mads-box protein
UP	GO:0050789	AK328371	regulation of biological process	biological_process	nac domain ipr003441
UP	GO:0050789	BE450590	regulation of biological process	biological_process	receptor protein kinase clavata1
UP	GO:0050789	BT013224	regulation of biological process	biological_process	transcription factor
UP	GO:0050789	AW032956	regulation of biological process	biological_process	protein
UP	GO:0050789	BG642433	regulation of biological process	biological_process	domain found in egl- and pleckstrin family expressed
UP	GO:0050789	AK325715	regulation of biological process	biological_process	wrky transcription
UP	GO:0050789	BI926404	regulation of biological process	biological_process	transposon mutator sub- expressed
UP	GO:0050789	TA38987_4081	regulation of biological process	biological_process	protein binding
UP	GO:0050789	BI926582	regulation of biological process	biological_process	receptor protein kinase clavata1
UP	GO:0050789	AW041386	regulation of biological process	biological_process	mitogen-activated protein kinase 4
UP	GO:0050789	AK325274	regulation of biological process	biological_process	ubiquitin-conjugating enzyme e2-17 kda
UP	GO:0050789	AI485291	regulation of biological process	biological_process	protein
UP	GO:0050789	TA56016_4081	regulation of biological process	biological_process	cop1 regulatory protein
UP	GO:0050789	BM410631	regulation of biological process	biological_process	homeodomain transcription factor
UP	GO:0050789	BT013459	regulation of biological process	biological_process	homeodomain transcription factor
UP	GO:0050789	GO376135	regulation of biological process	biological_process	eukaryotic initiation factor 5a
UP	GO:0050789	TA53654_4081	regulation of biological process	biological_process	dna binding
UP	GO:0050789	AK325155	regulation of biological process	biological_process	gtp-binding protein
UP	GO:0050789	AK319443	regulation of biological process	biological_process	transcription factor lim
UP	GO:0050789	ES891224	regulation of biological process	biological_process	myb transcription factor
UP	GO:0050789	AI489641	regulation of biological process	biological_process	homeodomain protein
UP	GO:0050789	AK321618	regulation of biological process	biological_process	nucleic acid binding
UP	GO:0050789	BI203276	regulation of biological process	biological_process	protein
UP	GO:0050789	BF096418	regulation of biological process	biological_process	myb-like dna-binding protein
UP	GO:0050789	AK325860	regulation of biological process	biological_process	homeodomain transcription factor
UP	GO:0050789	BI934878	regulation of biological process	biological_process	inositol hexaphosphate kinase
UP	GO:0050789	DB685034	regulation of biological process	biological_process	protein
UP	GO:0050789	BT013146	regulation of biological process	biological_process	diacylglycerol kinase
UP	GO:0050789	CD002133	regulation of biological process	biological_process	ubiquitin-conjugating enzyme e2 i
UP	GO:0050789	AK329161	regulation of biological process	biological_process	protein
UP	GO:0050789	AK328802	regulation of biological process	biological_process	gtp-binding protein
UP	GO:0050789	AK321697	regulation of biological process	biological_process	transcriptional coactivator-like protein
UP	GO:0050789	AK319692	regulation of biological process	biological_process	myb transcription factor
UP	GO:0050789	AI487405	regulation of biological process	biological_process	protein
UP	GO:0050789	AK330039	regulation of biological process	biological_process	f-box family protein
UP	GO:0050789	EF121545	regulation of biological process	biological_process	nph4 (non-phototrophic hypocotyl) dna binding transcription activator transcription factor transcription regulator
UP	GO:0050789	DB725611	regulation of biological process	biological_process	myb-like dna-binding protein
UP	GO:0050789	BP903909	regulation of biological process	biological_process	transcription factor 44 kda subunit
UP	GO:0050789	BG125481	regulation of biological process	biological_process	myb family transcription factor
UP	GO:0050789	AK319400	regulation of biological process	biological_process	rop-family small gtpase
UP	GO:0050789	TA37828_4081	regulation of biological process	biological_process	protein
UP	GO:0050789	DB711371	regulation of biological process	biological_process	protein
UP	GO:0050789	TA36998_4081	regulation of biological process	biological_process	calmodulin
UP	GO:0050789	BE434219	regulation of biological process	biological_process	protein
UP	GO:0050789	BI926418	regulation of biological process	biological_process	tcp family transcription factor containing protein
UP	GO:0050789	BT014516	regulation of biological process	biological_process	protein
UP	GO:0050789	BP884527	regulation of biological process	biological_process	receptor-like protein clavata2
UP	GO:0050789	AW031281	regulation of biological process	biological_process	transcription factor
UP	GO:0050789	TC193848	regulation of biological process	biological_process	nucleic acid binding
UP	GO:0050789	AK247509	regulation of biological process	biological_process	cbl-interacting protein kinase 1
UP	GO:0050789	AK319980	regulation of biological process	biological_process	tcp-domain protein
UP	GO:0050789	AW034552	regulation of biological process	biological_process	protein
UP	GO:0050789	BI926539	regulation of biological process	biological_process	protein
UP	GO:0050789	DB697244	regulation of biological process	biological_process	sll2 protein
UP	GO:0050789	AK328260	regulation of biological process	biological_process	protein
UP	GO:0050789	BF096904	regulation of biological process	biological_process	myb-like dna-binding protein
UP	GO:0050789	GO374595	regulation of biological process	biological_process	high mobility group family
UP	GO:0050789	DB680844	regulation of biological process	biological_process	ubiquitin c
UP	GO:0050789	TA56120_4081	regulation of biological process	biological_process	receptor protein kinase clavata1
UP	GO:0050789	AK322056	regulation of biological process	biological_process	f-box family protein
UP	GO:0050789	BI931640	regulation of biological process	biological_process	protein
UP	GO:0050789	TA35663_4081	regulation of biological process	biological_process	ubiquitin-conjugating enzyme
UP	GO:0050789	AK326099	regulation of biological process	biological_process	protein
UP	GO:0050789	BW690454	regulation of biological process	biological_process	stress enhanced protein 2
UP	GO:0050789	AK320999	regulation of biological process	biological_process	protein
UP	GO:0050789	DB691126	regulation of biological process	biological_process	ubiquitin-conjugating enzyme e2-17 kda
UP	GO:0050789	AK322888	regulation of biological process	biological_process	pelota
UP	GO:0050789	DB698104	regulation of biological process	biological_process	receptor-like protein clavata2
UP	GO:0050789	TA54953_4081	regulation of biological process	biological_process	protein
UP	GO:0050789	AK324564	regulation of biological process	biological_process	protein
UP	GO:0050789	TA37845_4081	regulation of biological process	biological_process	filamentation temperature-sensitive h 2a
UP	GO:0050789	BT012718	regulation of biological process	biological_process	protein
UP	GO:0050789	AK329752	regulation of biological process	biological_process	sgp1 monomeric g-protein
UP	GO:0050789	AK247980	regulation of biological process	biological_process	wrky transcription
UP	GO:0050789	BG130539	regulation of biological process	biological_process	zinc finger
UP	GO:0050789	BP906450	regulation of biological process	biological_process	glutamate carboxypeptidase
UP	GO:0050789	AK319806	regulation of biological process	biological_process	ubiquitin-conjugating enzyme e2 variant 1
UP	GO:0050789	EG553690	regulation of biological process	biological_process	protein
UP	GO:0050789	BE435420	regulation of biological process	biological_process	ubiquitin conjugating
UP	GO:0050789	TA37526_4081	regulation of biological process	biological_process	ras-related gtp-binding protein
UP	GO:0050789	BT014216	regulation of biological process	biological_process	transcription factor
UP	GO:0050789	BE436821	regulation of biological process	biological_process	ubiquitin-conjugating enzyme e2-21 kda 1
UP	GO:0050789	AK320613	regulation of biological process	biological_process	nac domain ipr003441
UP	GO:0050789	TA54541_4081	regulation of biological process	biological_process	nac domain ipr003441
UP	GO:0050789	X94947	regulation of biological process	biological_process	dna-binding protein
UP	GO:0050789	AI487490	regulation of biological process	biological_process	protein
UP	GO:0050789	BT012840	regulation of biological process	biological_process	transcription factor e2f
UP	GO:0050789	BT012754	regulation of biological process	biological_process	ubiquitin-conjugating enzyme
UP	GO:0050789	TC207423	regulation of biological process	biological_process	dna-binding protein
UP	GO:0050789	TA42854_4081	regulation of biological process	biological_process	ubiquitin-conjugating enzyme ubc7
UP	GO:0050789	DB713551	regulation of biological process	biological_process	multiple drug resistance protein
UP	GO:0050789	AK325020	regulation of biological process	biological_process	replication factor a
UP	GO:0050789	TC206382	regulation of biological process	biological_process	ccaat-binding transcription
UP	GO:0050789	AK326751	regulation of biological process	biological_process	coronitine insensitive 1
UP	GO:0050789	TA35627_4081	regulation of biological process	biological_process	ubiquitin-conjugating enzyme
UP	GO:0050789	DB719817	regulation of biological process	biological_process	myb-like dna-binding protein
UP	GO:0050789	BP891544	regulation of biological process	biological_process	protein
UP	GO:0050789	AK247958	regulation of biological process	biological_process	squamosa promoter binding 6
UP	GO:0050789	AK324522	regulation of biological process	biological_process	protein
UP	GO:0050789	BM412063	regulation of biological process	biological_process	potassium channel
UP	GO:0050789	BP890544	regulation of biological process	biological_process	gras family transcription factor
UP	GO:0050789	AK321740	regulation of biological process	biological_process	protein
UP	GO:0050789	AY013254	regulation of biological process	biological_process	phospholipase d
UP	GO:0050789	FS201466	regulation of biological process	biological_process	transcription elongation factor spt4
UP	GO:0050789	TA41193_4081	regulation of biological process	biological_process	ubiquitin-conjugating enzyme
UP	GO:0050789	BT013370	regulation of biological process	biological_process	ccaat-binding transcription factor subunit
UP	GO:0050789	AK325177	regulation of biological process	biological_process	capping protein beta
UP	GO:0050789	AK247597	regulation of biological process	biological_process	protein
UP	GO:0050789	BI203592	regulation of biological process	biological_process	thioredoxin f
UP	GO:0050789	AK324551	regulation of biological process	biological_process	dual-specificity protein phosphatase
UP	GO:0050789	AK324912	regulation of biological process	biological_process	dna binding
UP	GO:0050789	AK246605	regulation of biological process	biological_process	ubiquitin-conjugating enzyme e2 i
UP	GO:0050789	BI933475	regulation of biological process	biological_process	protein
UP	GO:0050789	AJ785529	regulation of biological process	biological_process	protein
UP	GO:0050789	TA45657_4081	regulation of biological process	biological_process	potassium channel
UP	GO:0050789	BM411663	regulation of biological process	biological_process	ubiquitin ligase protein
UP	GO:0050789	AK320317	regulation of biological process	biological_process	thromboxane-a synthase
UP	GO:0050789	TC210176	regulation of biological process	biological_process	zinc finger
UP	GO:0050789	DB701472	regulation of biological process	biological_process	transcriptional factor b3 family protein
UP	GO:0050789	BP887435	regulation of biological process	biological_process	ubiquitin-conjugating enzyme e2-17 kda
UP	GO:0050789	AK319263	regulation of biological process	biological_process	gras family transcription factor
UP	GO:0050789	AK328632	regulation of biological process	biological_process	dna binding
UP	GO:0050789	AK322680	regulation of biological process	biological_process	phd f-box containing
UP	GO:0050789	TA36569_4081	regulation of biological process	biological_process	ubiquitin-conjugating enzyme e2
UP	GO:0050789	DB718625	regulation of biological process	biological_process	ccaat-binding transcription
UP	GO:0050789	AK328160	regulation of biological process	biological_process	zinc ring-type
UP	GO:0050789	AK320579	regulation of biological process	biological_process	protein
UP	GO:0050789	AK246865	regulation of biological process	biological_process	ccaat-binding transcription factor subunit
UP	GO:0050789	TA48911_4081	regulation of biological process	biological_process	transcription factor nf-y ccaat-binding-like
UP	GO:0050789	AK247794	regulation of biological process	biological_process	wrky transcription
UP	GO:0050789	AK321911	regulation of biological process	biological_process	myb-cc type transfactor
UP	GO:0050789	BT014061	regulation of biological process	biological_process	protein
UP	GO:0050789	BI421891	regulation of biological process	biological_process	maf3
UP	GO:0050789	AK320548	regulation of biological process	biological_process	protein
UP	GO:0050789	AK327359	regulation of biological process	biological_process	protein tyrosine phosphatase
UP	GO:0050789	AK322855	regulation of biological process	biological_process	srt2 (sirtuin 2) dna binding nad or nadh binding nad-dependent histone deacetylase zinc ion binding
UP	GO:0050789	TC210582	regulation of biological process	biological_process	ccaat-binding transcription factor subunit
UP	GO:0050789	GO373945	regulation of biological process	biological_process	sar1 gtp-binding secretory factor
UP	GO:0050789	AW615901	regulation of biological process	biological_process	ran protein tc4 protein
UP	GO:0050789	AK323357	regulation of biological process	biological_process	ara6 gtp binding gtpase
UP	GO:0050789	AK321714	regulation of biological process	biological_process	cbl-interacting serine threonine-protein
UP	GO:0050789	BW690286	regulation of biological process	biological_process	ubiquitin conjugating enzyme
UP	GO:0050789	AK325942	regulation of biological process	biological_process	ccaat-binding transcription
UP	GO:0050789	AK326921	regulation of biological process	biological_process	protein
UP	GO:0050789	AW735835	regulation of biological process	biological_process	ran protein tc4 protein
UP	GO:0050789	BG124426	regulation of biological process	biological_process	casein kinase ii beta chain ckb2
UP	GO:0050789	TA35747_4081	regulation of biological process	biological_process	protein
UP	GO:0031326	BW689844	regulation of cellular biosynthetic process	biological_process	zinc finger homeodomain protein 1
UP	GO:0031326	BG130765	regulation of cellular biosynthetic process	biological_process	r2r3-myb transcription
UP	GO:0031326	BP903433	regulation of cellular biosynthetic process	biological_process	dna binding
UP	GO:0031326	BG124413	regulation of cellular biosynthetic process	biological_process	nac domain ipr003441
UP	GO:0031326	TA39073_4081	regulation of cellular biosynthetic process	biological_process	gigantea
UP	GO:0031326	DB695293	regulation of cellular biosynthetic process	biological_process	nac domain ipr003441
UP	GO:0031326	AK247390	regulation of cellular biosynthetic process	biological_process	knotted-like homeobox protein
UP	GO:0031326	BI208128	regulation of cellular biosynthetic process	biological_process	nac domain ipr003441
UP	GO:0031326	TA39072_4081	regulation of cellular biosynthetic process	biological_process	gigantea
UP	GO:0031326	AI486973	regulation of cellular biosynthetic process	biological_process	zinc finger
UP	GO:0031326	AJ011914	regulation of cellular biosynthetic process	biological_process	transcription factor
UP	GO:0031326	AI490119	regulation of cellular biosynthetic process	biological_process	bhlh transcription factor upa20
UP	GO:0031326	AF096246	regulation of cellular biosynthetic process	biological_process	ethylene-responsive transcriptional coactivator
UP	GO:0031326	TA56964_4081	regulation of cellular biosynthetic process	biological_process	ocs element-binding
UP	GO:0031326	GH623042	regulation of cellular biosynthetic process	biological_process	protein
UP	GO:0031326	TA41677_4081	regulation of cellular biosynthetic process	biological_process	dna binding
UP	GO:0031326	TA51645_4081	regulation of cellular biosynthetic process	biological_process	protein
UP	GO:0031326	TA41678_4081	regulation of cellular biosynthetic process	biological_process	dna binding
UP	GO:0031326	AK323878	regulation of cellular biosynthetic process	biological_process	zinc finger (b-box type) family protein
UP	GO:0031326	AK323652	regulation of cellular biosynthetic process	biological_process	f-box family protein
UP	GO:0031326	FJ440849	regulation of cellular biosynthetic process	biological_process	wox4 protein
UP	GO:0031326	AK325041	regulation of cellular biosynthetic process	biological_process	wrky transcription factor
UP	GO:0031326	BE451418	regulation of cellular biosynthetic process	biological_process	nac domain ipr003441
UP	GO:0031326	AK323683	regulation of cellular biosynthetic process	biological_process	aux iaa protein
UP	GO:0031326	TA52348_4081	regulation of cellular biosynthetic process	biological_process	protein
UP	GO:0031326	AW032754	regulation of cellular biosynthetic process	biological_process	nac-domain containing protein 29
UP	GO:0031326	TA53756_4081	regulation of cellular biosynthetic process	biological_process	pseudo response regulator
UP	GO:0031326	AK326985	regulation of cellular biosynthetic process	biological_process	nac domain ipr003441
UP	GO:0031326	AK327476	regulation of cellular biosynthetic process	biological_process	ap2 erf domain-containing transcription factor
UP	GO:0031326	TC192870	regulation of cellular biosynthetic process	biological_process	protein
UP	GO:0031326	DV105192	regulation of cellular biosynthetic process	biological_process	protein
UP	GO:0031326	AK320487	regulation of cellular biosynthetic process	biological_process	tga1 dna binding calmodulin binding transcription factor
UP	GO:0031326	AK320922	regulation of cellular biosynthetic process	biological_process	protein
UP	GO:0031326	AW625668	regulation of cellular biosynthetic process	biological_process	purple acid phosphatase
UP	GO:0031326	AK328503	regulation of cellular biosynthetic process	biological_process	nac domain protein
UP	GO:0031326	AW648389	regulation of cellular biosynthetic process	biological_process	f-box family protein
UP	GO:0031326	BI927375	regulation of cellular biosynthetic process	biological_process	sigma factor
UP	GO:0031326	TA54431_4081	regulation of cellular biosynthetic process	biological_process	nac domain protein nac2
UP	GO:0031326	AF375964	regulation of cellular biosynthetic process	biological_process	bel1-related homeotic protein 14
UP	GO:0031326	AI484010	regulation of cellular biosynthetic process	biological_process	ocs element-binding
UP	GO:0031326	BI422020	regulation of cellular biosynthetic process	biological_process	nac domain ipr003441
UP	GO:0031326	BI924042	regulation of cellular biosynthetic process	biological_process	zinc finger
UP	GO:0031326	AI485680	regulation of cellular biosynthetic process	biological_process	protein
UP	GO:0031326	AY306154	regulation of cellular biosynthetic process	biological_process	euap1 apetala1-like mads-box
UP	GO:0031326	FS193092	regulation of cellular biosynthetic process	biological_process	myr1 (myb-related protein 1) transcription factor
UP	GO:0031326	AW032656	regulation of cellular biosynthetic process	biological_process	myb transcription factor
UP	GO:0031326	AW623762	regulation of cellular biosynthetic process	biological_process	sigma factor
UP	GO:0031326	AW040574	regulation of cellular biosynthetic process	biological_process	ap2 erf domain-containing transcription factor
UP	GO:0031326	AK325711	regulation of cellular biosynthetic process	biological_process	mads-box transcription factor mads-rin
UP	GO:0031326	TA56705_4081	regulation of cellular biosynthetic process	biological_process	nac domain ipr003441
UP	GO:0031326	AK324711	regulation of cellular biosynthetic process	biological_process	transparent testa 1
UP	GO:0031326	AK329191	regulation of cellular biosynthetic process	biological_process	zinc finger protein
UP	GO:0031326	AK324219	regulation of cellular biosynthetic process	biological_process	dna binding
UP	GO:0031326	TA54649_4081	regulation of cellular biosynthetic process	biological_process	bel14 protein
UP	GO:0031326	AI899263	regulation of cellular biosynthetic process	biological_process	f-box family protein
UP	GO:0031326	AK319624	regulation of cellular biosynthetic process	biological_process	sigma factor
UP	GO:0031326	AF375968	regulation of cellular biosynthetic process	biological_process	homeobox protein knotted-
UP	GO:0031326	AW219022	regulation of cellular biosynthetic process	biological_process	mads-box protein
UP	GO:0031326	TC209911	regulation of cellular biosynthetic process	biological_process	protein
UP	GO:0031326	TA51708_4081	regulation of cellular biosynthetic process	biological_process	single myb histone
UP	GO:0031326	DB718382	regulation of cellular biosynthetic process	biological_process	mads box protein
UP	GO:0031326	AK321664	regulation of cellular biosynthetic process	biological_process	rna polymerase sigma factor
UP	GO:0031326	AW737355	regulation of cellular biosynthetic process	biological_process	r2r3-myb transcriptional factor
UP	GO:0031326	BE458334	regulation of cellular biosynthetic process	biological_process	cpd photolyase
UP	GO:0031326	AK328446	regulation of cellular biosynthetic process	biological_process	euap1 apetala1-like mads-box
UP	GO:0031326	AK324808	regulation of cellular biosynthetic process	biological_process	myb family transcription factor-related protein
UP	GO:0031326	BE459106	regulation of cellular biosynthetic process	biological_process	cycloartenol synthase
UP	GO:0031326	AK326088	regulation of cellular biosynthetic process	biological_process	ribosomal protein s6 kinase
UP	GO:0031326	AY098737	regulation of cellular biosynthetic process	biological_process	mads-box transcription factor 26
UP	GO:0031326	AW034617	regulation of cellular biosynthetic process	biological_process	homeodomain transcription factor
UP	GO:0031326	AK326096	regulation of cellular biosynthetic process	biological_process	heat shock factor protein hsf30
UP	GO:0031326	BE461873	regulation of cellular biosynthetic process	biological_process	eukaryotic initiation factor 5a
UP	GO:0031326	AI485524	regulation of cellular biosynthetic process	biological_process	dna binding
UP	GO:0031326	EF136919	regulation of cellular biosynthetic process	biological_process	bzip transcription factor
UP	GO:0031326	AK327272	regulation of cellular biosynthetic process	biological_process	transcription factor
UP	GO:0031326	AW737374	regulation of cellular biosynthetic process	biological_process	myb-like dna-binding domain containing expressed
UP	GO:0031326	AK321990	regulation of cellular biosynthetic process	biological_process	homeobox protein
UP	GO:0031326	AK321321	regulation of cellular biosynthetic process	biological_process	auxin-responsive protein
UP	GO:0031326	AK324149	regulation of cellular biosynthetic process	biological_process	nucleic acid binding
UP	GO:0031326	TA42990_4081	regulation of cellular biosynthetic process	biological_process	nucleic acid binding
UP	GO:0031326	BI931820	regulation of cellular biosynthetic process	biological_process	protein binding
UP	GO:0031326	AK323568	regulation of cellular biosynthetic process	biological_process	myr1 (myb-related protein 1) transcription factor
UP	GO:0031326	AW037555	regulation of cellular biosynthetic process	biological_process	nucleic acid binding
UP	GO:0031326	AI898594	regulation of cellular biosynthetic process	biological_process	myb51 protein
UP	GO:0031326	BM410928	regulation of cellular biosynthetic process	biological_process	nac domain ipr003441
UP	GO:0031326	X60756	regulation of cellular biosynthetic process	biological_process	mads-box protein
UP	GO:0031326	TC212437	regulation of cellular biosynthetic process	biological_process	heat shock factor protein
UP	GO:0031326	BF098196	regulation of cellular biosynthetic process	biological_process	mads-box protein
UP	GO:0031326	AK328371	regulation of cellular biosynthetic process	biological_process	nac domain ipr003441
UP	GO:0031326	BT013224	regulation of cellular biosynthetic process	biological_process	transcription factor
UP	GO:0031326	AW032956	regulation of cellular biosynthetic process	biological_process	protein
UP	GO:0031326	AK325715	regulation of cellular biosynthetic process	biological_process	wrky transcription
UP	GO:0031326	TA38987_4081	regulation of cellular biosynthetic process	biological_process	protein binding
UP	GO:0031326	AI485291	regulation of cellular biosynthetic process	biological_process	protein
UP	GO:0031326	BM410631	regulation of cellular biosynthetic process	biological_process	homeodomain transcription factor
UP	GO:0031326	BT013459	regulation of cellular biosynthetic process	biological_process	homeodomain transcription factor
UP	GO:0031326	GO376135	regulation of cellular biosynthetic process	biological_process	eukaryotic initiation factor 5a
UP	GO:0031326	TA53654_4081	regulation of cellular biosynthetic process	biological_process	dna binding
UP	GO:0031326	AK319443	regulation of cellular biosynthetic process	biological_process	transcription factor lim
UP	GO:0031326	ES891224	regulation of cellular biosynthetic process	biological_process	myb transcription factor
UP	GO:0031326	AI489641	regulation of cellular biosynthetic process	biological_process	homeodomain protein
UP	GO:0031326	AK321618	regulation of cellular biosynthetic process	biological_process	nucleic acid binding
UP	GO:0031326	BF096418	regulation of cellular biosynthetic process	biological_process	myb-like dna-binding protein
UP	GO:0031326	AK325860	regulation of cellular biosynthetic process	biological_process	homeodomain transcription factor
UP	GO:0031326	BI934878	regulation of cellular biosynthetic process	biological_process	inositol hexaphosphate kinase
UP	GO:0031326	AK329161	regulation of cellular biosynthetic process	biological_process	protein
UP	GO:0031326	AK321697	regulation of cellular biosynthetic process	biological_process	transcriptional coactivator-like protein
UP	GO:0031326	AK319692	regulation of cellular biosynthetic process	biological_process	myb transcription factor
UP	GO:0031326	AI487405	regulation of cellular biosynthetic process	biological_process	protein
UP	GO:0031326	AK330039	regulation of cellular biosynthetic process	biological_process	f-box family protein
UP	GO:0031326	EF121545	regulation of cellular biosynthetic process	biological_process	nph4 (non-phototrophic hypocotyl) dna binding transcription activator transcription factor transcription regulator
UP	GO:0031326	DB725611	regulation of cellular biosynthetic process	biological_process	myb-like dna-binding protein
UP	GO:0031326	BP903909	regulation of cellular biosynthetic process	biological_process	transcription factor 44 kda subunit
UP	GO:0031326	BG125481	regulation of cellular biosynthetic process	biological_process	myb family transcription factor
UP	GO:0031326	TA37828_4081	regulation of cellular biosynthetic process	biological_process	protein
UP	GO:0031326	DB711371	regulation of cellular biosynthetic process	biological_process	protein
UP	GO:0031326	BE434219	regulation of cellular biosynthetic process	biological_process	protein
UP	GO:0031326	BI926418	regulation of cellular biosynthetic process	biological_process	tcp family transcription factor containing protein
UP	GO:0031326	BT014516	regulation of cellular biosynthetic process	biological_process	protein
UP	GO:0031326	AW031281	regulation of cellular biosynthetic process	biological_process	transcription factor
UP	GO:0031326	TC193848	regulation of cellular biosynthetic process	biological_process	nucleic acid binding
UP	GO:0031326	AK319980	regulation of cellular biosynthetic process	biological_process	tcp-domain protein
UP	GO:0031326	AW034552	regulation of cellular biosynthetic process	biological_process	protein
UP	GO:0031326	DB697244	regulation of cellular biosynthetic process	biological_process	sll2 protein
UP	GO:0031326	AK328260	regulation of cellular biosynthetic process	biological_process	protein
UP	GO:0031326	BF096904	regulation of cellular biosynthetic process	biological_process	myb-like dna-binding protein
UP	GO:0031326	GO374595	regulation of cellular biosynthetic process	biological_process	high mobility group family
UP	GO:0031326	DB680844	regulation of cellular biosynthetic process	biological_process	ubiquitin c
UP	GO:0031326	AK322056	regulation of cellular biosynthetic process	biological_process	f-box family protein
UP	GO:0031326	BI931640	regulation of cellular biosynthetic process	biological_process	protein
UP	GO:0031326	AK326099	regulation of cellular biosynthetic process	biological_process	protein
UP	GO:0031326	BW690454	regulation of cellular biosynthetic process	biological_process	stress enhanced protein 2
UP	GO:0031326	AK320999	regulation of cellular biosynthetic process	biological_process	protein
UP	GO:0031326	AK322888	regulation of cellular biosynthetic process	biological_process	pelota
UP	GO:0031326	TA54953_4081	regulation of cellular biosynthetic process	biological_process	protein
UP	GO:0031326	BT012718	regulation of cellular biosynthetic process	biological_process	protein
UP	GO:0031326	AK247980	regulation of cellular biosynthetic process	biological_process	wrky transcription
UP	GO:0031326	BG130539	regulation of cellular biosynthetic process	biological_process	zinc finger
UP	GO:0031326	BT014216	regulation of cellular biosynthetic process	biological_process	transcription factor
UP	GO:0031326	AK320613	regulation of cellular biosynthetic process	biological_process	nac domain ipr003441
UP	GO:0031326	TA54541_4081	regulation of cellular biosynthetic process	biological_process	nac domain ipr003441
UP	GO:0031326	X94947	regulation of cellular biosynthetic process	biological_process	dna-binding protein
UP	GO:0031326	BT012840	regulation of cellular biosynthetic process	biological_process	transcription factor e2f
UP	GO:0031326	TC207423	regulation of cellular biosynthetic process	biological_process	dna-binding protein
UP	GO:0031326	DB713551	regulation of cellular biosynthetic process	biological_process	multiple drug resistance protein
UP	GO:0031326	TC206382	regulation of cellular biosynthetic process	biological_process	ccaat-binding transcription
UP	GO:0031326	DB719817	regulation of cellular biosynthetic process	biological_process	myb-like dna-binding protein
UP	GO:0031326	AK247958	regulation of cellular biosynthetic process	biological_process	squamosa promoter binding 6
UP	GO:0031326	BP890544	regulation of cellular biosynthetic process	biological_process	gras family transcription factor
UP	GO:0031326	FS201466	regulation of cellular biosynthetic process	biological_process	transcription elongation factor spt4
UP	GO:0031326	AK247597	regulation of cellular biosynthetic process	biological_process	protein
UP	GO:0031326	AK324912	regulation of cellular biosynthetic process	biological_process	dna binding
UP	GO:0031326	AJ785529	regulation of cellular biosynthetic process	biological_process	protein
UP	GO:0031326	AK320317	regulation of cellular biosynthetic process	biological_process	thromboxane-a synthase
UP	GO:0031326	DB701472	regulation of cellular biosynthetic process	biological_process	transcriptional factor b3 family protein
UP	GO:0031326	AK319263	regulation of cellular biosynthetic process	biological_process	gras family transcription factor
UP	GO:0031326	AK328632	regulation of cellular biosynthetic process	biological_process	dna binding
UP	GO:0031326	AK322680	regulation of cellular biosynthetic process	biological_process	phd f-box containing
UP	GO:0031326	DB718625	regulation of cellular biosynthetic process	biological_process	ccaat-binding transcription
UP	GO:0031326	AK320579	regulation of cellular biosynthetic process	biological_process	protein
UP	GO:0031326	AK246865	regulation of cellular biosynthetic process	biological_process	ccaat-binding transcription factor subunit
UP	GO:0031326	TA48911_4081	regulation of cellular biosynthetic process	biological_process	transcription factor nf-y ccaat-binding-like
UP	GO:0031326	AK247794	regulation of cellular biosynthetic process	biological_process	wrky transcription
UP	GO:0031326	AK321911	regulation of cellular biosynthetic process	biological_process	myb-cc type transfactor
UP	GO:0031326	BI421891	regulation of cellular biosynthetic process	biological_process	maf3
UP	GO:0031326	AK322855	regulation of cellular biosynthetic process	biological_process	srt2 (sirtuin 2) dna binding nad or nadh binding nad-dependent histone deacetylase zinc ion binding
UP	GO:0031326	TC210582	regulation of cellular biosynthetic process	biological_process	ccaat-binding transcription factor subunit
UP	GO:0031326	AK323357	regulation of cellular biosynthetic process	biological_process	ara6 gtp binding gtpase
UP	GO:0031326	AK325942	regulation of cellular biosynthetic process	biological_process	ccaat-binding transcription
UP	GO:0031326	AK326921	regulation of cellular biosynthetic process	biological_process	protein
UP	GO:0080090	BW689844	regulation of primary metabolic process	biological_process	zinc finger homeodomain protein 1
UP	GO:0080090	BG130765	regulation of primary metabolic process	biological_process	r2r3-myb transcription
UP	GO:0080090	BP903433	regulation of primary metabolic process	biological_process	dna binding
UP	GO:0080090	BG124413	regulation of primary metabolic process	biological_process	nac domain ipr003441
UP	GO:0080090	TA39073_4081	regulation of primary metabolic process	biological_process	gigantea
UP	GO:0080090	DB695293	regulation of primary metabolic process	biological_process	nac domain ipr003441
UP	GO:0080090	AK247390	regulation of primary metabolic process	biological_process	knotted-like homeobox protein
UP	GO:0080090	BI208128	regulation of primary metabolic process	biological_process	nac domain ipr003441
UP	GO:0080090	TA39072_4081	regulation of primary metabolic process	biological_process	gigantea
UP	GO:0080090	AI486973	regulation of primary metabolic process	biological_process	zinc finger
UP	GO:0080090	AJ011914	regulation of primary metabolic process	biological_process	transcription factor
UP	GO:0080090	AI490119	regulation of primary metabolic process	biological_process	bhlh transcription factor upa20
UP	GO:0080090	AF096246	regulation of primary metabolic process	biological_process	ethylene-responsive transcriptional coactivator
UP	GO:0080090	TA56964_4081	regulation of primary metabolic process	biological_process	ocs element-binding
UP	GO:0080090	GH623042	regulation of primary metabolic process	biological_process	protein
UP	GO:0080090	TA41677_4081	regulation of primary metabolic process	biological_process	dna binding
UP	GO:0080090	TA51645_4081	regulation of primary metabolic process	biological_process	protein
UP	GO:0080090	TA41678_4081	regulation of primary metabolic process	biological_process	dna binding
UP	GO:0080090	AK323878	regulation of primary metabolic process	biological_process	zinc finger (b-box type) family protein
UP	GO:0080090	AK323652	regulation of primary metabolic process	biological_process	f-box family protein
UP	GO:0080090	FJ440849	regulation of primary metabolic process	biological_process	wox4 protein
UP	GO:0080090	AK325041	regulation of primary metabolic process	biological_process	wrky transcription factor
UP	GO:0080090	BE451418	regulation of primary metabolic process	biological_process	nac domain ipr003441
UP	GO:0080090	AK323683	regulation of primary metabolic process	biological_process	aux iaa protein
UP	GO:0080090	TA52348_4081	regulation of primary metabolic process	biological_process	protein
UP	GO:0080090	AW032754	regulation of primary metabolic process	biological_process	nac-domain containing protein 29
UP	GO:0080090	TA53756_4081	regulation of primary metabolic process	biological_process	pseudo response regulator
UP	GO:0080090	AK326985	regulation of primary metabolic process	biological_process	nac domain ipr003441
UP	GO:0080090	AK327476	regulation of primary metabolic process	biological_process	ap2 erf domain-containing transcription factor
UP	GO:0080090	TC192870	regulation of primary metabolic process	biological_process	protein
UP	GO:0080090	DV105192	regulation of primary metabolic process	biological_process	protein
UP	GO:0080090	AK320487	regulation of primary metabolic process	biological_process	tga1 dna binding calmodulin binding transcription factor
UP	GO:0080090	AK320922	regulation of primary metabolic process	biological_process	protein
UP	GO:0080090	AW625668	regulation of primary metabolic process	biological_process	purple acid phosphatase
UP	GO:0080090	AK328503	regulation of primary metabolic process	biological_process	nac domain protein
UP	GO:0080090	AW648389	regulation of primary metabolic process	biological_process	f-box family protein
UP	GO:0080090	BI927375	regulation of primary metabolic process	biological_process	sigma factor
UP	GO:0080090	TA54431_4081	regulation of primary metabolic process	biological_process	nac domain protein nac2
UP	GO:0080090	AF375964	regulation of primary metabolic process	biological_process	bel1-related homeotic protein 14
UP	GO:0080090	AI484010	regulation of primary metabolic process	biological_process	ocs element-binding
UP	GO:0080090	BI422020	regulation of primary metabolic process	biological_process	nac domain ipr003441
UP	GO:0080090	BI924042	regulation of primary metabolic process	biological_process	zinc finger
UP	GO:0080090	AI485680	regulation of primary metabolic process	biological_process	protein
UP	GO:0080090	AY306154	regulation of primary metabolic process	biological_process	euap1 apetala1-like mads-box
UP	GO:0080090	FS193092	regulation of primary metabolic process	biological_process	myr1 (myb-related protein 1) transcription factor
UP	GO:0080090	AW032656	regulation of primary metabolic process	biological_process	myb transcription factor
UP	GO:0080090	AW623762	regulation of primary metabolic process	biological_process	sigma factor
UP	GO:0080090	AW040574	regulation of primary metabolic process	biological_process	ap2 erf domain-containing transcription factor
UP	GO:0080090	AK325711	regulation of primary metabolic process	biological_process	mads-box transcription factor mads-rin
UP	GO:0080090	TA56705_4081	regulation of primary metabolic process	biological_process	nac domain ipr003441
UP	GO:0080090	AK324711	regulation of primary metabolic process	biological_process	transparent testa 1
UP	GO:0080090	AK329191	regulation of primary metabolic process	biological_process	zinc finger protein
UP	GO:0080090	AK324219	regulation of primary metabolic process	biological_process	dna binding
UP	GO:0080090	TA54649_4081	regulation of primary metabolic process	biological_process	bel14 protein
UP	GO:0080090	AI899263	regulation of primary metabolic process	biological_process	f-box family protein
UP	GO:0080090	AK319624	regulation of primary metabolic process	biological_process	sigma factor
UP	GO:0080090	AF375968	regulation of primary metabolic process	biological_process	homeobox protein knotted-
UP	GO:0080090	AW219022	regulation of primary metabolic process	biological_process	mads-box protein
UP	GO:0080090	TC209911	regulation of primary metabolic process	biological_process	protein
UP	GO:0080090	AK246325	regulation of primary metabolic process	biological_process	protein
UP	GO:0080090	TA51708_4081	regulation of primary metabolic process	biological_process	single myb histone
UP	GO:0080090	DB718382	regulation of primary metabolic process	biological_process	mads box protein
UP	GO:0080090	AK321664	regulation of primary metabolic process	biological_process	rna polymerase sigma factor
UP	GO:0080090	AW737355	regulation of primary metabolic process	biological_process	r2r3-myb transcriptional factor
UP	GO:0080090	BE458334	regulation of primary metabolic process	biological_process	cpd photolyase
UP	GO:0080090	AK328446	regulation of primary metabolic process	biological_process	euap1 apetala1-like mads-box
UP	GO:0080090	AK324808	regulation of primary metabolic process	biological_process	myb family transcription factor-related protein
UP	GO:0080090	BE459106	regulation of primary metabolic process	biological_process	cycloartenol synthase
UP	GO:0080090	AK326088	regulation of primary metabolic process	biological_process	ribosomal protein s6 kinase
UP	GO:0080090	AY098737	regulation of primary metabolic process	biological_process	mads-box transcription factor 26
UP	GO:0080090	AW034617	regulation of primary metabolic process	biological_process	homeodomain transcription factor
UP	GO:0080090	AK326096	regulation of primary metabolic process	biological_process	heat shock factor protein hsf30
UP	GO:0080090	BE461873	regulation of primary metabolic process	biological_process	eukaryotic initiation factor 5a
UP	GO:0080090	AI485524	regulation of primary metabolic process	biological_process	dna binding
UP	GO:0080090	EF136919	regulation of primary metabolic process	biological_process	bzip transcription factor
UP	GO:0080090	AK327272	regulation of primary metabolic process	biological_process	transcription factor
UP	GO:0080090	AW737374	regulation of primary metabolic process	biological_process	myb-like dna-binding domain containing expressed
UP	GO:0080090	AK321990	regulation of primary metabolic process	biological_process	homeobox protein
UP	GO:0080090	AK321321	regulation of primary metabolic process	biological_process	auxin-responsive protein
UP	GO:0080090	AK324149	regulation of primary metabolic process	biological_process	nucleic acid binding
UP	GO:0080090	TA42990_4081	regulation of primary metabolic process	biological_process	nucleic acid binding
UP	GO:0080090	BI931820	regulation of primary metabolic process	biological_process	protein binding
UP	GO:0080090	AK323568	regulation of primary metabolic process	biological_process	myr1 (myb-related protein 1) transcription factor
UP	GO:0080090	AW037555	regulation of primary metabolic process	biological_process	nucleic acid binding
UP	GO:0080090	AI898594	regulation of primary metabolic process	biological_process	myb51 protein
UP	GO:0080090	BM410928	regulation of primary metabolic process	biological_process	nac domain ipr003441
UP	GO:0080090	X60756	regulation of primary metabolic process	biological_process	mads-box protein
UP	GO:0080090	TC212437	regulation of primary metabolic process	biological_process	heat shock factor protein
UP	GO:0080090	BF098196	regulation of primary metabolic process	biological_process	mads-box protein
UP	GO:0080090	AK328371	regulation of primary metabolic process	biological_process	nac domain ipr003441
UP	GO:0080090	BT013224	regulation of primary metabolic process	biological_process	transcription factor
UP	GO:0080090	AW032956	regulation of primary metabolic process	biological_process	protein
UP	GO:0080090	AK325715	regulation of primary metabolic process	biological_process	wrky transcription
UP	GO:0080090	TA38987_4081	regulation of primary metabolic process	biological_process	protein binding
UP	GO:0080090	AK325274	regulation of primary metabolic process	biological_process	ubiquitin-conjugating enzyme e2-17 kda
UP	GO:0080090	AI485291	regulation of primary metabolic process	biological_process	protein
UP	GO:0080090	BM410631	regulation of primary metabolic process	biological_process	homeodomain transcription factor
UP	GO:0080090	BT013459	regulation of primary metabolic process	biological_process	homeodomain transcription factor
UP	GO:0080090	GO376135	regulation of primary metabolic process	biological_process	eukaryotic initiation factor 5a
UP	GO:0080090	TA53654_4081	regulation of primary metabolic process	biological_process	dna binding
UP	GO:0080090	AK319443	regulation of primary metabolic process	biological_process	transcription factor lim
UP	GO:0080090	ES891224	regulation of primary metabolic process	biological_process	myb transcription factor
UP	GO:0080090	AI489641	regulation of primary metabolic process	biological_process	homeodomain protein
UP	GO:0080090	AK321618	regulation of primary metabolic process	biological_process	nucleic acid binding
UP	GO:0080090	BF096418	regulation of primary metabolic process	biological_process	myb-like dna-binding protein
UP	GO:0080090	AK325860	regulation of primary metabolic process	biological_process	homeodomain transcription factor
UP	GO:0080090	BI934878	regulation of primary metabolic process	biological_process	inositol hexaphosphate kinase
UP	GO:0080090	CD002133	regulation of primary metabolic process	biological_process	ubiquitin-conjugating enzyme e2 i
UP	GO:0080090	AK329161	regulation of primary metabolic process	biological_process	protein
UP	GO:0080090	AK321697	regulation of primary metabolic process	biological_process	transcriptional coactivator-like protein
UP	GO:0080090	AK319692	regulation of primary metabolic process	biological_process	myb transcription factor
UP	GO:0080090	AI487405	regulation of primary metabolic process	biological_process	protein
UP	GO:0080090	AK330039	regulation of primary metabolic process	biological_process	f-box family protein
UP	GO:0080090	EF121545	regulation of primary metabolic process	biological_process	nph4 (non-phototrophic hypocotyl) dna binding transcription activator transcription factor transcription regulator
UP	GO:0080090	DB725611	regulation of primary metabolic process	biological_process	myb-like dna-binding protein
UP	GO:0080090	BP903909	regulation of primary metabolic process	biological_process	transcription factor 44 kda subunit
UP	GO:0080090	BG125481	regulation of primary metabolic process	biological_process	myb family transcription factor
UP	GO:0080090	TA37828_4081	regulation of primary metabolic process	biological_process	protein
UP	GO:0080090	DB711371	regulation of primary metabolic process	biological_process	protein
UP	GO:0080090	BE434219	regulation of primary metabolic process	biological_process	protein
UP	GO:0080090	BI926418	regulation of primary metabolic process	biological_process	tcp family transcription factor containing protein
UP	GO:0080090	BT014516	regulation of primary metabolic process	biological_process	protein
UP	GO:0080090	AW031281	regulation of primary metabolic process	biological_process	transcription factor
UP	GO:0080090	TC193848	regulation of primary metabolic process	biological_process	nucleic acid binding
UP	GO:0080090	AK319980	regulation of primary metabolic process	biological_process	tcp-domain protein
UP	GO:0080090	AW034552	regulation of primary metabolic process	biological_process	protein
UP	GO:0080090	DB697244	regulation of primary metabolic process	biological_process	sll2 protein
UP	GO:0080090	AK328260	regulation of primary metabolic process	biological_process	protein
UP	GO:0080090	BF096904	regulation of primary metabolic process	biological_process	myb-like dna-binding protein
UP	GO:0080090	GO374595	regulation of primary metabolic process	biological_process	high mobility group family
UP	GO:0080090	DB680844	regulation of primary metabolic process	biological_process	ubiquitin c
UP	GO:0080090	AK322056	regulation of primary metabolic process	biological_process	f-box family protein
UP	GO:0080090	BI931640	regulation of primary metabolic process	biological_process	protein
UP	GO:0080090	TA35663_4081	regulation of primary metabolic process	biological_process	ubiquitin-conjugating enzyme
UP	GO:0080090	AK326099	regulation of primary metabolic process	biological_process	protein
UP	GO:0080090	BW690454	regulation of primary metabolic process	biological_process	stress enhanced protein 2
UP	GO:0080090	AK320999	regulation of primary metabolic process	biological_process	protein
UP	GO:0080090	DB691126	regulation of primary metabolic process	biological_process	ubiquitin-conjugating enzyme e2-17 kda
UP	GO:0080090	AK322888	regulation of primary metabolic process	biological_process	pelota
UP	GO:0080090	TA54953_4081	regulation of primary metabolic process	biological_process	protein
UP	GO:0080090	AK324564	regulation of primary metabolic process	biological_process	protein
UP	GO:0080090	BT012718	regulation of primary metabolic process	biological_process	protein
UP	GO:0080090	AK247980	regulation of primary metabolic process	biological_process	wrky transcription
UP	GO:0080090	BG130539	regulation of primary metabolic process	biological_process	zinc finger
UP	GO:0080090	AK319806	regulation of primary metabolic process	biological_process	ubiquitin-conjugating enzyme e2 variant 1
UP	GO:0080090	BE435420	regulation of primary metabolic process	biological_process	ubiquitin conjugating
UP	GO:0080090	BT014216	regulation of primary metabolic process	biological_process	transcription factor
UP	GO:0080090	BE436821	regulation of primary metabolic process	biological_process	ubiquitin-conjugating enzyme e2-21 kda 1
UP	GO:0080090	AK320613	regulation of primary metabolic process	biological_process	nac domain ipr003441
UP	GO:0080090	TA54541_4081	regulation of primary metabolic process	biological_process	nac domain ipr003441
UP	GO:0080090	X94947	regulation of primary metabolic process	biological_process	dna-binding protein
UP	GO:0080090	BT012840	regulation of primary metabolic process	biological_process	transcription factor e2f
UP	GO:0080090	BT012754	regulation of primary metabolic process	biological_process	ubiquitin-conjugating enzyme
UP	GO:0080090	TC207423	regulation of primary metabolic process	biological_process	dna-binding protein
UP	GO:0080090	TA42854_4081	regulation of primary metabolic process	biological_process	ubiquitin-conjugating enzyme ubc7
UP	GO:0080090	DB713551	regulation of primary metabolic process	biological_process	multiple drug resistance protein
UP	GO:0080090	TC206382	regulation of primary metabolic process	biological_process	ccaat-binding transcription
UP	GO:0080090	TA35627_4081	regulation of primary metabolic process	biological_process	ubiquitin-conjugating enzyme
UP	GO:0080090	DB719817	regulation of primary metabolic process	biological_process	myb-like dna-binding protein
UP	GO:0080090	BP891544	regulation of primary metabolic process	biological_process	protein
UP	GO:0080090	AK247958	regulation of primary metabolic process	biological_process	squamosa promoter binding 6
UP	GO:0080090	BP890544	regulation of primary metabolic process	biological_process	gras family transcription factor
UP	GO:0080090	AK321740	regulation of primary metabolic process	biological_process	protein
UP	GO:0080090	FS201466	regulation of primary metabolic process	biological_process	transcription elongation factor spt4
UP	GO:0080090	TA41193_4081	regulation of primary metabolic process	biological_process	ubiquitin-conjugating enzyme
UP	GO:0080090	AK247597	regulation of primary metabolic process	biological_process	protein
UP	GO:0080090	AK324912	regulation of primary metabolic process	biological_process	dna binding
UP	GO:0080090	AK246605	regulation of primary metabolic process	biological_process	ubiquitin-conjugating enzyme e2 i
UP	GO:0080090	AJ785529	regulation of primary metabolic process	biological_process	protein
UP	GO:0080090	AK320317	regulation of primary metabolic process	biological_process	thromboxane-a synthase
UP	GO:0080090	DB701472	regulation of primary metabolic process	biological_process	transcriptional factor b3 family protein
UP	GO:0080090	BP887435	regulation of primary metabolic process	biological_process	ubiquitin-conjugating enzyme e2-17 kda
UP	GO:0080090	AK319263	regulation of primary metabolic process	biological_process	gras family transcription factor
UP	GO:0080090	AK328632	regulation of primary metabolic process	biological_process	dna binding
UP	GO:0080090	AK322680	regulation of primary metabolic process	biological_process	phd f-box containing
UP	GO:0080090	TA36569_4081	regulation of primary metabolic process	biological_process	ubiquitin-conjugating enzyme e2
UP	GO:0080090	DB718625	regulation of primary metabolic process	biological_process	ccaat-binding transcription
UP	GO:0080090	AK320579	regulation of primary metabolic process	biological_process	protein
UP	GO:0080090	AK246865	regulation of primary metabolic process	biological_process	ccaat-binding transcription factor subunit
UP	GO:0080090	TA48911_4081	regulation of primary metabolic process	biological_process	transcription factor nf-y ccaat-binding-like
UP	GO:0080090	AK247794	regulation of primary metabolic process	biological_process	wrky transcription
UP	GO:0080090	AK321911	regulation of primary metabolic process	biological_process	myb-cc type transfactor
UP	GO:0080090	BT014061	regulation of primary metabolic process	biological_process	protein
UP	GO:0080090	BI421891	regulation of primary metabolic process	biological_process	maf3
UP	GO:0080090	AK320548	regulation of primary metabolic process	biological_process	protein
UP	GO:0080090	AK322855	regulation of primary metabolic process	biological_process	srt2 (sirtuin 2) dna binding nad or nadh binding nad-dependent histone deacetylase zinc ion binding
UP	GO:0080090	TC210582	regulation of primary metabolic process	biological_process	ccaat-binding transcription factor subunit
UP	GO:0080090	AK323357	regulation of primary metabolic process	biological_process	ara6 gtp binding gtpase
UP	GO:0080090	BW690286	regulation of primary metabolic process	biological_process	ubiquitin conjugating enzyme
[truncated: 23,454 more rows]
[truncated: 3 more columns]
