# Supplementary material for: Transcriptomics of the Interaction between the Monopartite Phloem-Limited Geminivirus Tomato Yellow Leaf Curl Sardinia Virus and Solanum lycopersicum Highlights a Role for Plant Hormones, Autophagy and Plant Immune System Fine Tuning during Infection
Source: PLoS One. 2014 Feb 28;9(2):e89951. doi: 10.1371/journal.pone.0089951 (PMC3938563; doi:10.1371/journal.pone.0089951)
Supplement: Table S5 — Comparison of datasets of DE genes in TYLCSV-infected tomato with CabLCV- and SACMV-infected Arabidopsis. (XLS) [file pone.0089951.s005.xls]

## Sheet: Sheet2
	Supplementary Table S5 – Comparison of datasets of differentially expressed genes in TYLCSV-infected tomato plants with CabLCV-infected Arabidopsis plants and SACMV-infected Arabidopsis plants

## Sheet: TYLCSV_CabLCV_SACMV14dpi_24dpi_36dpi
Primary_id	Probe_id	blast2go_description	At_homolog	At_description	TYLCSV log2FC	CabLCV log2FC	SACMV 14dpi log2FC	SACMV 24dpi log2FC	SACMV 36dpi log2FC
AK329513	A_96_P060381	unknown [Glycine max]	AT5G48930	At5g48930 has been shown to encode for the hydroxycinnamoyl-Coenzyme A shikimate/quinate hydroxycinnamoyltransferase (HCT) both synthesizing and catabolizing the hydroxycinnamoylesters (coumaroyl/caffeoyl shikimate and quinate) involved in the phenylpropanoid pathway. Influence on the accumulation of flavonoids which in turn inhibit auxin transport and reduce plant growth.	4.2224				-2.94275
AI777049	A_96_P077599	proline-rich protein	AT2G45180	Bifunctional inhibitor/lipid-transfer protein/seed storage 2S albumin superfamily protein	4.11562	-1.62114
DB711969	A_96_P235810	nodulin n21	AT5G13670	nodulin MtN21-like transporter family protein	3.56077
BW689844	A_96_P038171	zinc finger homeodomain protein 1	AT3G28917	mini zinc finger 2 (MIF2)	3.32803
TA56993_4081	A_96_P127927	protein	AT2G26695	Ran BP2/NZF zinc finger-like superfamily protein	3.29554
Z68309	A_96_P081144	metallothionein-like protein	AT5G02230	Haloacid dehalogenase-like hydrolase (HAD) superfamily protein	2.9253				-2.65039
AK323899	A_96_P029671	nicotianamine synthase	AT1G09240	Encodes a nicotianamine synthase.	2.82529	0.348394		2.34979
AI897480	A_96_P140682	zinc finger	AT3G10815	RING/U-box superfamily protein	2.80667
AK320031	A_96_P227269	alpha-l-fucosidase 2	AT5G45910	GDSL-like Lipase/Acylhydrolase superfamily protein	2.78553
AW221440	A_96_P154101	desacetoxyvindoline 4-	AT1G78550	2-oxoglutarate (2OG) and Fe(II)-dependent oxygenase superfamily protein	2.74665	0.20837
AW221440	A_96_P154101	desacetoxyvindoline 4-	AT2G38240	2-oxoglutarate (2OG) and Fe(II)-dependent oxygenase superfamily protein	2.74665			-4.27717	-8.18977
AW221440	A_96_P154101	desacetoxyvindoline 4-	AT3G55970	jasmonate-regulated gene 21 (JRG21)	2.74665
BG130765	A_96_P188024	r2r3-myb transcription	AT3G12720	Member of the R2R3 factor gene family.	2.69882
AI780412	A_96_P033296	protein binding protein	AT1G73760	RING/U-box superfamily protein	2.69689
AK325472	A_96_P127697	85a5 (udp-glucosyl transferase 85a5) glucuronosyltransferase transferring glycosyl groups	AT3G11340	Encodes a glucosyltransferase that conjugates isoleucic acid and modulates plant defense and senescence.	2.65274	0.256189
AK328092	A_96_P182999	desacetoxyvindoline 4-	AT1G78550	2-oxoglutarate (2OG) and Fe(II)-dependent oxygenase superfamily protein	2.65147	0.20837
AK328092	A_96_P182999	desacetoxyvindoline 4-	AT5G05600	2-oxoglutarate (2OG) and Fe(II)-dependent oxygenase superfamily protein	2.65147			-2.32553	-4.40091
AK323236	A_96_P125037	thaumatin-like protein	AT5G24620	Pathogenesis-related thaumatin superfamily protein	2.61833	-0.24409
TA35964_4081	A_96_P009971	cysteine proteinase	AT5G50260	Cysteine proteinases superfamily protein	2.59646	0.44876		2.87651
BT013327	A_96_P073214	at4g02380 t14p8_2	AT4G02380	Encodes AtLEA5 (late embryogenesis abundant like protein). Also known as SENESCENCE-ASSOCIATED GENE 21 (SAG21). Has a role on oxidative stress tolerance. mRNA levels are elevated in response to various stresses.	2.52328	1.80464
AK330123	A_96_P031196	cytochrome b561	AT1G14730	Cytochrome b561/ferric reductase transmembrane protein family	2.51401
BF098003	A_96_P182359	at4g02380 t14p8_2	AT4G02380	Encodes AtLEA5 (late embryogenesis abundant like protein). Also known as SENESCENCE-ASSOCIATED GENE 21 (SAG21). Has a role on oxidative stress tolerance. mRNA levels are elevated in response to various stresses.	2.49848	1.80464
TA53661_4081	A_96_P114142	protein	AT2G27140	HSP20-like chaperones superfamily protein	2.48183
TA36521_4081	A_96_P154596	desacetoxyvindoline 4-	AT1G78550	2-oxoglutarate (2OG) and Fe(II)-dependent oxygenase superfamily protein	2.44418	0.20837
TA36521_4081	A_96_P154596	desacetoxyvindoline 4-	AT2G38240	2-oxoglutarate (2OG) and Fe(II)-dependent oxygenase superfamily protein	2.44418			-4.27717	-8.18977
TA36521_4081	A_96_P154596	desacetoxyvindoline 4-	AT5G05600	2-oxoglutarate (2OG) and Fe(II)-dependent oxygenase superfamily protein	2.44418			-2.32553	-4.40091
BT013074	A_96_P016836	protein	AT2G21100	Disease resistance-responsive (dirigent-like protein) family protein	2.41207			2.46689
TA36591_4081	A_96_P215954	at3g02910-like protein	AT3G02910	AIG2-like (avirulence induced gene) family protein	2.38108
BG134038	A_96_P051426	small heat-shock	AT2G27140	HSP20-like chaperones superfamily protein	2.35398
BP903433	A_96_P219909	dna binding	AT3G19290	bZIP transcription factor with specificity for abscisic acid-responsive elements (ABRE). Mediate ABA-dependent stress responses.	2.32674
AK321419	A_96_P063176	ring finger	AT4G40070	RING/U-box superfamily protein	2.30684
AK326433	A_96_P089729	pectate lyase	AT1G67750	Pectate lyase family protein	2.29861	-0.74038
AK326433	A_96_P089729	pectate lyase	AT4G24780	Pectin lyase-like superfamily protein	2.29861	-0.69262
BG124413	A_96_P060929	nac domain ipr003441	AT3G12977	NAC (No Apical Meristem) domain transcriptional regulator superfamily protein	2.2919
BM411716	A_96_P208209	pectate lyase	AT4G24780	Pectin lyase-like superfamily protein	2.28705	-0.69262
AW219370	A_96_P152921	small heat-shock	AT2G27140	HSP20-like chaperones superfamily protein	2.27056
TA56223_4081	A_96_P124772	phospholipase d	AT1G52570	member of C2-PLD subfamily	2.25564
AK326304	A_96_P031161	octicosapeptide phox bem1p domain-containing protein	AT5G64430	Octicosapeptide/Phox/Bem1p family protein	2.24978
BE434477	A_96_P173824	protein	AT5G37180	Encodes a protein with sucrose synthase activity (SUS5).	2.23862
BW692122	A_96_P224379	protein	AT5G59990	CCT motif family protein	2.2343
AK325523	A_96_P126127	deoxyuridine 5 -triphosphate expressed	AT3G46940	DUTP-PYROPHOSPHATASE-LIKE 1 (DUT1)	2.1982	-0.31988			2.06443
AK321785	A_96_P021081	cytosolic malate dehydrogenase	AT5G43330	predicted to encode a cytosolic malate dehydrogenase.	2.18908	0.278053
BG132824	A_96_P189329	reticulon family protein	AT2G46170	Reticulon family protein	2.1745
TA36711_4081	A_96_P178714	pectate lyase	AT4G24780	Pectin lyase-like superfamily protein	2.17089	-0.69262
TA56692_4081	A_96_P126712	heat shock protein binding	AT1G56300	Chaperone DnaJ-domain superfamily protein	2.1557	-0.36559
TA53898_4081	A_96_P115112	l-ascorbate peroxidase	AT4G08390	Encodes a chloroplastic stromal ascorbate peroxidase sAPX. Ascorbate peroxidases are enzymes that scavenge hydrogen peroxide in plant cells. Eight types of APX have been described for Arabidopsis: three cytosolic (APX1, APX2, APX6), two chloroplastic types (stromal sAPX, thylakoid tAPX), and three microsomal (APX3, APX4, APX5) isoforms.	2.13674
TA53898_4081	A_96_P115112	l-ascorbate peroxidase	AT4G35000	Encodes a microsomal ascorbate peroxidase APX3. Ascorbate peroxidases are enzymes that scavenge hydrogen peroxide in plant cells. Eight types of APX have been described for Arabidopsis: three cytosolic (APX1, APX2, APX6), two chloroplastic types (stromal sAPX, thylakoid tAPX), and three microsomal (APX3, APX4, APX5) isoforms. The APX3 protein interacts with AKR2 (ankyrin-containing protein that i…	2.13674
AI899031	A_96_P141162	protein	AT2G44410	RING/U-box superfamily protein	2.13628
BG132125	A_96_P188939	protein	AT1G58170	Disease resistance-responsive (dirigent-like protein) family protein	2.12817
BT012913	A_96_P252967	protein	AT3G53960	Major facilitator superfamily protein	2.12305
BG134199	A_96_P190219	major intrinsic	AT4G18910	Encodes an aquaporin homolog. Functions in arsenite transport and tolerance.When expressed in yeast cells can conduct hydrogen peroxide into those cells.	2.10104
DB695293	A_96_P230909	nac domain ipr003441	AT3G12977	NAC (No Apical Meristem) domain transcriptional regulator superfamily protein	2.0808
TA39417_4081	A_96_P158146	14 kda proline-rich protein	AT2G45180	Bifunctional inhibitor/lipid-transfer protein/seed storage 2S albumin superfamily protein	2.07026	-1.62114
AK322952	A_96_P017091	plasma membrane associated protein	AT1G04560	AWPM-19-like family protein	2.04672
AK247390	A_96_P129642	knotted-like homeobox protein	AT4G08150	A member of class I knotted1-like homeobox gene family (together with KNAT2). Similar to the knotted1 (kn1) homeobox gene of maize. Normally expressed in the peripheral and rib zone of shoot apical meristem but not in the leaf primordia. It is also expressed in the fourth floral whorl, in the region that would become style, particularly in the cell surrounding the transmitting tissue. No expressi…	2.04345			-2.42762	-3.50255
AK326830	A_96_P040631	3-like protein	AT1G66770	Nodulin MtN3 family protein	2.03512
BE344397	A_96_P170499	cytochrome p450	AT5G04330	Cytochrome P450 superfamily protein	2.01236
BP880017	A_96_P210694	protein	AT4G10120	Encodes a protein with putative sucrose-phosphate synthase activity.	2.00758
FS200902	A_96_P025621	f-box domain containing protein	AT5G19970	unknown protein	2.00477
AK325508	A_96_P247652	protein	AT2G23770	protein kinase family protein / peptidoglycan-binding LysM domain-containing protein	2.00431
AW737808	A_96_P164166	protein	AT5G52450	MATE efflux family protein	1.99516
AW929095	A_96_P165496	protein	AT1G71480	Nuclear transport factor 2 (NTF2) family protein	1.98056
BG642529	A_96_P194484	cyclo-dopa 5-o-glucosyltransferase	AT2G16890	UDP-Glycosyltransferase superfamily protein	1.97276
BT013357	A_96_P015311	protein	AT1G52140	unknown protein	1.97045
AK321267	A_96_P009601	blue copper protein	AT3G17675	Encodes a Plantacyanin/Basic blue family protein	1.97019
EG553247	A_96_P248722	sucrose synthase	AT4G10120	Encodes a protein with putative sucrose-phosphate synthase activity.	1.95804
AW738237	A_96_P164446	cbl-interacting protein kinase 1	AT5G57565	Protein kinase superfamily protein	1.93331
EU099595	A_96_P247947	1-phosphatidylinositol- -bisphosphate	AT3G55940	Phosphoinositide-specific phospholipase C family protein	1.92646				-2.51088
AK320955	A_96_P228104	thioredoxin-like 1	AT4G29670	Encodes a member of the thioredoxin family protein. Located in the chloroplast. Shows high activity towards the chloroplast 2-Cys peroxiredoxin A, and poor activity towards the chloroplast NADP-malate dehydrogenase.	1.92225	-0.49989
TA39072_4081	A_96_P094574	gigantea	AT1G22770	Together with CONSTANTS (CO) and FLOWERING LOCUS T (FT), GIGANTEA promotes flowering under long days in a circadian clock-controlled flowering pathway. GI acts earlier than CO and FT in the pathway by increasing CO and FT mRNA abundance. Located in the nucleus. Regulates several developmental processes, including photoperiod-mediated flowering, phytochrome B signaling, circadian clock, carbohydra…	1.90845
BW692560	A_96_P031861	protein	AT1G72070	Chaperone DnaJ-domain superfamily protein	1.89828
AI486973	A_96_P034846	zinc finger	AT2G28510	Dof-type zinc finger DNA-binding family protein	1.88613
AK326995	A_96_P237757	protein	AT2G27420	Cysteine proteinases superfamily protein	1.88064	-0.27515
TA54942_4081	A_96_P119567	cbl-interacting protein kinase 1	AT3G10540	3-phosphoinositide-dependent protein kinase	1.86795
DV105888	A_96_P247577	kelch repeat-containing f-box family protein	AT5G40680	Galactose oxidase/kelch repeat superfamily protein	1.8651
BT014442	A_96_P020161	protein	AT1G02170	Encodes a type I metacaspase. Two Arabidopsis metacaspases, AT1G02170 (MC1) and AT4G25110 (MC2) antagonistically control programmed cell death in Arabidopsis. MC1 is a positive regulator of cell death and requires conserved caspase-like putative catalytic residues for its function. MC2 negatively regulates cell death. This function is independent of the putative catalytic residues. A third type I…	1.82908
AJ011914	A_96_P012181	transcription factor	AT5G11260	Basic leucine zipper (bZIP) transcription factor. Nuclear localization. Involved in light-regulated transcriptional activation of G-box-containing promoters. Negatively regulated by Cop1. Although cytokinins do not appear to affect the gene's promoter activity, they appear to stabilize the protein. HY5 plays a role in anthocyanin accumulation in far-red light and blue light, but not in red light …	1.82507
AK324806	A_96_P233139	protein	AT1G75500	An Arabidopsis thaliana homolog of Medicago truncatula NODULIN21 (MtN21). The gene encodes a plant-specific, predicted integral membrane protein and is a member of the Plant-Drug/Metabolite Exporter (P-DME) family (Transporter Classification number: TC 2.A.7.3) and the nodulin MtN21-like transporter family.	1.82255	-0.55681
AK324806	A_96_P233139	protein	AT3G18200	nodulin MtN21-like transporter family protein	1.82255
AK247700	A_96_P232614	protein	AT1G25440	B-box type zinc finger protein with CCT domain	1.82174		3.80045	3.90484
EF441351	A_96_P085714	gibberellin 2-oxidase	AT1G78550	2-oxoglutarate (2OG) and Fe(II)-dependent oxygenase superfamily protein	1.81516	0.20837
EG553672	A_96_P081084	protease inhibitor seed storage lipid transfer protein family protein	AT3G53980	Bifunctional inhibitor/lipid-transfer protein/seed storage 2S albumin superfamily protein	1.81418
AK321929	A_96_P062886	l-ascorbate peroxidase	AT4G08390	Encodes a chloroplastic stromal ascorbate peroxidase sAPX. Ascorbate peroxidases are enzymes that scavenge hydrogen peroxide in plant cells. Eight types of APX have been described for Arabidopsis: three cytosolic (APX1, APX2, APX6), two chloroplastic types (stromal sAPX, thylakoid tAPX), and three microsomal (APX3, APX4, APX5) isoforms.	1.80749
AK326335	A_96_P093714	PREDICTED: hypothetical protein [Vitis vinifera]	AT5G39520	Protein of unknown function (DUF1997)	1.79075	0.664704	-3.44139	2.28052
AK319299	A_96_P113332	amino acid binding	AT1G12420	ACT domain repeat 8 (ACR8)	1.79043
AK319299	A_96_P113332	amino acid binding	AT5G25320	ACT-like superfamily protein	1.79043
AK324690	A_96_P111092	protein	AT5G16010	3-oxo-5-alpha-steroid 4-dehydrogenase family protein	1.78632	-0.83092			-2.96985
AI490227	A_96_P132682	catalytic hydrolase	AT5G02230	Haloacid dehalogenase-like hydrolase (HAD) superfamily protein	1.78332				-2.65039
AI490119	A_96_P034721	bhlh transcription factor upa20	AT3G07340	basic helix-loop-helix (bHLH) DNA-binding superfamily protein	1.78312
TA55374_4081	A_96_P121287	protein	AT1G72490	unknown protein	1.78033
AI774304	A_96_P032686	alanine acetyl transferase	AT3G22560	Acyl-CoA N-acyltransferases (NAT) superfamily protein	1.77347
AK327122	A_96_P238397	protein	AT5G12350	Regulator of chromosome condensation (RCC1) family with FYVE zinc finger domain	1.77
TA36864_4081	A_96_P090144	cytochrome p450	AT3G52970	member of CYP76G	1.76846
TA36864_4081	A_96_P090144	cytochrome p450	AT5G04330	Cytochrome P450 superfamily protein	1.76846
DB703489	A_96_P085509	desacetoxyvindoline 4-	AT3G11180	2-oxoglutarate (2OG) and Fe(II)-dependent oxygenase superfamily protein	1.76411
BG127052	A_96_P075204	predicted protein [Populus trichocarpa]	AT2G34530	unknown protein	1.75922
AW221294	A_96_P044731	f-box family protein	AT5G40680	Galactose oxidase/kelch repeat superfamily protein	1.75887
BP889596	A_96_P214660	at4g02380 t14p8_2	AT4G02380	Encodes AtLEA5 (late embryogenesis abundant like protein). Also known as SENESCENCE-ASSOCIATED GENE 21 (SAG21). Has a role on oxidative stress tolerance. mRNA levels are elevated in response to various stresses.	1.74555	1.80464
TA55376_4081	A_96_P121297	protein	AT4G39610	Protein of unknown function, DUF617	1.73902
AK320803	A_96_P228014	gibberellin 2-oxidase	AT2G38240	2-oxoglutarate (2OG) and Fe(II)-dependent oxygenase superfamily protein	1.73062			-4.27717	-8.18977
AW218869	A_96_P152626	protein	AT3G09270	Encodes glutathione transferase belonging to the tau class of GSTs. Naming convention according to Wagner et al. (2002).	1.72982	0.170465
AK328110	A_96_P029201	protein	AT3G56290	unknown protein	1.71933
TC215874	A_96_P261782	protein	AT4G36490	SEC14-like 12 (SFH12)	1.71815
AF096246	A_96_P264892	ethylene-responsive transcriptional coactivator	AT3G24500	One of three genes in A. thaliana encoding multiprotein bridging factor 1, a highly conserved transcriptional coactivator. May serve as a bridging factor between a bZIP factor and TBP. Its expression is specifically elevated in response to pathogen infection, salinity, drought, heat, hydrogen peroxide, and application of abscisic acid or salicylic acid. Constitutive expression enhances the tolera…	1.71388	0.298622	-2.06547	-2.36801
TA47395_4081	A_96_P047596	sugar transport protein 8	AT4G02050	sugar transporter protein 7 (STP7)	1.70951	0.466254
AK328571	A_96_P177244	protein	AT3G43850	unknown protein	1.70834
AW929223	A_96_P061191	protein	AT4G29110	unknown protein	1.68904			3.66234
TA56280_4081	A_96_P125022	sugar	AT1G77210	AtSTP14 belongs to the family of sugar transport proteins (AtSTPs)in volved in monosaccharide transport. Heterologous expression in yeast revealed that AtSTP14 is the transporter specifc for galactose and does not transport other monosaccharides such as glucose or fructose.	1.68702
X98929	A_96_P000061	subtilisin-like protease	AT2G05920	Subtilase family protein	1.67791	-0.47986
Z15138	A_96_P000136	basic chitinase 2-2	AT4G01700	Chitinase family protein	1.65907	0.28544
TA56964_4081	A_96_P127817	ocs element-binding	AT4G37730	basic leucine-zipper 7 (bZIP7)	1.65905				-2.01286
AI780922	A_96_P138207	auxin-repressed protein	AT2G33830	Dormancy/auxin associated family protein	1.65746	0.397222
BM409922	A_96_P207784	protein	AT5G38200	Class I glutamine amidotransferase-like superfamily protein	1.65208
AW030506	A_96_P143926	p450 hydroxylase	AT5G04330	Cytochrome P450 superfamily protein	1.64933
DB706033	A_96_P233384	e3 ubiquitin ligase	AT5G42340	Plant U-Box 15 (PUB15)	1.64466
BT013936	A_96_P154736	lipoxygenase	AT1G67560	PLAT/LH2 domain-containing lipoxygenase family protein	1.64066
BT013936	A_96_P154736	lipoxygenase	AT1G72520	PLAT/LH2 domain-containing lipoxygenase family protein	1.64066				-2.00503
TA44597_4081	A_96_P258602	protein	AT1G78170	unknown protein	1.63966	-0.25659		2.64701
AW625300	A_96_P025841	protein	AT2G13820	Bifunctional inhibitor/lipid-transfer protein/seed storage 2S albumin superfamily protein	1.63733	-0.27969
BP908026	A_96_P039016	protein	AT4G27030	Encodes an unusual palmitate desaturase that is highly substrate specific. It introduces a delta-3 trans double bond at palmitate at the sn-2 position of phosphatidylglycerol.	1.63173
TA54598_4081	A_96_P118147	protein	AT2G28200	C2H2-type zinc finger family protein	1.62938			2.4946
AK328735	A_96_P116847	zinc finger	AT1G68360	C2H2 and C2HC zinc fingers superfamily protein	1.62614			3.23231
AK323174	A_96_P127567	protein	AT3G50150	Plant protein of unknown function (DUF247)	1.62432
AK321031	A_96_P118417	peroxidase 10	AT1G49570	Peroxidase superfamily protein	1.62032
TA51245_4081	A_96_P063526	hypothetical protein [Ricinus communis]	AT1G69760	unknown protein	1.6203	0.223585			-3.23911
AK329241	A_96_P161666	protein	AT1G23550	Encodes a protein with similarity to RCD1 but without the WWE domain. The protein does have a PARP signature upstream of the C-terminal protein interaction domain. The PARP signature may bind NAD+ and attach the ADP-ribose-moiety from NAD+ to the target molecule. Its presence suggests a role for the protein in ADP ribosylation.	1.61892				-2.09583
DB683637	A_96_P112082	ring finger	AT4G33565	RING/U-box superfamily protein	1.61609
TA42075_4081	A_96_P099494	protein	AT3G19900	unknown protein	1.61602
AW647744	A_96_P055601	salt tolerance expressed	AT2G44060	Late embryogenesis abundant protein, group 2	1.60501	-0.535
AK320211	A_96_P189414	protein	AT5G22860	Serine carboxypeptidase S28 family protein	1.60496
BT012962	A_96_P016606	bifunctional nuclease	AT1G68290	Encodes an endonuclease ENDO2. ENDO2 purified from transgenic Arabidopsis digests RNA, ssDNA, and dsDNA, with a substrate preference for ssDNA and RNA. ENDO2 produced and purified from Nicotiana benthamiana expression showed no demonstrable endonuclease activity, either towards single stranded DNA or mismatches, in vitro.	1.60182			3.77386
TA50729_4081	A_96_P108907	protein	AT2G37210	Encodes a protein of unknown function. It has been crystallized and shown to be structurally almost identical to the protein encoded by At5g11950.	1.60074
BI925055	A_96_P202144	protein	AT4G29720	polyamine oxidase 5 (PAO5)	1.59895	-0.31829
AK321153	A_96_P228439	protein	AT5G37990	S-adenosyl-L-methionine-dependent methyltransferases superfamily protein	1.59495
BP904629	A_96_P220129	PREDICTED: hypothetical protein [Vitis vinifera]	AT5G61040	unknown protein	1.59016
BI935571	A_96_P207179	protein	AT2G01818	PLATZ transcription factor family protein	1.58493
AW224632	A_96_P048621	peroxidase 25	AT5G39580	Peroxidase superfamily protein	1.57946			-2.21027
AK323069	A_96_P122382	saur family protein	AT5G20810	SAUR-like auxin-responsive protein family	1.5758
BP889947	A_96_P214804	protein	AT4G10465	Heavy metal transport/detoxification superfamily protein	1.57459
TA56320_4081	A_96_P125177	flavonol synthase flavanone 3-	AT3G11180	2-oxoglutarate (2OG) and Fe(II)-dependent oxygenase superfamily protein	1.5731
TC198023	A_96_P251172	early light-inducible protein	AT3G22840	Encodes an early light-inducible protein.	1.56779	-0.44411	-2.8755
AK324306	A_96_P232584	PREDICTED: hypothetical protein [Vitis vinifera]	AT2G40390	unknown protein	1.55355
AW093671	A_96_P059786	purine permease	AT1G28230	Encodes a transporter that transports purines,cytokinins and other adenine derivatives. Expressed in the leaf hydathodes where it may be involved in re-uptake of cytokinins during guttation.	1.54848
TA36441_4081	A_96_P088854	early light-inducible protein	AT3G22840	Encodes an early light-inducible protein.	1.54429	-0.44411	-2.8755
GO372423	A_96_P033266	auxin-repressed protein	AT1G28330	dormancy-associated protein (DRM1)	1.54351
AW034575	A_96_P146366	basic helix-loop-helix family protein	AT3G07340	basic helix-loop-helix (bHLH) DNA-binding superfamily protein	1.5425
X94451	A_96_P012546	lysyl-trna synthetase	AT4G31180	Class II aminoacyl-tRNA and biotin synthetases superfamily protein	1.53147	0.368811
GH623042	A_96_P032916	protein	AT4G27310	B-box type zinc finger family protein	1.52839
TA41677_4081	A_96_P098964	dna binding	AT1G74840	Homeodomain-like superfamily protein	1.5265
ES896201	A_96_P016046	early light-inducible protein	AT3G23840	HXXXD-type acyl-transferase family protein	1.52464
AW622056	A_96_P158226	protein	AT3G19770	Guanine nucleotide exchange factor VPS9a. Can ctivate all Rab5 members to GTP-bound forms in vitro. Required for embryogenesis. Regulates the localization of ARA7 and ARA6. Involved in postembryonic root development.	1.51773	0.174308
AK247718	A_96_P167074	probable n-acetyltransferase hookless 1	AT2G23060	Acyl-CoA N-acyltransferases (NAT) superfamily protein	1.5041
AK319405	A_96_P056581	af446877_1 at3g52740 f3c22_140	AT3G52740	unknown protein	1.50179			2.03694
TA51645_4081	A_96_P062361	protein	AT5G57620	Encodes a putative transcription factor (MYB36).	1.49437
AW220440	A_96_P009136	hydrophobic protein lti6a	AT3G05890	RARE-COLD-INDUCIBLE 2B (RCI2B)	1.49093
DB692324	A_96_P057301	at1g30260 f12p21_9	AT1G30260	BEST Arabidopsis thaliana protein match is: Galactosyltransferase family protein (TAIR:AT4G21060.1)	1.48877
TA55016_4081	A_96_P119842	protein	AT5G57880	Encodes MULTIPOLAR SPINDLE 1 (MPS1), involved in meiotic spindle organization.	1.48518
AK320040	A_96_P058386	anthranilate n-benzoyltransferase	AT3G26040	HXXXD-type acyl-transferase family protein	1.47893
AW037462	A_96_P148121	tyrosine specific protein phosphatase family protein	AT5G16480	Encodes an atypical dual-speci&#64257	1.4788
AK247621	A_96_P048806	protein	AT3G22970	Protein of unknown function (DUF506)	1.47163
AK323938	A_96_P066721	protein	AT1G11700	Protein of unknown function, DUF584	1.47084
TA41678_4081	A_96_P098969	dna binding	AT1G74840	Homeodomain-like superfamily protein	1.45289
AK323878	A_96_P061761	zinc finger (b-box type) family protein	AT4G15248	B-box type zinc finger family protein	1.44894
AK329878	A_96_P062561	PREDICTED: hypothetical protein [Vitis vinifera]	AT1G12663	Predicted to encode a PR (pathogenesis-related) protein. Belongs to the plant thionin (PR-13) family with the following members: At1g66100, At5g36910, At1g72260, At2g15010, At1g12663, At1g12660.	1.44682
TA54505_4081	A_96_P117727	xyloglucan endotransglycosylase	AT5G57540	xyloglucan endotransglucosylase/hydrolase	1.44513
AI777568	A_96_P136652	protein	AT4G27290	S-locus lectin protein kinase family protein	1.44509
AK323652	A_96_P046491	f-box family protein	AT5G65590	Dof-type zinc finger DNA-binding family protein	1.44416
AK324749	A_96_P021106	cold acclimation protein cor413-pm1	AT4G23850	long-chain acyl-CoA synthetase 4 (LACS4)	1.43846	0.640479
AK247689	A_96_P096689	brassinosteroid insensitive 1-associated receptor kinase 1	AT1G66910	Protein kinase superfamily protein	1.43618
AK247689	A_96_P096689	brassinosteroid insensitive 1-associated receptor kinase 1	AT1G70250	Encodes a Protease inhibitor/seed storage/LTP family protein	1.43618	0.173863
TA46680_4081	A_96_P104899	protein	AT1G31490	HXXXD-type acyl-transferase family protein	1.43393
FJ440849	A_96_P022681	wox4 protein	AT1G46480	WUSCHEL-related homeobox gene family member	1.43383
BI932154	A_96_P205704	tropinone reductase i	AT2G29260	NAD(P)-binding Rossmann-fold superfamily protein	1.43217
AW621499	A_96_P157891	gpi-anchored protein	AT2G28410	unknown protein	1.43196	-0.29069
AK328712	A_96_P121897	peroxidase	AT5G51890	encodes peroxidase involved in the lignification of tracheary elements (TE) in roots	1.43022
AK328396	A_96_P114289	aspartic proteinase	AT1G11910	Encodes an aspartic proteinase that forms a heterodimer and is stable over a broad pH range (ph 3-8).	1.42895	1.11886
AW932313	A_96_P167754	major latex	AT1G70890	MLP-like protein 43 (MLP43)	1.42418	-0.85333
AK322194	A_96_P119632	protein	AT4G22760	Tetratricopeptide repeat (TPR)-like superfamily protein	1.41439
GO373759	A_96_P147821	mitochondrial heat shock 22 kd	AT1G07400	HSP20-like chaperones superfamily protein	1.4119		-5.57396	-4.17346	-5.37467
GO373759	A_96_P147821	mitochondrial heat shock 22 kd	AT1G72730	DEA(D/H)-box RNA helicase family protein	1.4119
AW441697	A_96_P026411	diphosphoinositol polyphosphate	AT1G14860	nudix hydrolase homolog 18 (NUDT18)	1.40981
AK321211	A_96_P038766	protein	AT5G25170	PPPDE putative thiol peptidase family protein	1.40604
TC198669	A_96_P251372	protein	AT1G04680	Pectin lyase-like superfamily protein	1.40286	-1.18333
TC198669	A_96_P251372	protein	AT2G02720	Pectate lyase family protein	1.40286
AK322849	A_96_P043026	protein	AT3G05220	Heavy metal transport/detoxification superfamily protein	1.39968	-0.35094
AK322849	A_96_P043026	protein	AT5G03380	Heavy metal transport/detoxification superfamily protein	1.39968	0.49399
AK329814	A_96_P095499	gibberellin 20	AT1G14130	2-oxoglutarate (2OG) and Fe(II)-dependent oxygenase superfamily protein	1.39895
NP000566	A_96_P128407	peru 1	AT3G24982	receptor like protein 40 (RLP40)	1.39471	0.20039		4.1942
NP000566	A_96_P128407	peru 1	AT4G13820	Leucine-rich repeat (LRR) family protein	1.39471	0.241871
TA53981_4081	A_96_P115457	caax amino terminal protease family protein	AT3G26085	CAAX amino terminal protease family protein	1.39459
DB703998	A_96_P232984	harpin-induced hin1-related harpin-responsive	AT1G61760	Late embryogenesis abundant (LEA) hydroxyproline-rich glycoprotein family	1.39419
TA55362_4081	A_96_P121232	PREDICTED: hypothetical protein [Vitis vinifera]	AT1G63310	unknown protein	1.39166	0.239049
AK324550	A_96_P028616	jasmonate o-	AT5G04380	S-adenosyl-L-methionine-dependent methyltransferases superfamily protein	1.38648
GO373764	A_96_P073384	2-oxoglutarate-dependent dioxygenase	AT1G14130	2-oxoglutarate (2OG) and Fe(II)-dependent oxygenase superfamily protein	1.38609
AK323207	A_96_P080594	3 protein	AT1G66770	Nodulin MtN3 family protein	1.38466
TA40057_4081	A_96_P096434	unknown [Glycine max]	AT3G43110	unknown protein	1.38331
BI210443	A_96_P063611	protein	AT3G61920	unknown protein	1.38185
AK325041	A_96_P253190	wrky transcription factor	AT1G80840	Pathogen-induced transcription factor	1.38034	0.225468
BE433041	A_96_P172934	nadp-malic enzyme	AT1G79750	The malic enzyme (EC 1.1.1.40) encoded by AtNADP-ME4 is localized to chloroplasts. The gene is expressed throughout the whole plant and during embryogenesis and germination. A possible involvement in the fatty acid biosynthesis has been proposed.	1.37008
TA45441_4081	A_96_P040441	protein	AT3G22550	Protein of unknown function (DUF581)	1.36978
BE451418	A_96_P025991	nac domain ipr003441	AT3G12977	NAC (No Apical Meristem) domain transcriptional regulator superfamily protein	1.36836
AK325644	A_96_P159196	pdi-like protein	AT1G60420	Reduce transmission through pollen.	1.36603	0.631475
AK329132	A_96_P252382	pollen-specific c2 domain containing protein	AT2G01540	Calcium-dependent lipid-binding (CaLB domain) family protein	1.36523
TA53116_4081	A_96_P111907	minor tail protein	AT2G41390	Pollen Ole e 1 allergen and extensin family protein	1.36445
AK323683	A_96_P120092	aux iaa protein	AT4G29080	phytochrome-associated protein 2 (PAP2)	1.3597	-0.32949
TC214927	A_96_P260812	protein	AT5G43060	Granulin repeat cysteine protease family protein	1.35908	0.430956
AY497475	A_96_P240944	xyloglucan endotransglucosylase hydrolase protein 2	AT4G18990	xyloglucan endotransglucosylase/hydrolase 29 (XTH29)	1.35574
TA52348_4081	A_96_P110842	protein	AT2G17180	Target promoter of the male germline-specific transcription factor DUO1.	1.35222
DB707132	A_96_P233604	root phototropism	AT1G30440	Phototropic-responsive NPH3 family protein	1.35195
TA57071_4081	A_96_P128247	protein	AT4G03230	S-locus lectin protein kinase family protein	1.34977
BE433605	A_96_P173264	spotted leaf	AT5G42340	Plant U-Box 15 (PUB15)	1.34796
GO374380	A_96_P121547	protein	AT2G42610	LIGHT SENSITIVE HYPOCOTYLS 10 (LSH10)	1.32731	-0.47402		-2.09731
TA53756_4081	A_96_P114522	pseudo response regulator	AT5G24470	Encodes a pseudo-response regulator whose mutation affects various circadian-associated biological events such as flowering time in the long-day photoperiod conditions, red light sensitivity of seedlings during early photomorphogenesis, and the period of free-running rhythms of certain clock-controlled genes including CCA1 and APRR1/TOC1 in constant white light. Acts as transcriptional repressor …	1.32702
AK324345	A_96_P064001	auxin-induced saur-like protein	AT1G29460	SAUR-like auxin-responsive protein family	1.32384		3.89235
AK320517	A_96_P152326	glutathione s-	AT3G09270	Encodes glutathione transferase belonging to the tau class of GSTs. Naming convention according to Wagner et al. (2002).	1.32188	0.170465
DQ100158	A_96_P044446	senescence-inducible chloroplast stay-green protein	AT4G11910	unknown	1.32125
AK328613	A_96_P215249	protein	AT2G42610	LIGHT SENSITIVE HYPOCOTYLS 10 (LSH10)	1.32039	-0.47402		-2.09731
AK322062	A_96_P219279	amine oxidase	AT1G57770	FAD/NAD(P)-binding oxidoreductase family protein	1.31791	-0.30984
AK247728	A_96_P023811	zinc finger (c3hc4-type ring finger) family protein	AT5G18760	RING/U-box superfamily protein	1.31666
AK329709	A_96_P164236	flavonol synthase flavanone 3-	AT1G78550	2-oxoglutarate (2OG) and Fe(II)-dependent oxygenase superfamily protein	1.31478	0.20837
EG364547	A_96_P045371	zinc finger-like protein	AT2G36320	A20/AN1-like zinc finger family protein	1.31362				-2.57371
AK326985	A_96_P131957	nac domain ipr003441	AT4G28500	NAC domain containing protein 73 (NAC073)	1.30962				-2.50802
AK320190	A_96_P025211	peroxidase	AT5G66390	Peroxidase superfamily protein	1.30961
TA49162_4081	A_96_P107374	protein	AT3G15650	alpha/beta-Hydrolases superfamily protein	1.30561
BI422997	A_96_P199789	protein	AT1G75050	Pathogenesis-related thaumatin superfamily protein	1.30255
BG126904	A_96_P040756	protein	AT1G11120	unknown protein	1.29743
BI204455	A_96_P108807	protein	AT1G24440	RING/U-box superfamily protein	1.2948
AK325992	A_96_P019291	uridylate kinase	AT5G35170	adenylate kinase family protein	1.29136	-0.70839
BW690170	A_96_P224009	protein	AT1G22160	Protein of unknown function (DUF581)	1.2869
TA45167_4081	A_96_P103294	with no lysine kinase	AT1G18160	Protein kinase superfamily protein	1.28518	0.220443
TA45167_4081	A_96_P103294	with no lysine kinase	AT1G49160	WNK family of protein kinases	1.28518
AI775810	A_96_P135617	cytokinin oxidase	AT2G41510	It encodes a protein whose sequence is similar to cytokinin oxidase/dehydrogenase, which catalyzes the degradation of cytokinins.	1.28382
AK327476	A_96_P240288	ap2 erf domain-containing transcription factor	AT5G25190	encodes a member of the ERF (ethylene response factor) subfamily B-6 of ERF/AP2 transcription factor family. The protein contains one AP2 domain. There are 12 members in this subfamily including RAP2.11.	1.28285
BI927889	A_96_P203899	domain containing protein	AT1G11040	HSP40/DnaJ peptide-binding protein	1.28253
TA46883_4081	A_96_P105069	protein	AT2G05920	Subtilase family protein	1.27659	-0.47986
TA46883_4081	A_96_P105069	protein	AT5G42146	unknown protein	1.27659
TC192870	A_96_P249762	protein	AT4G11420	Encodes a subunit of eukaryotic initiation factor 3 (eIF3), a multisubunit complex that is required for binding of mRNA to 40 S ribosomal subunits, stabilization of ternary complex binding to 40 S subunits, and dissociation of 40 and 60 S subunits.	1.27605
AK321862	A_96_P066451	protein	AT1G72110	O-acyltransferase (WSD1-like) family protein	1.27588
DV105192	A_96_P247177	protein	AT3G25950	TRAM, LAG1 and CLN8 (TLC) lipid-sensing domain containing protein	1.27561
AK326169	A_96_P180664	protein	AT1G11700	Protein of unknown function, DUF584	1.27555
AK322213	A_96_P229509	protein	AT3G08490	BEST Arabidopsis thaliana protein match is: Late embryogenesis abundant protein, group 2 (TAIR:AT3G24600.1)	1.27548
TC194595	A_96_P250217	kinase interacting protein 1	AT4G38060	unknown protein	1.27033	0.386758
AK323885	A_96_P164746	alternative oxidase	AT3G22360	encodes an alternative oxidase whose expression is limited to flowers and floral buds.	1.26997
AK323885	A_96_P164746	alternative oxidase	AT3G22370	Encodes AOX1a, an isoform of alternative oxidase that is expressed in rosettes, flowers, and root. The alternative oxidase of plant mitochondria transfers electrons from the ubiquinone pool to oxygen without energy conservations. It is regulated through transcriptional control and by pyruvate. Plays a role in shoot acclimation to low temperature. Also is capable of ameliorating reactive oxygen sp…	1.26997	0.930022
AK328696	A_96_P188134	small gtp binding protein	AT5G59840	Ras-related small GTP-binding family protein	1.26667	0.178631
TA55313_4081	A_96_P121032	desiccation-related protein pcc13-62 expressed	AT3G62730	unknown protein	1.26582
AK247439	A_96_P080069	protein	AT5G12900	unknown protein	1.26371
BP908260	A_96_P221599	protein	AT3G24190	Protein kinase superfamily protein	1.26341
TA56439_4081	A_96_P125687	protein	AT4G22900	Protein of unknown function (DUF1191)	1.26018
BI932571	A_96_P079844	protein	AT4G20040	Pectin lyase-like superfamily protein	1.2587
AK328994	A_96_P052541	glutathione s-transferase	AT1G10360	Encodes glutathione transferase belonging to the tau class of GSTs. Naming convention according to Wagner et al. (2002).	1.25851	-0.45668
AK328994	A_96_P052541	glutathione s-transferase	AT1G10370	Encodes GSTU17 (Glutathione S-Transferase U17). Functions as a negative component of stress-mediated signal transduction pathways in drought and salt stress responses.	1.25851	-0.88296			-2.88603
AK329326	A_96_P152541	protein	AT5G14890	NHL domain-containing protein	1.25421
TA43480_4081	A_96_P257342	flavonol synthase flavanone 3-	AT1G78550	2-oxoglutarate (2OG) and Fe(II)-dependent oxygenase superfamily protein	1.24919	0.20837
GO375104	A_96_P100959	unnamed protein product [Vitis vinifera]	AT5G55620	unknown protein	1.24913	-0.44952			2.84298
AK320487	A_96_P232489	tga1 dna binding calmodulin binding transcription factor	AT1G08320	bZIP transcription factor family protein	1.24833
AK320882	A_96_P047011	rtl3_orysj ame: full=ribonuclease 3-like protein 3 ame: full=ribonuclease iii-like protein 3 short=rnase iii-like protein 3	AT3G20420	double-stranded RNA binding / ribonuclease III. Required for 3' external transcribed spacer (ETS) cleavage of the pre-rRNA in vivo. Localizes in the nucleus and cytoplasm.	1.246
TA42818_4081	A_96_P030616	cytochrome p450 monooxygenase	AT3G14610	putative cytochrome P450	1.24539
TA42818_4081	A_96_P030616	cytochrome p450 monooxygenase	AT3G14640	putative cytochrome P450	1.24539
TA42818_4081	A_96_P030616	cytochrome p450 monooxygenase	AT3G14690	putative cytochrome P450	1.24539
AK327749	A_96_P006481	hyoscyamine 6-	AT3G46500	2-oxoglutarate (2OG) and Fe(II)-dependent oxygenase superfamily protein	1.24413
TA37599_4081	A_96_P091839	protein	AT1G19530	unknown protein	1.24412
AK319372	A_96_P045591	protein	AT1G21390	embryo defective 2170 (emb2170)	1.24372
TA39691_4081	A_96_P050851	copper-binding family protein	AT5G24580	Heavy metal transport/detoxification superfamily protein	1.24357	-0.22538
AK325617	A_96_P112117	protein	AT4G24015	RING/U-box superfamily protein	1.24276
TA55129_4081	A_96_P120282	protein	AT4G20040	Pectin lyase-like superfamily protein	1.24261
AK321352	A_96_P125972	protein	AT1G62422	unknown protein	1.24176
AK320922	A_96_P044086	protein	AT4G31420	Zinc finger protein 622	1.24128	0.209289
DB711244	A_96_P070074	transparent testa 12	AT1G71140	MATE efflux family protein	1.24017
AK323178	A_96_P074399	lipase	AT1G28590	GDSL-like Lipase/Acylhydrolase superfamily protein	1.23646
AK323178	A_96_P074399	lipase	AT1G28600	GDSL-like Lipase/Acylhydrolase superfamily protein	1.23646
BG134546	A_96_P190439	protein	AT4G03965	RING/U-box superfamily protein	1.23574
AW625668	A_96_P160496	purple acid phosphatase	AT1G25230	Calcineurin-like metallo-phosphoesterase superfamily protein	1.22589	-0.16965
TA44716_4081	A_96_P102789	unknown protein [Camellia sinensis]	AT5G59970	Histone superfamily protein	1.22174
AK321483	A_96_P060146	glutaredoxin	AT2G47880	Glutaredoxin family protein	1.22154	-0.19092
AK328503	A_96_P213164	nac domain protein	AT3G12977	NAC (No Apical Meristem) domain transcriptional regulator superfamily protein	1.22108
AK322520	A_96_P020126	drought-inducible cysteine proteinase rd19a precursor	AT2G21430	Papain family cysteine protease	1.21897	0.292276
BE462770	A_96_P179299	copper zinc superoxide dismutase	AT2G28190	Encodes a chloroplastic copper/zinc superoxide dismutase CSD2 that can detoxify superoxide radicals. Its expression is affected by miR398-directed mRNA cleavage. Activation depends totally on CCS.	1.21882	-1.38501
AK327098	A_96_P238277	poly(adp-ribose) polymerase	AT4G02390	Encodes a DNA dependent nuclear poly (ADP-ribose) polymerase (E.C.2.4.2.30), thought to be involved in post-translational modification .	1.21579	0.605206		2.24372	2.52445
AK325582	A_96_P062716	btb poz domain-containing protein	AT1G55760	BTB/POZ domain-containing protein	1.21484
AK247515	A_96_P106704	protein	AT1G25390	Protein kinase superfamily protein	1.2148
AW648389	A_96_P161341	f-box family protein	AT1G26790	Dof-type zinc finger DNA-binding family protein	1.21106
BI927375	A_96_P028416	sigma factor	AT1G64860	Subunit of chloroplast RNA polymerase, confers the ability to recognize promoter sequences on the core enzyme	1.21042	-0.43516
AK224709	A_96_P175804	saur family protein	AT5G50760	SAUR-like auxin-responsive protein family	1.21042	0.14096
AF118858	A_96_P012061	ammonium transporter	AT4G13510	Encodes a plasma membrane localized ammonium transporter. Contains a cytosolic trans-activation domain essential for ammonium uptake.	1.21022	0.699366
AK324514	A_96_P022176	desacetoxyvindoline 4-	AT5G05600	2-oxoglutarate (2OG) and Fe(II)-dependent oxygenase superfamily protein	1.20511			-2.32553	-4.40091
AW041795	A_96_P059781	protein	AT4G22380	Ribosomal protein L7Ae/L30e/S12e/Gadd45 family protein	1.20426
DB698305	A_96_P056706	protein	AT2G20670	Protein of unknown function (DUF506)	1.20276	-0.44698
FS200359	A_96_P163341	glutathione s-	AT3G09270	Encodes glutathione transferase belonging to the tau class of GSTs. Naming convention according to Wagner et al. (2002).	1.2018	0.170465
TC203444	A_96_P253057	protein	AT3G25920	encodes a plastid ribosomal protein CL15, a constituent of the large subunit of the ribosomal complex	1.20152	-1.5289
AK328012	A_96_P155966	f-box family protein	AT3G61060	phloem protein 2-A13 (PP2-A13)	1.19996	0.225942	-2.35639
AW036000	A_96_P030741	sulfate bicarbonate oxalate exchanger and transporter sat-1	AT3G51895	Encodes a sulfate transporter.	1.19928	-0.30278
TA50269_4081	A_96_P108522	gh3 family protein	AT2G14960	encodes a protein similar to IAA-amido synthases. Lines carrying an insertion in this gene are hypersensitive to auxin.	1.19671
BE459732	A_96_P177664	nadp-malic enzyme	AT1G79750	The malic enzyme (EC 1.1.1.40) encoded by AtNADP-ME4 is localized to chloroplasts. The gene is expressed throughout the whole plant and during embryogenesis and germination. A possible involvement in the fatty acid biosynthesis has been proposed.	1.19658
AK247027	A_96_P062336	protein kinase chloroplast	AT5G01015	unknown protein	1.18967	-0.48853
BF097068	A_96_P029877	nbs-lrr resistance protein	AT1G59780	NB-ARC domain-containing disease resistance protein	1.18876
AI898798	A_96_P141102	protein	AT4G17090	Encodes a beta-amylase targeted to the chloroplast. Transgenic BMY8 RNAi lines fail to accumulate maltose during cold shock suggesting that maltose accumulation coincides with BMY8 expression. Apart from maltose, the sugar content of the RNAi lines were similar to wildtype (glucose and sucrose unaffected).	1.1883	-0.43327
TA53333_4081	A_96_P112782	arabinogalactan protein	AT5G60490	Encodes a member of fasciclin-like arabinogalactan proteins (FLAs) containing a cell adhesion fasciclin (FAS) domain. Mutations result in altered stem biomechanics with reduced tensile strength and reduced tensile modulus of elasticity, as well as altered cell wall architecture and composition, with increased cellulose microfibril angle, reduced arabinose, galactose and cellulose content.	1.18587				-2.39179
AI898525	A_96_P034061	predicted protein [Populus trichocarpa]	AT5G04080	unknown protein	1.18147	0.200732
AK326072	A_96_P124372	polygalacturonase	AT1G65570	Pectin lyase-like superfamily protein	1.17949
AK326072	A_96_P124372	polygalacturonase	AT1G80170	Pectin lyase-like superfamily protein	1.17949
AK320160	A_96_P033766	ring-h2 finger protein	AT2G46495	RING/U-box superfamily protein	1.17895
AK322079	A_96_P027316	brassinosteroid insensitive 1-associated receptor kinase 1	AT2G23950	Leucine-rich repeat protein kinase family protein	1.17716
AK322079	A_96_P027316	brassinosteroid insensitive 1-associated receptor kinase 1	AT4G30520	Encodes SARK (SENESCENCE-ASSOCIATED RECEPTOR-LIKE KINASE). Regulates leaf senescence through synergistic actions of auxin and ethylene.	1.17716
AW036157	A_96_P147286	thioredoxin h	AT5G39950	encodes a cytosolic thioredoxin that reduces disulfide bridges of target proteins by the reversible formation of a disulfide bridge between two neighboring Cys residues present in the active site. Thioredoxins have been found to regulate a variety of biological reactions in prokaryotic and eukaryotic cells.	1.17484	0.569689
TA50481_4081	A_96_P166151	hippocampus abundant transcript 1	AT5G42210	Major facilitator superfamily protein	1.17272
AK329992	A_96_P072409	protein	AT5G42760	Leucine carboxyl methyltransferase	1.1719
BW692022	A_96_P067231	protein	AT2G17230	EXORDIUM like 5 (EXL5)	1.16551	-0.32654
AK329686	A_96_P012961	cinnamyl alcohol dehydrogenase-like protein	AT4G39330	cinnamyl alcohol dehydrogenase 9 (CAD9)	1.16438	-1.4387			2.31466
DB702913	A_96_P232744	ap2 erf domain-containing transcription factor	AT5G05410	Encodes a transcription factor that specifically binds to DRE/CRT cis elements (responsive to drought and low-temperature stress). Belongs to the DREB subfamily A-2 of ERF/AP2 transcription factor family (DREB2A). There are eight members in this subfamily including DREB2B. The protein contains one AP2 domain. Overexpression of transcriptional activation domain of DREB2A resulted in significant dr…	1.16401
TA55408_4081	A_96_P121427	subtilisin-like protease	AT2G05920	Subtilase family protein	1.1639	-0.47986
DB679364	A_96_P069081	xylem serine proteinase 1	AT5G67090	Subtilisin-like serine endopeptidase family protein	1.16334				-2.27254
AI484723	A_96_P040351	sulfate bicarbonate oxalate exchanger and transporter sat-1	AT3G51895	Encodes a sulfate transporter.	1.16082	-0.30278
AK323715	A_96_P125262	transferring glycosyl	AT1G01570	FUNCTIONS IN: transferase activity, transferring glycosyl groups	1.15978
AK326191	A_96_P070624	atp binding nucleotide binding phenylalanine-trna ligase	AT1G55790	FUNCTIONS IN: metal ion binding	1.15878
ES897046	A_96_P057786	protein	AT4G14746	CONTAINS InterPro DOMAIN/s: EGF-like (InterPro:IPR006210)	1.15787
AK323623	A_96_P032716	af370611_1 protein	AT3G52070	unknown protein	1.15719
BI934860	A_96_P111962	protein	AT5G51670	Protein of unknown function (DUF668)	1.15361
AK320474	A_96_P058091	glucosyl transferase	AT4G14090	The At4g14090 encodes a anthocyanidin 5-O-glucosyltransferase specifically glucosylating the 5-position of the flavonoid A-ring.	1.15288
AK321715	A_96_P229044	sugar binding	AT3G51710	D-mannose binding lectin protein with Apple-like carbohydrate-binding domain	1.14784
AK326066	A_96_P048821	glycosyltransferase family protein	AT5G54010	UDP-Glycosyltransferase superfamily protein	1.14749
TA56780_4081	A_96_P127077	protein	AT1G23550	Encodes a protein with similarity to RCD1 but without the WWE domain. The protein does have a PARP signature upstream of the C-terminal protein interaction domain. The PARP signature may bind NAD+ and attach the ADP-ribose-moiety from NAD+ to the target molecule. Its presence suggests a role for the protein in ADP ribosylation.	1.14713				-2.09583
AK327756	A_96_P001006	multidrug resistance	AT1G47530	MATE efflux family protein	1.14665
AI896308	A_96_P140202	ap2 erf domain-containing transcription factor	AT5G51190	encodes a member of the ERF (ethylene response factor) subfamily B-3 of ERF/AP2 transcription factor family. The protein contains one AP2 domain. There are 18 members in this subfamily including ATERF-1, ATERF-2, AND ATERF-5.	1.14489				2.56617
AK224658	A_96_P063771	predicted protein [Populus trichocarpa]	AT1G67310	Calmodulin-binding transcription activator protein with CG-1 and Ankyrin domains	1.14475
AI484010	A_96_P149081	ocs element-binding	AT1G75390	basic leucine-zipper 44 (bZIP44)	1.1445
AY935266	A_96_P054716	nodulation receptor kinase	AT2G29000	Leucine-rich repeat protein kinase family protein	1.14259
AK319892	A_96_P125472	axonemal dynein light	AT5G20110	Dynein light chain type 1 family protein	1.13973			2.07804
TA43180_4081	A_96_P052731	chloroplast-targeted copper	AT2G28660	Chloroplast-targeted copper chaperone protein	1.13942
BI422020	A_96_P115267	nac domain ipr003441	AT3G12977	NAC (No Apical Meristem) domain transcriptional regulator superfamily protein	1.13932
TA42228_4081	A_96_P099694	protein	AT4G38060	unknown protein	1.13889	0.386758
BG125763	A_96_P052451	osmotin-like protein	AT1G75050	Pathogenesis-related thaumatin superfamily protein	1.13867
AK327751	A_96_P009086	unknown [Glycine max]	AT5G56550	Encodes OXIDATIVE STRESS 3 (OXS3)&#65292	1.13843		2.99367
BF051268	A_96_P031806	protein	AT4G37730	basic leucine-zipper 7 (bZIP7)	1.13805				-2.01286
DB698514	A_96_P231684	cdp-diacylglycerol synthetase	AT4G22340	cytidinediphosphate diacylglycerol synthase 2 (CDS2)	1.13542
BW691920	A_96_P084364	cytochrome p450	AT2G27690	Encodes a CYP94C1. Has highest omega-hydroxylase activity with 9,10-epoxystearic acid, while also metabolized lauric acid (C12:0) and C18 unsaturated fatty acids. Gene expression is induced in response to wounding and jasmonic acid treatment.	1.13187
TA36062_4081	A_96_P087804	adenylate translocator	AT1G21390	embryo defective 2170 (emb2170)	1.1317
TA36062_4081	A_96_P087804	adenylate translocator	AT3G08580	mitochondrial ADP/ATP carrier	1.1317
BW690708	A_96_P045331	protein	AT5G55570	unknown protein	1.12958
BI924042	A_96_P201489	zinc finger	AT2G28510	Dof-type zinc finger DNA-binding family protein	1.1277
AK319694	A_96_P226964	protein	AT4G22760	Tetratricopeptide repeat (TPR)-like superfamily protein	1.12606
BM411743	A_96_P078939	multidrug resistance	AT1G47530	MATE efflux family protein	1.12571
AK322257	A_96_P251827	protein brittle- chloroplast	AT3G51870	Mitochondrial substrate carrier family protein	1.12541	-0.29182
AK247490	A_96_P111007	protein	AT5G59350	unknown protein	1.12476	-0.27377
BM412000	A_96_P208264	ferric reductase-like transmembrane component	AT1G19230	Riboflavin synthase-like superfamily protein	1.12421
DV103891	A_96_P012331	class ii small heat shock protein le-	AT5G12020	17.6 kDa class II heat shock protein (HSP17.6II)	1.12277				-5.9387
AK323527	A_96_P023006	blue copper-binding 15k	AT5G15350	early nodulin-like protein 17 (ENODL17)	1.12066	-0.36941
AK329165	A_96_P178644	abc transporter related protein	AT1G67940	member of NAP subfamily	1.1197	0.633939
AI485680	A_96_P130682	protein	AT5G06800	myb-like HTH transcriptional regulator family protein	1.11783
AK326710	A_96_P107279	protein	AT5G23730	Encodes REPRESSOR OF UV-B PHOTOMORPHOGENESIS 2 (RUP2). Functions as a repressor of UV-B signaling.	1.11632
AK324054	A_96_P058551	glucan endo- -beta-glucosidase	AT1G30080	Glycosyl hydrolase superfamily protein	1.112
AK324054	A_96_P058551	glucan endo- -beta-glucosidase	AT2G43670	Carbohydrate-binding X8 domain superfamily protein	1.112				-2.34977
AI489196	A_96_P101839	at5g13880 mac12_16	AT5G47920	unknown protein	1.11157
BG734898	A_96_P195444	male sterility protein 2	AT3G11980	Similar to fatty acid reductases.	1.11116
CN641275	A_96_P226759	PREDICTED: hypothetical protein [Vitis vinifera]	AT1G79680	Encodes a twin-domain, kinase-GC signaling molecule that may function in biotic stress responses that is critically dependent on the second messenger cGMP.	1.11025	0.276386
AW624867	A_96_P160116	cxe carboxylesterase	AT3G48690	Encodes a protein with carboxylesterase whose activity was tested using both pNA and 2,4-D-methyl.	1.10923
FS193092	A_96_P167774	myr1 (myb-related protein 1) transcription factor	AT5G18240	Encodes MYR1 (MYR1).	1.10768	0.158926
AW038988	A_96_P148886	undecaprenyl pyrophosphate synthetase	AT5G58770	Undecaprenyl pyrophosphate synthetase family protein	1.1075	0.486803
AW032656	A_96_P145171	myb transcription factor	AT5G49620	Member of the R2R3 factor gene family.	1.10565
BF097030	A_96_P181564	sts14 protein	AT4G31470	CAP (Cysteine-rich secretory proteins, Antigen 5, and Pathogenesis-related 1 protein) superfamily protein	1.10554
TA55586_4081	A_96_P122122	calcium ion binding	AT4G32060	calcium-binding EF hand family protein	1.10463
AK247101	A_96_P060476	protein	AT1G11700	Protein of unknown function, DUF584	1.10373
TA47658_4081	A_96_P031596	homocysteine s-methyltransferase	AT3G63250	Encodes a homocysteine methyltransferase (HMT). Among the three HMT coding genes in the genome, HMT2 is responsible for a significant proportion of HMT activity in the flower stalks and silique hulls. However, HMT2 does not significantly contribute to the total HMT activity in seeds.	1.10128
AW623762	A_96_P159331	sigma factor	AT1G64860	Subunit of chloroplast RNA polymerase, confers the ability to recognize promoter sequences on the core enzyme	1.10116	-0.43516
DB684305	A_96_P062496	protein	AT1G73805	Encodes SAR Deficient 1 (SARD1), a key regulator for ICS1 (Isochorismate Synthase 1) induction and salicylic acid (SA) synthesis.	1.10029	0.834572			2.26977
TA55308_4081	A_96_P121007	protein	AT1G78530	Protein kinase superfamily protein	1.09955
AW622621	A_96_P158551	dopamine beta-monooxygenase	AT5G35735	Auxin-responsive family protein	1.09749
TA39658_4081	A_96_P095659	protein	AT3G08030	Protein of unknown function, DUF642	1.09675	-1.0523
AK327171	A_96_P008171	thiol-disulphide oxidoreductase dcc	AT5G50100	Putative thiol-disulphide oxidoreductase DCC	1.09619
AK327695	A_96_P241389	protein	AT2G47860	Phototropic-responsive NPH3 family protein	1.09578
AW220044	A_96_P124332	predicted protein [Populus trichocarpa]	AT2G01990	unknown protein	1.09378			2.05672
AK325313	A_96_P125707	transposon mutator sub- expressed	AT3G26490	Phototropic-responsive NPH3 family protein	1.09229
EG553974	A_96_P249037	protein	AT5G16760	Encodes a inositol 1,3,4-trisphosphate 5/6-kinase.	1.09174	0.331272
AK322603	A_96_P121512	f-box family protein	AT3G61060	phloem protein 2-A13 (PP2-A13)	1.08889	0.225942	-2.35639
AW040574	A_96_P149431	ap2 erf domain-containing transcription factor	AT5G52020	encodes a member of the DREB subfamily A-4 of ERF/AP2 transcription factor family. The protein contains one AP2 domain. There are 17 members in this subfamily including TINY.	1.08812		-2.50736	-5.17047	-3.50329
TA53288_4081	A_96_P112592	protein	AT3G58830	haloacid dehalogenase (HAD) superfamily protein	1.08781
AF096776	A_96_P012926	expansin	AT2G40610	member of Alpha-Expansin Gene Family. Naming convention from the Expansin Working Group (Kende et al, 2004. Plant Mol Bio). Involved in the formation of nematode-induced syncytia in roots of Arabidopsis thaliana.	1.08764	-0.57054			4.55455
GO376126	A_96_P075489	alpha peptide	AT1G14900	Encodes a protein belonging to the subgroup of HMGA (high mobility group A) proteins that interact with A/T-rich stretches of DNA.	1.08736
GO376126	A_96_P075489	alpha peptide	AT3G16240	Delta tonoplast intrinsic protein, functions as a water channel and ammonium (NH3) transporter. Highly expressed in flower, shoot, and stem. Expression shows diurnal regulation and is induced by ammonium (NH3). Protein localized to vacuolar membrane.	1.08736	-2.17991
AK325711	A_96_P068911	mads-box transcription factor mads-rin	AT5G15800	Encodes a MADS box transcription factor involved flower and ovule development. Functionally redundant with SEP2 and SEP3.	1.08568
AK323693	A_96_P031836	af380644_1 at3g18560 k24m9_5	AT1G49000	unknown protein	1.0855
TA54882_4081	A_96_P119317	protein	AT4G35985	Senescence/dehydration-associated protein-related	1.08476				-2.32526
AJ012798	A_96_P014281	beta-galactosidase	AT3G13750	beta-galactosidase, glycosyl hydrolase family 35	1.08312	-0.31013
AJ012798	A_96_P014281	beta-galactosidase	AT4G26140	putative beta-galactosidase	1.08312
AK320913	A_96_P228094	protein	AT3G03440	ARM repeat superfamily protein	1.08254			2.03428
AK247719	A_96_P081999	serine protease	AT5G27660	Trypsin family protein with PDZ domain	1.08216	0.30693
AW624998	A_96_P160171	udp-	AT3G11340	Encodes a glucosyltransferase that conjugates isoleucic acid and modulates plant defense and senescence.	1.08179	0.256189
AK322350	A_96_P068306	polcalcin jun	AT1G24620	Encodes a EF-hand calcium-binding protein family member. Mutants exhibit longer root hairs under phosphate-deficient conditions.	1.07979
AK323749	A_96_P231604	protein	AT5G23920	unknown protein	1.07977	-0.26679
AK324751	A_96_P233069	protein	AT2G13810	AGD2-like defense response protein 1 (ALD1)	1.07427	0.24215
AK326458	A_96_P029171	hypoersensitive response protein	AT4G01410	Late embryogenesis abundant (LEA) hydroxyproline-rich glycoprotein family	1.0734	-0.16961
TA48008_4081	A_96_P022171	alpha-l-fucosidase 2	AT3G26430	GDSL-like Lipase/Acylhydrolase superfamily protein	1.07151
AK323926	A_96_P010356	mip tip subfamily	AT3G16240	Delta tonoplast intrinsic protein, functions as a water channel and ammonium (NH3) transporter. Highly expressed in flower, shoot, and stem. Expression shows diurnal regulation and is induced by ammonium (NH3). Protein localized to vacuolar membrane.	1.06811	-2.17991
AK324229	A_96_P125287	hydroxyphenylpyruvate reductase	AT1G79870	D-isomer specific 2-hydroxyacid dehydrogenase family protein	1.06438
AK324229	A_96_P125287	hydroxyphenylpyruvate reductase	AT3G19480	D-3-phosphoglycerate dehydrogenase	1.06438	-0.30648
AK320661	A_96_P227844	receptor protein kinase	AT5G53890	Encodes a leucine-rich repeat receptor kinase (LRR-RK) involved in the perception of phytosulfokine (PSK), which is a 5-aa tyrosine-sulfated peptide that primarily promotes cellular proliferation.	1.06366
GO373633	A_96_P029426	protein	AT2G47485	unknown protein	1.06278
GO372806	A_96_P102489	protein	AT1G66180	The gene encodes a putative aspartyl protease (ASP). Its expression is induced in response to light and ascorbate.	1.0625	-0.277
GO372806	A_96_P102489	protein	AT5G37540	Eukaryotic aspartyl protease family protein	1.0625
TA36586_4081	A_96_P250642	-like protein	AT2G22360	DNAJ heat shock family protein	1.06212	-0.207
TA36586_4081	A_96_P250642	-like protein	AT2G47710	Adenine nucleotide alpha hydrolases-like superfamily protein	1.06212	0.558835
TA56705_4081	A_96_P126767	nac domain ipr003441	AT3G12977	NAC (No Apical Meristem) domain transcriptional regulator superfamily protein	1.06142
AK322479	A_96_P035037	ac069473_11 senescence-assocated 28418-29806	AT3G12090	Member of TETRASPANIN family	1.0605
TA44220_4081	A_96_P102254	protein	AT3G01270	Pectate lyase family protein	1.05927
TA44220_4081	A_96_P102254	protein	AT5G15110	Pectate lyase family protein	1.05927
AK324711	A_96_P233024	transparent testa 1	AT1G08290	WIP domain protein 3 (WIP3)	1.05828				-2.71649
AK328644	A_96_P037126	chalcone-flavanone isomerase family expressed	AT1G53520	Encodes a plastid stroma localized fatty acid binding protein involved in fatty acid metabolism.	1.05492	-0.34659
DB688269	A_96_P044371	protein	AT3G24420	alpha/beta-Hydrolases superfamily protein	1.05447
AW621265	A_96_P157756	gibberellin receptor	AT5G62180	carboxyesterase 20 (CXE20)	1.0529
AK329191	A_96_P127912	zinc finger protein	AT4G38960	B-box type zinc finger family protein	1.05028	0.248541
TA54087_4081	A_96_P115907	auxin-responsive family protein	AT5G20810	SAUR-like auxin-responsive protein family	1.04942
BI933689	A_96_P206279	aldo keto reductase family-like protein	AT1G06690	NAD(P)-linked oxidoreductase superfamily protein	1.04661	-0.49249
BI206287	A_96_P197184	myosin viii-b	AT1G50360	member of Myosin-like proteins	1.04555
TA44929_4081	A_96_P219964	heat-shock	AT1G07400	HSP20-like chaperones superfamily protein	1.0455		-5.57396	-4.17346	-5.37467
AK324734	A_96_P016796	blue copper protein	AT1G72230	Cupredoxin superfamily protein	1.04464			-2.21497
AK324734	A_96_P016796	blue copper protein	AT3G17675	Encodes a Plantacyanin/Basic blue family protein	1.04464
AK324734	A_96_P016796	blue copper protein	AT4G34412	CONTAINS InterPro DOMAIN/s: Kinase binding protein CGI-121 (InterPro:IPR013926)	1.04464
BT014183	A_96_P146461	protein	AT1G72510	Protein of unknown function (DUF1677)	1.04447				-2.98892
BM411056	A_96_P049511	pollen-specific c2 domain containing protein	AT2G01540	Calcium-dependent lipid-binding (CaLB domain) family protein	1.04419
AJ785145	A_96_P142517	cytochrome p450	AT3G32047	Cytochrome P450 superfamily protein	1.04313
AJ785145	A_96_P142517	cytochrome p450	AT5G04330	Cytochrome P450 superfamily protein	1.04313
DV105561	A_96_P247417	phosphoethanolamine phosphocholine	AT1G17710	Encodes a phosphoethanolamine/phosphocholine phosphatase. It is likely to be involved in the liberation of inorganic phosphate from intracellular sources. Expression is upregulated in the shoot of cax1/cax3 mutant.	1.04194				-2.32757
DV105561	A_96_P247417	phosphoethanolamine phosphocholine	AT1G73010	Encodes PPsPase1, a pyrophosphate-specific phosphatase catalyzing the specific cleavage of pyrophosphate (Km 38.8 uM) with an alkaline catalytic pH optimum. Expression is upregulated in the shoot of cax1/cax3 mutant.	1.04194				-2.8054
AK321806	A_96_P118397	heat shock -like	AT3G52490	Double Clp-N motif-containing P-loop nucleoside triphosphate hydrolases superfamily protein	1.04163
BW686862	A_96_P022276	subtilisin-like serine protease	AT3G14240	Subtilase family protein	1.04042	-0.57982
AK324219	A_96_P038821	dna binding	AT4G00050	unfertilized embryo sac 10 (UNE10)	1.03915	-0.2266
AK324391	A_96_P213359	cytochrome p450	AT2G45970	Encodes a member of the CYP86A subfamily of cytochrome p450 genes. Expressed at moderate levels in flowers, leaves, roots and stems.	1.0382	-0.20176
AK324391	A_96_P213359	cytochrome p450	AT3G32047	Cytochrome P450 superfamily protein	1.0382
FS197443	A_96_P112037	protein binding	AT1G05690	BTB and TAZ domain protein. Acts redunantly with BT1 and BT2 during female gametophyte development. Acts with BT2 during male gametophyte development.	1.03783
TA54649_4081	A_96_P118357	bel14 protein	AT5G41410	Homeodomain protein required for ovule identity.Loss of function mutations show homeotic conversion of integuments to carpels.Forms heterodimers with STM and KNAT1. Interacts with AG-SEP heterodimers is thought to restrict WUS expression. BEL interacts with MADS box dimers composed of SEP1(or SEP3) and AG, SHP1, SHP2 and STK. The interaction of BEL1 with AG-SEP3 is required for proper integument …	1.03729
AI899263	A_96_P141247	f-box family protein	AT2G28510	Dof-type zinc finger DNA-binding family protein	1.03669
AI490307	A_96_P132732	---NA---	AT5G19140	AILP1	1.0363
AF001269	A_96_P090229	nadp-malic enzyme	AT1G79750	The malic enzyme (EC 1.1.1.40) encoded by AtNADP-ME4 is localized to chloroplasts. The gene is expressed throughout the whole plant and during embryogenesis and germination. A possible involvement in the fatty acid biosynthesis has been proposed.	1.03581
AF001269	A_96_P090229	nadp-malic enzyme	AT4G00570	Encodes an NAD-dependent malic enzyme (NAD-ME) that does not act on oxaloacetate, indicating that it belongs to EC 1.1.1.39. It is a member of the beta family of NAD-MEs in plants. It appears to function as a homodimer or as a heterodimer with the alpha-type NAD-ME2 (At2g13560). NAD-ME2 transcript and protein levels are higher during the night than during the day.	1.03581	0.33403
TA40730_4081	A_96_P097549	neoxanthin cleavage enzyme-like protein	AT4G19170	chloroplast-targeted member of a family of enzymes similar to nine-cis-epoxycarotenoid dioxygenase	1.02797				2.06359
AK325343	A_96_P033436	auxin-induced protein	AT3G09270	Encodes glutathione transferase belonging to the tau class of GSTs. Naming convention according to Wagner et al. (2002).	1.02529	0.170465
AI488143	A_96_P054476	white-brown-complex abc transporter family	AT5G06530	ABCG22, an ABC transporter gene.	1.02324	0.281115
TC211411	A_96_P257562	sgp1 monomeric g-	AT3G21700	Monomeric G protein. Expressed in root epidermal cells that are destined to become atrichoblasts. Also expressed during pollen development and in the pollen tube tip.	1.02315
AW443970	A_96_P028996	protein	AT3G24190	Protein kinase superfamily protein	1.0224
AK247429	A_96_P064736	phosphoinositide binding	AT4G17350	CONTAINS InterPro DOMAIN/s: Pleckstrin-like, plant (InterPro:IPR013666), Protein of unknown function DUF828 (InterPro:IPR008546), Pleckstrin homology (InterPro:IPR001849)	1.02217
AK247429	A_96_P064736	phosphoinositide binding	AT5G43870	FUNCTIONS IN: phosphoinositide binding	1.02217
AK321732	A_96_P061411	protein	AT2G33990	IQ-domain 9 (iqd9)	1.01931
AK247173	A_96_P082399	protein	AT1G27190	Leucine-rich repeat protein kinase family protein	1.01756
AK247173	A_96_P082399	protein	AT3G23880	F-box and associated interaction domains-containing protein	1.01756	-0.17486	2.02313
BI207035	A_96_P197489	protein	AT4G14090	The At4g14090 encodes a anthocyanidin 5-O-glucosyltransferase specifically glucosylating the 5-position of the flavonoid A-ring.	1.01717
DB696735	A_96_P085434	protein	AT3G61220	CytADR/SDR1 is an aldehyde reductase that catalyzes the reduction of the aldehyde carbonyl groups on alpha,beta-unsaturated aldehydes with more than 5 carbons in vitro. It can also act on menthone and neomenthol in vitro, but these do not represent likely endogenous activities of this enzyme in planta. GFP-tagged CytADR appears to localize to the cytosol where it likely plays a role in detoxifyin…	1.01504
AK328082	A_96_P068626	protein	AT3G11340	Encodes a glucosyltransferase that conjugates isoleucic acid and modulates plant defense and senescence.	1.01462	0.256189
AK327583	A_96_P037916	triacylglycerol lipase 2	AT5G14180	Myzus persicae-induced lipase 1 (MPL1)	1.01437			2.11226
AK247503	A_96_P105169	at5g37260-like protein	AT3G09600	Encodes a MYB-like transcription factor similar to CIRCADIAN CLOCK-ASSOCIATED1 (CCA1) and ELONGATED HYPOCOTYL (LHY). Involved in the regulation of circadian clock by modulating the pattern of histone 3 (H3) acetylation.	1.01359	0.216389
BT013263	A_96_P012251	remorin family protein	AT3G61260	Remorin family protein	1.01338	-0.72946
AK324162	A_96_P109067	f-box family protein	AT1G09155	phloem protein 2-B15 (PP2-B15)	1.01208
AK322060	A_96_P025136	protein kinase family protein	AT5G10530	Concanavalin A-like lectin protein kinase family protein	1.0115
AF375968	A_96_P013911	homeobox protein knotted-	AT1G70510	A member of class I knotted1-like homeobox gene family (together with KNAT1). Similar to the knotted1 (kn1) homeobox gene of maize. KNAT2 acts synergistically with cytokinins and antagonistically with ethylene based on ectopic expression studies in different mutant backgrounds and hormone treatments. In addition, KNAT2 is negatively regulated by AS and YABBY genes. KNAT2 is strongly expressed in …	1.01081
BE459797	A_96_P046241	protein	AT3G48770	DNA binding	1.01003	0.262707
AK323895	A_96_P231934	protein	AT2G03500	Homeodomain-like superfamily protein	1.00893
AK327653	A_96_P092219	universal stress protein family protein	AT3G62550	Adenine nucleotide alpha hydrolases-like superfamily protein	1.00862
AW219022	A_96_P046311	mads-box protein	AT2G45660	Controls flowering and is required for CO to promote flowering. It acts downstream of FT. Overexpression of (SOC1) AGL20 suppresses not only the late flowering of plants that have functional FRI and FLC alleles but also the delayed phase transitions during the vegetative stages of development. AGL20/SOC1 acts with AGL24 to promote flowering and inflorescence meristem identity.AGL20 upregulates ex…	1.00583
AK327370	A_96_P124672	protein	AT5G45320	FUNCTIONS IN: molecular_function unknown	1.00564
AK323992	A_96_P014556	spermine synthase	AT5G19530	Encodes a spermine synthase. Required for internode elongation and vascular development, specifically in the mechanism that defines the boundaries between veins and nonvein regions. This mechanism may be mediated by polar auxin transport. Though ACL5 has been shown to function as a spermine synthase in E. coli, an ACL5 knockout has no effect on the endogenous levels of free and conjugated polyami…	1.00525	-0.33484
TC209911	A_96_P256437	protein	AT1G69690	AtTCP15 is involved in the regulation of endoreduplication.	1.00428	-0.22519
AK325610	A_96_P101919	integral membrane protein	AT2G03530	Mediate high-affinity uracil and 5-FU (a toxic uracil analogue) transport when expressed in yeast and Xenopus oocytes.Involved in allantoin transport.	1.00328
AK325610	A_96_P101919	integral membrane protein	AT2G03590	Encodes a member of a class of allantoin transporters.	1.00328
AK246325	A_96_P035691	protein	AT2G20580	encoding the RPN subunits of the 26S proteasome	1.00276
AK319710	A_96_P199369	protein	AT2G24240	BTB/POZ domain with WD40/YVTN repeat-like protein	1.00162	0.217213
AK319710	A_96_P199369	protein	AT4G30940	BTB/POZ domain with WD40/YVTN repeat-like protein	1.00162
TA51708_4081	A_96_P064051	single myb histone	AT1G49950	Encodes a telomeric DNA binding protein. In vitro, an N-terminal Myb domain enables it to interact with double-stranded telomeric repeats.	1.00141
TA53500_4081	A_96_P113472	ric6 (rop-interactive crib motif-containing protein 6)	AT2G20430	encodes a member of a novel protein family that contains contain a CRIB (for Cdc42/Rac-interactive binding) motif required for their specific interaction with GTP-bound Rop1 (plant-specific Rho GTPase). Most similar to RIC7 and RIC8 (subfamily group II). Gene is expressed predominantly in inflorescence and flower tissue.	1.00118
BW692645	A_96_P057631	sodium-dicarboxylate cotransporter	AT5G47560	Encodes a tonoplast malate/fumarate transporter.	1.00076	0.383545
DB718382	A_96_P243579	mads box protein	AT5G15800	Encodes a MADS box transcription factor involved flower and ovule development. Functionally redundant with SEP2 and SEP3.	0.999798
AK323653	A_96_P125317	ice binding	AT5G57770	CONTAINS InterPro DOMAIN/s: Pleckstrin-like, plant (InterPro:IPR013666), Protein of unknown function DUF828 (InterPro:IPR008546)	0.998497
AK321664	A_96_P096959	rna polymerase sigma factor	AT5G24120	Encodes a specialized sigma factor that functions in regulation of plastid genes and is responsible for the light-dependent transcription at the psbD LRP. Activation of SIG5 is dependent upon blue light and mediated by cryptochromes.	0.996777	0.230772
TA39101_4081	A_96_P094644	dentin sialophospho	AT5G64170	dentin sialophosphoprotein-related	0.994299
AW737355	A_96_P163816	r2r3-myb transcriptional factor	AT5G40350	Myb24 transcription factor. Member of the R2R3 factor gene family. Induced by jasmonate. Involved in jasmonate response during stamen development.	0.994193
AI777160	A_96_P057621	unnamed protein product [Vitis vinifera]	AT1G78020	Protein of unknown function (DUF581)	0.99281
TA57029_4081	A_96_P128077	disease resistance	AT1G58410	Disease resistance protein (CC-NBS-LRR class) family	0.991302
AK327694	A_96_P241379	cryptochrome dash	AT5G24850	Binds flavin adenine dinucleotide and DNA. It does not have photolyase activity, and it is likely to act as photoreceptor. Closely related to Synechocystis cryptochrome.	0.990549
BT012940	A_96_P016566	protein	AT2G32280	Protein of unknown function (DUF1218)	0.989676
AW218451	A_96_P152431	protein	AT5G47730	Sec14p-like phosphatidylinositol transfer family protein	0.989513				-2.19742
BP890589	A_96_P215089	nhl repeat-containing protein	AT1G70280	NHL domain-containing protein	0.988288
AK322569	A_96_P061441	cytochrome p450	AT3G32047	Cytochrome P450 superfamily protein	0.987194
AK327814	A_96_P060846	elf4-like protein	AT2G06255	ELF4-like 3 (ELF4-L3)	0.986054
AK321568	A_96_P048581	with no lysine kinase	AT3G46920	Protein kinase superfamily protein with octicosapeptide/Phox/Bem1p domain	0.984181	0.224977
BE458334	A_96_P177014	cpd photolyase	AT1G12370	encodes an amino acid sequence with significant homology to the recently characterized type II photolyases. The uvr2-1 mutant is unable to remove CPDs in vivo, and plant extracts lack detectable photolyase activity , is sensitive to UV-B and is an allele	0.982613
AK321856	A_96_P167519	protein	AT1G78570	Encodes a UDP-L-Rhamnose synthase involved in the biosynthesis of rhamnose, a major monosaccharide component of pectin. Catalyzes the conversion of UDP-D-Glc to UDP-L-Rha. The dehydrogenase domain of RHM1 was shown to catalyze the conversion of UDP-D-Glc to the reaction intermediate UDP-4-keto-6-deoxy-D-Glc using recombinant protein assay but the activity of the full-length protein was not determ…	0.980623
AK321856	A_96_P167519	protein	AT4G20460	NAD(P)-binding Rossmann-fold superfamily protein	0.980623	0.162349
AW929554	A_96_P165766	gata transcription	AT5G49300	Encodes a member of the GATA factor family of zinc finger transcription factors.	0.971077
AK328781	A_96_P175454	PREDICTED: hypothetical protein [Vitis vinifera]	AT5G21910	unknown protein	0.970835
AK323345	A_96_P252987	electron transporter heat shock protein binding protein	AT2G42750	DNAJ heat shock N-terminal domain-containing protein	0.970393
AK327901	A_96_P242549	abhydrolase domain	AT4G39955	alpha/beta-Hydrolases superfamily protein	0.969429	0.377388
BF051931	A_96_P024191	protein	AT3G48770	DNA binding	0.969195	0.262707
AK323558	A_96_P183104	protein phosphatase 2c	AT1G22280	Encodes a phytochrome-associated protein, PAPP2C (phytochrome-associated protein phosphatase type 2C). PAPP2C interacts in the nucleus with phyA (phytochrome A) and phyB. Functions as a regulator of phytochrome-interacting factor PIF3 by dephosphorylating phytochromes in the nucleus.	0.96914	0.583324
AK323558	A_96_P183104	protein phosphatase 2c	AT5G56190	Transducin/WD40 repeat-like superfamily protein	0.96914	0.332262
TA40228_4081	A_96_P009771	protein	AT5G11090	serine-rich protein-related	0.968151	0.415771			-2.16876
AK328446	A_96_P086149	euap1 apetala1-like mads-box	AT1G69120	Floral homeotic gene encoding a MADS domain protein homologous to SRF transcription factors. Specifies floral meristem and sepal identity. Required for the transcriptional activation of AGAMOUS. Interacts with LEAFY.Binds to promoter and regulates the expression of flowering time genes SVP, SOC1 and AGL24.	0.966183
AK328446	A_96_P086149	euap1 apetala1-like mads-box	AT5G15800	Encodes a MADS box transcription factor involved flower and ovule development. Functionally redundant with SEP2 and SEP3.	0.966183
AK323109	A_96_P053216	24-sterol c-methyltransferase	AT1G20330	Encodes a sterol-C24-methyltransferases involved in sterol biosynthesis. Mutants display altered sterol composition, serrated petals and sepals and altered cotyledon vascular patterning as well as ectopic endoreduplication. This suggests that suppression of endoreduplication is important for petal morphogenesis and that normal sterol composition is required for this suppression.	0.966043	-0.2776
BI934701	A_96_P206759	sgp1 monomeric g-	AT3G21700	Monomeric G protein. Expressed in root epidermal cells that are destined to become atrichoblasts. Also expressed during pollen development and in the pollen tube tip.	0.963797
AK322310	A_96_P103969	glucosyl transferase	AT4G14090	The At4g14090 encodes a anthocyanidin 5-O-glucosyltransferase specifically glucosylating the 5-position of the flavonoid A-ring.	0.963168
TA56314_4081	A_96_P003521	integral membrane protein	AT2G03590	Encodes a member of a class of allantoin transporters.	0.963077
BM411507	A_96_P051371	protein-o-fucosyltransferase 1	AT3G05320	O-fucosyltransferase family protein	0.963071			-2.37778	-3.38742
AW979740	A_96_P170159	lrr receptor-like kinase	AT1G17230	Leucine-rich receptor-like protein kinase family protein	0.961288
BP888222	A_96_P213969	rna binding	AT5G56510	Encodes a member of the Arabidopsis Pumilio (APUM) proteins containing PUF domain (eight repeats of approximately 36 amino acids each). PUF proteins regulate both mRNA stability and translation through sequence-specific binding to the 3' UTR of target mRNA transcripts.	0.961053	0.344008
AW030063	A_96_P143591	nbs-coding resistance gene analog	AT1G50180	NB-ARC domain-containing disease resistance protein	0.960942
AK322908	A_96_P057481	protein	AT1G52870	Peroxisomal membrane 22 kDa (Mpv17/PMP22) family protein	0.958137	-0.34797
AK322908	A_96_P057481	protein	AT4G04900	encodes a member of a novel protein family that contains contain a CRIB (for Cdc42/Rac-interactive binding) motif required for their specific interaction with GTP-bound Rop1 (plant-specific Rho GTPase). Most similar to RIC9 and RIC11 (subfamily group I). Gene is expressed predominantly in roots, leaves, and seedlings.	0.958137
BG130524	A_96_P187884	class i chitinase	AT4G01700	Chitinase family protein	0.958082	0.28544
AK246965	A_96_P105594	wall-associated	AT1G25390	Protein kinase superfamily protein	0.95793
AK320906	A_96_P032316	calcium calmodulin protein kinase 1	AT3G52710	unknown protein	0.954874
AK248027	A_96_P021341	sgp2 gtp binding	AT3G21700	Monomeric G protein. Expressed in root epidermal cells that are destined to become atrichoblasts. Also expressed during pollen development and in the pollen tube tip.	0.954822
TA53727_4081	A_96_P114387	cytochrome p450	AT3G32047	Cytochrome P450 superfamily protein	0.954778
AK323500	A_96_P042561	PREDICTED: hypothetical protein [Vitis vinifera]	AT2G25625	unknown protein	0.954259		-3.40264
AK322695	A_96_P055851	protein	AT5G01260	Carbohydrate-binding-like fold	0.954118
AK325434	A_96_P078294	protein	AT2G27830	unknown protein	0.952121
AB036338	A_96_P016701	xyloglucan endotransglucosylase hydrolase protein 2	AT4G18990	xyloglucan endotransglucosylase/hydrolase 29 (XTH29)	0.95152
ES896190	A_96_P005396	trypsin proteinase inhibitor precursor	AT5G08050	FUNCTIONS IN: molecular_function unknown	0.949951	-1.15743
ES896190	A_96_P005396	trypsin proteinase inhibitor precursor	AT5G67590	Mutant leaves have a reduced capacity for cold acclimation, appear water-soaked, leak electrolytes, and accumulate reactive oxygen species constitutively. Encode a protein with high similarity to the 18-kD Fe-S subunit of complex I (NADH dehydrogenase, EC 1.6.5.3) in the mitochondrial electron transfer chain.	0.949951	0.330744
AK320048	A_96_P227284	nbs-lrr resistance protein	AT3G50950	HOPZ-ACTIVATED RESISTANCE 1 (ZAR1)	0.949155	0.605982
AK320328	A_96_P154861	protein	AT2G30990	Protein of unknown function (DUF688)	0.948492
AK248002	A_96_P122087	unknown [Glycine max]	AT5G47180	Plant VAMP (vesicle-associated membrane protein) family protein	0.948131	0.33931
DB684177	A_96_P060436	cytochrome p450	AT3G32047	Cytochrome P450 superfamily protein	0.947215
AK247109	A_96_P078279	zinc finger (c3hc4-type ring finger) family protein	AT1G73760	RING/U-box superfamily protein	0.944814
AW626365	A_96_P043996	protein phosphatase inhibitor 2 containing protein	AT5G52200	Encodes an inhibitor of protein phosphatase one (PP1).	0.941831
FS206163	A_96_P223264	hva22e	AT5G50720	Encodes one of five HVA22 homologs in Arabidopsis. HVA22 is an ABA- and stress-inducible gene first isolated from barley. Members of this gene family have only been found in eukaryotes. AtHVA22e mRNA is upregulated to varying degrees in response to cold stress, salt stress, ABA treatment or dehydration.	0.940671				-2.05993
AK328888	A_96_P198299	cytochrome b561-related	AT3G25290	Auxin-responsive family protein	0.9388				-2.05396
AK321473	A_96_P183669	protein	AT1G73650	FUNCTIONS IN: oxidoreductase activity, acting on the CH-CH group of donors	0.937452
AI772860	A_96_P134297	electron transporter heat shock protein binding protein	AT2G42750	DNAJ heat shock N-terminal domain-containing protein	0.937167
AK324808	A_96_P086214	myb family transcription factor-related protein	AT1G79430	Encodes gene product that is required for several aspects of phloem development in the root: (1) the specific divisions organizing the phloem pole, (2) sieve element differentiation and (3) the expression of a companion-specific gene. Mutant has a defect in the organization of phloem poles in the root. apl seedlings have a short, determinate root with only occasional lateral branches.	0.935985
AK323220	A_96_P147031	beta- -glucanase	AT4G16260	Glycosyl hydrolase superfamily protein	0.934822	0.545732	2.83428	2.63665
DB716646	A_96_P238752	cytochrome p450	AT5G24910	Member of CYP714A. Encodes one of the two tandemly duplicated gene pair ELA1 (CYP714A1) and ELA2 (CYP714A2), homologs of the rice cytochrome P450 monooxygenase gene EUI1. Double mutation of ELA1 and ELA2 results in increased biomass and enlarged organs.	0.931776
AK320269	A_96_P005476	protein	AT2G36630	Sulfite exporter TauE/SafE family protein	0.93129
BE459106	A_96_P177374	cycloartenol synthase	AT2G07050	Involved in the biosynthesis of brassinosteroids. Catalyzes the reaction from epoxysqualene to cycloartenol.	0.930564	-0.38728
AK321053	A_96_P059266	caleosin-related family protein	AT1G70670	The gene encodes a stress-responsive and OB-associated non-seed caleosin-like protein. It plays a negative regulator role in ABA signaling.	0.930334
AK326088	A_96_P066806	ribosomal protein s6 kinase	AT3G17850	Protein kinase superfamily protein	0.929634	0.409729
AK320600	A_96_P247582	protein binding structural molecule	AT2G40060	Encodes a clathrin that is localized to the cortical division zone and the cell plate and colocalizes with TPLATE during cell plate anchoring.	0.9275
AK322442	A_96_P109942	udp-glucosyltransferase family 1 protein	AT1G22370	UDP-glucosyl transferase 85A5 (UGT85A5)	0.92696
AK322442	A_96_P109942	udp-glucosyltransferase family 1 protein	AT3G11340	Encodes a glucosyltransferase that conjugates isoleucic acid and modulates plant defense and senescence.	0.92696	0.256189
GO372820	A_96_P171944	ras-related gtp-binding protein	AT5G59840	Ras-related small GTP-binding family protein	0.92676	0.178631
TA54164_4081	A_96_P116237	mitochondrial import inner membrane translocase subunit tim14	AT5G03030	Chaperone DnaJ-domain superfamily protein	0.925785
BG129915	A_96_P001396	pentatricopeptide repeat-containing	AT5G13770	Pentatricopeptide repeat (PPR-like) superfamily protein	0.924552
TA37942_4081	A_96_P092524	desacetoxyvindoline 4-	AT2G38240	2-oxoglutarate (2OG) and Fe(II)-dependent oxygenase superfamily protein	0.923844			-4.27717	-8.18977
TA53364_4081	A_96_P112897	udp-glucose:flavonoid glucoside -glucosyltransferase	AT2G16890	UDP-Glycosyltransferase superfamily protein	0.923464
AW738165	A_96_P164406	copper ion binding	AT3G25855	Copper transport protein family	0.922501
AI780308	A_96_P137907	mitochondrial carrier	AT4G27940	manganese tracking factor for mitochondrial SOD2 (MTM1)	0.922352			-2.21944	-2.45053
AI896458	A_96_P140302	cc-nbs-lrr resistance protein	AT3G14470	NB-ARC domain-containing disease resistance protein	0.921456	0.166899
TA56221_4081	A_96_P124762	protein	AT3G48770	DNA binding	0.921322	0.262707
FS198859	A_96_P045846	senescence-associated protein	AT1G66770	Nodulin MtN3 family protein	0.918895
AK326096	A_96_P074609	heat shock factor protein hsf30	AT3G22830	member of Heat Stress Transcription Factor (Hsf) family	0.918457	-0.21423
AK326096	A_96_P074609	heat shock factor protein hsf30	AT3G51910	member of Heat Stress Transcription Factor (Hsf) family	0.918457				-3.46905
AK247610	A_96_P070609	protein	AT1G78930	Mitochondrial transcription termination factor family protein	0.917172
U13055	A_96_P012621	endo- -beta-glucanase precursor	AT1G22880	cellulase 5 (CEL5)	0.916908
AK327759	A_96_P155506	nodulin-like protein	AT2G30300	Major facilitator superfamily protein	0.915475
TA54492_4081	A_96_P117667	protein	AT5G54730	homolog of yeast autophagy 18 (ATG18) F (G18F)	0.914773
GO372470	A_96_P215439	cpd photolyase	AT1G12370	encodes an amino acid sequence with significant homology to the recently characterized type II photolyases. The uvr2-1 mutant is unable to remove CPDs in vivo, and plant extracts lack detectable photolyase activity , is sensitive to UV-B and is an allele	0.91289
BI208939	A_96_P189534	protein	AT1G69700	Part of the AtHVA22 family. Protein expression is ABA- and stress-inducible.	0.912028	-0.19932
BP906564	A_96_P220784	---NA---	AT5G15630	Encodes a member of the COBRA family, similar to phytochelatin synthetase. Involved in secondary cell wall biosynthesis. Mutants make smaller plants with reduced levels of cellulose and cell wall sugars.	0.910273				-2.5338
AK325947	A_96_P010586	flavonol synthase	AT5G05600	2-oxoglutarate (2OG) and Fe(II)-dependent oxygenase superfamily protein	0.908917			-2.32553	-4.40091
BP908589	A_96_P084729	---NA---	AT2G25430	epsin N-terminal homology (ENTH) domain-containing protein / clathrin assembly protein-related	0.908096
DB702846	A_96_P059471	limonoid udp-glucosyltransferase	AT4G14090	The At4g14090 encodes a anthocyanidin 5-O-glucosyltransferase specifically glucosylating the 5-position of the flavonoid A-ring.	0.907435
AK246316	A_96_P223899	senescence-associated protein	AT2G17850	Rhodanese/Cell cycle control phosphatase superfamily protein	0.907432			-2.00024	-3.82977
BE354417	A_96_P171504	foot protein 1	AT5G53870	early nodulin-like protein 1 (ENODL1)	0.907315
AI771973	A_96_P057186	endo-beta- -glucanase	AT1G22880	cellulase 5 (CEL5)	0.906642
DB682391	A_96_P069674	PREDICTED: hypothetical protein [Vitis vinifera]	AT1G16260	Wall-associated kinase family protein	0.905687	0.387632
BP905037	A_96_P035926	atp binding	AT3G10420	P-loop containing nucleoside triphosphate hydrolases superfamily protein	0.905115
AW455238	A_96_P157411	atp binding	AT1G19390	Wall-associated kinase family protein	0.900948
AK325646	A_96_P214739	protein	AT1G03890	RmlC-like cupins superfamily protein	0.900019
AK324673	A_96_P073614	protein	AT1G14220	Ribonuclease T2 family protein	0.8983
DB683919	A_96_P208309	beta-amylase	AT2G32290	beta-amylase 6 (BAM6)	0.897506
AK319392	A_96_P046001	protein	AT2G22570	encodes a nicotinamidase that converts nicotinamide into nicotinic acid. As such the encoded enzyme is involved in the pyridine nucleotide salvage pathway which may be connected to the de novo NAD biosynthesis through the ABA signaling pathway.	0.896861
AW931174	A_96_P167029	sucrose-phosphate synthase - like protein	AT4G10120	Encodes a protein with putative sucrose-phosphate synthase activity.	0.896717
AK324191	A_96_P079959	zinc finger-like protein	AT2G36320	A20/AN1-like zinc finger family protein	0.89645				-2.57371
AW220917	A_96_P153741	protein	AT3G55390	Uncharacterised protein family (UPF0497)	0.895978
AK322323	A_96_P118672	cytochrome p450	AT5G04330	Cytochrome P450 superfamily protein	0.895754
TA40786_4081	A_96_P097669	protein binding	AT3G47160	RING/U-box superfamily protein	0.895268
AK325308	A_96_P015436	acht4 (atypical cys his rich thioredoxin 4) acting on sulfur group of disulfide as acceptor	AT4G29670	Encodes a member of the thioredoxin family protein. Located in the chloroplast. Shows high activity towards the chloroplast 2-Cys peroxiredoxin A, and poor activity towards the chloroplast NADP-malate dehydrogenase.	0.895263	-0.49989
AK320462	A_96_P010996	invertase inhibitor	AT1G47960	Plant cell wall (CWI) and vacuolar invertases (VI) play important roles in carbohydrate metabolism, stress responses and sugar signaling. This protein may inhibit their activity.	0.894905
AK322604	A_96_P057446	polcalcin jun	AT1G24620	Encodes a EF-hand calcium-binding protein family member. Mutants exhibit longer root hairs under phosphate-deficient conditions.	0.893595
TA54268_4081	A_96_P116677	mitochondrial carrier	AT2G46320	Mitochondrial substrate carrier family protein	0.893209
AK320440	A_96_P044746	protein	AT1G52140	unknown protein	0.89315
AK321609	A_96_P056841	protein	AT4G19645	TRAM, LAG1 and CLN8 (TLC) lipid-sensing domain containing protein	0.892996
AK330024	A_96_P008886	serine-threonine kinase	AT3G10540	3-phosphoinositide-dependent protein kinase	0.891021
AK320640	A_96_P055361	f-box family protein	AT5G65590	Dof-type zinc finger DNA-binding family protein	0.890843
AK247957	A_96_P063416	zinc finger (c3hc4-type ring finger) family protein	AT5G15790	RING/U-box superfamily protein	0.88982
BG123470	A_96_P001266	protein	AT5G04830	Nuclear transport factor 2 (NTF2) family protein	0.889258	0.375704
L47356	A_96_P166774	chorismate mutase	AT5G10870	Encodes chorismate mutase AtCM2.	0.888436
AK322246	A_96_P186089	glucosyl transferase	AT2G15490	UDP-glycosyltransferase 73B4 (UGT73B4)	0.887448			-2.22933	-2.41184
AK322246	A_96_P186089	glucosyl transferase	AT2G16890	UDP-Glycosyltransferase superfamily protein	0.887448
AK319822	A_96_P041806	temperature-induced lipocalin	AT5G58070	Encodes a temperature-induced lipocalin TIL1. Involved in thermotolerance. Peripherally associated with plasma membrane.	0.885679
AK328478	A_96_P047296	aleurone layer morphogenesis protein	AT1G05950	unknown protein	0.881982
AK319847	A_96_P127252	gh3 family protein	AT5G54510	Encodes an IAA-amido synthase that conjugates Ala, Asp, Phe, and Trp to auxin. Lines overexpressing this gene accumulate IAA-ASP and are hypersensitive to several auxins. Identified as a dominant mutation that displays shorter hypocotyls in light grown plants when compared to wild type siblings. Protein is similar to auxin inducible gene from pea (GH3).	0.881357
AK319866	A_96_P257122	protein	AT5G13720	Uncharacterised protein family (UPF0114)	0.881127
AI485524	A_96_P130632	dna binding	AT2G41130	basic helix-loop-helix (bHLH) DNA-binding superfamily protein	0.880778
TA55626_4081	A_96_P122257	protein	AT2G20830	transferases	0.880074
AK322747	A_96_P070414	protein	AT1G28580	GDSL-like Lipase/Acylhydrolase superfamily protein	0.879687	0.272475
AK322747	A_96_P070414	protein	AT5G45910	GDSL-like Lipase/Acylhydrolase superfamily protein	0.879687
AK247855	A_96_P008316	predicted protein [Populus trichocarpa]	AT2G41380	S-adenosyl-L-methionine-dependent methyltransferases superfamily protein	0.878932	0.50981
AK324305	A_96_P107969	zinc iron	AT1G05300	member of Fe(II) transporter isolog family	0.878757
AK326441	A_96_P112737	serine acetyltransferase	AT3G13110	Encodes a mitochondrial serine O-acetyltransferase involved in sulfur assimilation and cysteine biosynthesis. Expressed in the vascular system.	0.878383				-2.91497
EF136919	A_96_P072744	bzip transcription factor	AT3G56850	Encodes an ABA-responsive element binding protein with a bZIP domain. Located in the nucleus and expressed in the embryo during seed maturation.	0.877931
AI897954	A_96_P140857	trna-splicing endonuclease positive effector-related	AT4G05540	P-loop containing nucleoside triphosphate hydrolases superfamily protein	0.8778
BW686906	A_96_P223434	cytochrome p450	AT2G42850	member of CYP718	0.8775
AK325272	A_96_P233639	glucosyl transferase	AT4G14090	The At4g14090 encodes a anthocyanidin 5-O-glucosyltransferase specifically glucosylating the 5-position of the flavonoid A-ring.	0.877365
TA42625_4081	A_96_P053296	lymphoid organ expressed yellow head virus receptor protein	AT2G35880	TPX2 (targeting protein for Xklp2) protein family	0.877101	-0.18516
AK247564	A_96_P085354	glutaredoxin family protein	AT3G57070	Glutaredoxin family protein	0.876539
AK320924	A_96_P153691	protein	AT3G01060	unknown protein	0.876472
AK320257	A_96_P227484	protein	AT4G01070	the glycosyltransferase (UGT72B1) is involved in metabolizing xenobiotica (chloroaniline and chlorophenole). Comparison between wild type and knock-out mutant demonstrates the central role of this gene for metabolizing chloroaniline but significantly less for chlorophenole. The glucosyltransferase preferred UDP-xylose over UDP-glucose indicating its (additional) functioning as a xylosyltransferas…	0.875561
AK322429	A_96_P127047	6-4 photolyase	AT3G15620	Required for photorepair of 6-4 photoproducts in Arabidopsis thaliana.	0.874997
AK325209	A_96_P064151	constans 1	AT5G24930	CONSTANS-like 4 (COL4)	0.874112	-0.4284
AK323241	A_96_P230764	predicted protein [Populus trichocarpa]	AT2G30230	unknown protein	0.872382
AK327172	A_96_P121022	protein	AT1G12030	Protein of unknown function (DUF506)	0.870726
AK326452	A_96_P118117	protein	AT5G01920	Chloroplast thylakoid protein kinase STN8 is specific in phosphorylation of N-terminal threonine residues in D1, D2 and CP43 proteins, and Thr-4 in PsbH protein of photosystem II. Phosphorylation of Thr-4 in the wild type required both light and prior phosphorylation at Thr-2.	0.870488	-0.28478
AK327272	A_96_P168634	transcription factor	AT3G06590	basic helix-loop-helix (bHLH) DNA-binding superfamily protein	0.869774
AK327272	A_96_P168634	transcription factor	AT3G17100	sequence-specific DNA binding transcription factors	0.869774	-0.21461
TC199605	A_96_P251642	protein	AT3G21310	Core-2/I-branching beta-1,6-N-acetylglucosaminyltransferase family protein	0.869717
AK320337	A_96_P097444	spore coat protein	AT1G23010	Encodes a protein with multicopper oxidase activity. Located in ER. Function together with LPR2 (AT1G71040) and a P5-type ATPase (At5g23630/PDR2) in a common pathway that adjusts root meristem activity to Pi (inorganic phosphate) availability.	0.86952	0.131309
BP879184	A_96_P210359	xenotropic and polytropic murine leukemia virus receptor ids-	AT2G26660	SPX domain gene 2 (SPX2)	0.868828
TA56302_4081	A_96_P125117	f-box family protein	AT2G02240	maternal effect embryo arrest 66 (MEE66)	0.868747
AK321990	A_96_P034756	homeobox protein	AT4G37790	Encodes homeobox protein HAT22, member of the HD-Zip II family.	0.868019				-2.97157
TA44976_4081	A_96_P057426	utp-glucose glucosyltransferase	AT3G11340	Encodes a glucosyltransferase that conjugates isoleucic acid and modulates plant defense and senescence.	0.867336	0.256189
AK328140	A_96_P216279	protein	AT5G23210	serine carboxypeptidase-like 34 (SCPL34)	0.867258	-0.18969
DQ267902	A_96_P054641	geranylgeranyl pyrophosphate synthase	AT3G14530	Terpenoid synthases superfamily protein	0.866927
AK319439	A_96_P219274	protein	AT1G22160	Protein of unknown function (DUF581)	0.866867
AK319439	A_96_P219274	protein	AT5G49120	Protein of unknown function (DUF581)	0.866867
AJ717347	A_96_P124277	calcium sensor homolog	AT5G24270	encodes a calcium sensor that is essential for K+ nutrition, K+/Na+ selectivity, and salt tolerance. The protein is similar to calcineurin B. Lines carrying recessive mutations are hypersensitive to Na+ and Li+ stresses and is unable to grow in low K+. The growth defect is rescued by extracellular calcium.	0.865876
AK320876	A_96_P228059	glutaredoxin	AT4G15690	Thioredoxin superfamily protein	0.864393
AW931201	A_96_P167050	uncharacterized protein upf0114	AT5G13720	Uncharacterised protein family (UPF0114)	0.86399
AK321321	A_96_P032196	auxin-responsive protein	AT2G33310	Auxin induced gene, IAA13 (IAA13).	0.862848
AK328075	A_96_P243839	f-box family protein	AT5G41840	F-box/RNI-like superfamily protein	0.861665
AK327642	A_96_P048306	autophagy-related protein 8 precursor	AT1G62040	autophagy 8c (ATG8C)	0.860802	0.271254
AK327809	A_96_P002786	seed specific protein bn15d1b	AT3G03150	unknown protein	0.860244	-0.3614
AK324149	A_96_P054121	nucleic acid binding	AT1G75710	C2H2-like zinc finger protein	0.860021	-0.40571
TA51086_4081	A_96_P064566	---NA---	AT4G30520	Encodes SARK (SENESCENCE-ASSOCIATED RECEPTOR-LIKE KINASE). Regulates leaf senescence through synergistic actions of auxin and ethylene.	0.859188
GO375518	A_96_P044376	transcription factor	AT1G09250	basic helix-loop-helix (bHLH) DNA-binding superfamily protein	0.858739	-0.16001
TA43923_4081	A_96_P222814	serine-threonine protein plant-	AT1G35710	Protein kinase family protein with leucine-rich repeat domain	0.857944	1.57185	2.09181
TA43923_4081	A_96_P222814	serine-threonine protein plant-	AT3G47580	Leucine-rich repeat protein kinase family protein	0.857944
TA43923_4081	A_96_P222814	serine-threonine protein plant-	AT5G56040	Leucine-rich receptor-like protein kinase family protein	0.857944
BG643884	A_96_P006286	proton gradient regulation 5	AT2G05620	Involved in electron flow in Photosystem I. Essential for photoprotection.	0.856771	-0.40558
BF051407	A_96_P180374	protein	AT1G52140	unknown protein	0.856575
AW032301	A_96_P144946	zinc finger	AT2G17180	Target promoter of the male germline-specific transcription factor DUO1.	0.856574
BG128365	A_96_P004871	protein	AT1G79160	unknown protein	0.855701		2.12375	2.24939	-2.86027
AK327947	A_96_P044021	cosii_at2g15890	AT2G15890	maternal effect embryo arrest 14 (MEE14)	0.852839
DB683870	A_96_P174494	serine acetyltransferase	AT3G13110	Encodes a mitochondrial serine O-acetyltransferase involved in sulfur assimilation and cysteine biosynthesis. Expressed in the vascular system.	0.852219				-2.91497
AW622905	A_96_P028031	late blight resistance identical	AT3G46730	NB-ARC domain-containing disease resistance protein	0.851985
TA54167_4081	A_96_P116252	protein	AT5G51350	Encodes a receptor-like kinase that represses secondary growth, the production of secondary vascular tissues.	0.850846
TA36163_4081	A_96_P088074	chlorophyll a b binding protein	AT5G01530	light harvesting complex photosystem II (LHCB4.1)	0.850245	-0.88747
TA40895_4081	A_96_P097829	1-aminocyclopropane-1-carboxylate oxidase	AT1G05010	Encodes 1-aminocyclopropane-1-carboxylate oxidase	0.849248	0.877513
TA40895_4081	A_96_P097829	1-aminocyclopropane-1-carboxylate oxidase	AT3G11180	2-oxoglutarate (2OG) and Fe(II)-dependent oxygenase superfamily protein	0.849248
TA40895_4081	A_96_P097829	1-aminocyclopropane-1-carboxylate oxidase	AT5G05600	2-oxoglutarate (2OG) and Fe(II)-dependent oxygenase superfamily protein	0.849248			-2.32553	-4.40091
AK329927	A_96_P018416	thioredoxin h	AT1G11530	Encodes a monocysteinic thioredoxin, thioredoxin in which the second cysteine of the redox site is replaced by a serine, with low disulfide reductase but efficient disulfide isomerase activity.	0.848629	-0.2083
BF096960	A_96_P181454	---NA---	AT3G61590	HAWAIIAN SKIRT (HWS)	0.847825
BG130881	A_96_P052336	leucoanthocyanidin	AT3G11180	2-oxoglutarate (2OG) and Fe(II)-dependent oxygenase superfamily protein	0.847512
BI921236	A_96_P200184	---NA---	AT2G38800	Plant calmodulin-binding protein-related	0.846906
BG129288	A_96_P187234	pentatricopeptide repeat-containing	AT1G07740	Tetratricopeptide repeat (TPR)-like superfamily protein	0.846371
BP908452	A_96_P221699	cationic amino acid transporter	AT5G04770	Encodes a member of the cationic amino acid transporter (CAT) subfamily of amino acid polyamine choline transporters. Does not mediate efficient uptake of basic amino acids in yeast or Xenopus systems but can transport neutral and acidic amino acid analogs. Expressed in sink tissues. Induced during infestation of roots by the plant parasitic root-knot nematode, Meloidogyne incognita. Localized in…	0.846016
AK323568	A_96_P231249	myr1 (myb-related protein 1) transcription factor	AT3G04030	Homeodomain-like superfamily protein	0.84437
BG126089	A_96_P185654	constitutive photomorphogenesis 1	AT2G32950	Represses photomorphogenesis and induces skotomorphogenesis in the dark. Contains a ring finger zinc-binding motif, a coiled-coil domain, and several WD-40 repeats, similar to G-beta proteins. The C-terminus has homology to TAFII80, a subunit of the TFIID component of the RNA polymerase II of Drosophila. Nuclear localization in the dark and cytoplasmic in the light.	0.843703
TA49506_4081	A_96_P107814	protein	AT5G04830	Nuclear transport factor 2 (NTF2) family protein	0.842827	0.375704
AK320114	A_96_P011131	akin gamma	AT3G48530	SNF1-related protein kinase regulatory subunit gamma 1 (KING1)	0.842081	0.255737
DB701890	A_96_P232529	predicted protein [Populus trichocarpa]	AT5G19855	Encodes a chloroplast stromal localized RbcX protein that acts as a chaperone in the folding of Rubisco.	0.841468	-0.37739
EG553103	A_96_P051241	histone h2	AT4G37790	Encodes homeobox protein HAT22, member of the HD-Zip II family.	0.841031				-2.97157
EG553103	A_96_P051241	histone h2	AT5G02570	Histone superfamily protein	0.841031
GO374751	A_96_P255667	lysine ketoglutarate reductase trans-splicing related 1	AT3G27470	Protein of unknown function (DUF707)	0.840633
AK326598	A_96_P012891	hsp90 co-	AT4G02450	HSP20-like chaperones superfamily protein	0.84061
AK319585	A_96_P237472	-like protein	AT3G47940	DNAJ heat shock family protein	0.840345
TA53107_4081	A_96_P111867	cytochrome p450	AT5G04330	Cytochrome P450 superfamily protein	0.839986
TA51659_4081	A_96_P066546	ncs1 nucleoside transporter family	AT5G03555	Encodes PLUTO (plastidic nucleobase transporter), a member of the Nucleobase:Cation-Symporter1 protein family, capable of transporting purine and pyrimidine nucleobases.	0.839865	0.226216
AW429009	A_96_P155536	jasmonate o-	AT4G36470	S-adenosyl-L-methionine-dependent methyltransferases superfamily protein	0.839367
BP906995	A_96_P220954	nitrate transporter	AT1G59740	Major facilitator superfamily protein	0.838934		-2.19884		-2.30397
AI898594	A_96_P055126	myb51 protein	AT5G16600	Encodes a putative transcription factor (MYB43).	0.838837
TA45844_4081	A_96_P062061	PREDICTED: hypothetical protein [Vitis vinifera]	AT5G02640	unknown protein	0.838586
AK323566	A_96_P046051	pollen-specific c2 domain containing protein	AT2G01540	Calcium-dependent lipid-binding (CaLB domain) family protein	0.838431
TA49916_4081	A_96_P028671	nodulin-like protein	AT2G30300	Major facilitator superfamily protein	0.837935
BT014369	A_96_P019976	transmembrane bax inhibitor motif-containing protein 4	AT1G03070	Bax inhibitor-1 family protein	0.837847				-2.24973
TA48797_4081	A_96_P106959	metalloendopeptidase-like membrane protein	AT4G09970	unknown protein	0.83593
AK325005	A_96_P217379	protein	AT4G22190	unknown protein	0.8346
TC199148	A_96_P251517	actin depolymerizing	AT3G45990	Cofilin/tropomyosin-type actin-binding protein family	0.834479
BG125659	A_96_P185454	protein	AT1G80870	Protein kinase superfamily protein	0.834004
AK247785	A_96_P056121	xri1 (x-ray induced transcript 1)	AT5G48720	Encodes XRI1 (X-ray induced 1). Required for post-meiotic stages of pollen development and male and female meiosis. Maybe required for meiotic DNA repair. Inducible by X-ray. Homozygous xri1 mutants are sterile due to extensive chromosome fragmentation.	0.833123	0.6733			2.17537
AK324357	A_96_P118562	zinc finger	AT5G01860	C2H2 and C2HC zinc fingers superfamily protein	0.831119
AI897490	A_96_P140697	protein	AT3G11760	unknown protein	0.828973
AK323497	A_96_P116092	protein	AT2G40230	HXXXD-type acyl-transferase family protein	0.828548
BI924618	A_96_P201919	ran gtpase binding	AT1G54180	Belongs to five-member BRX gene family. Arabidopsis BRX genes share high levels of similarity among each others, with several conserved domains. The most distinct is BRX domain - highly conserved in all BRX genes among distantly related species. This protein-protein interaction domain is required and sufficient for BRX activity.	0.828005
AK322223	A_96_P124697	lectin-like protein	AT4G19840	encodes a phloem lectin, similar to phloem lectin in cucumber and celery. Gene is expressed in the phloem, predominantly in the companion cells.	0.82687	-0.35733
AW933045	A_96_P168154	sucrose-phosphate synthase - like protein	AT4G10120	Encodes a protein with putative sucrose-phosphate synthase activity.	0.826354
TA52879_4081	A_96_P111432	hydrophobic protein lti6a	AT3G05870	Subunit of the anaphase promoting complex, a ubiquitin ligase complex that regulates progression through the cell cycle.	0.826138
BW687056	A_96_P223469	pectin acetylesterase	AT4G19420	Pectinacetylesterase family protein	0.826088	0.604866
BM410928	A_96_P043161	nac domain ipr003441	AT3G12977	NAC (No Apical Meristem) domain transcriptional regulator superfamily protein	0.825199
FS201137	A_96_P000866	at3g53990 f5k20_290	AT3G03270	Adenine nucleotide alpha hydrolases-like superfamily protein	0.824932
BI203720	A_96_P022261	desacetoxyvindoline 4-	AT2G38240	2-oxoglutarate (2OG) and Fe(II)-dependent oxygenase superfamily protein	0.824777			-4.27717	-8.18977
X60756	A_96_P185399	mads-box protein	AT2G45660	Controls flowering and is required for CO to promote flowering. It acts downstream of FT. Overexpression of (SOC1) AGL20 suppresses not only the late flowering of plants that have functional FRI and FLC alleles but also the delayed phase transitions during the vegetative stages of development. AGL20/SOC1 acts with AGL24 to promote flowering and inflorescence meristem identity.AGL20 upregulates ex…	0.823853
AK320332	A_96_P004826	at5g18670 t1a4_50	AT5G18670	putative beta-amylase BMY3 (BMY3)	0.823382	0.355471
BF098196	A_96_P182539	mads-box protein	AT2G45660	Controls flowering and is required for CO to promote flowering. It acts downstream of FT. Overexpression of (SOC1) AGL20 suppresses not only the late flowering of plants that have functional FRI and FLC alleles but also the delayed phase transitions during the vegetative stages of development. AGL20/SOC1 acts with AGL24 to promote flowering and inflorescence meristem identity.AGL20 upregulates ex…	0.822808
AK327729	A_96_P100849	predicted protein [Populus trichocarpa]	AT2G31560	Protein of unknown function (DUF1685)	0.822682			2.01861
AK319899	A_96_P073849	gcn5-related n-acetyltransferase	AT1G72030	Acyl-CoA N-acyltransferases (NAT) superfamily protein	0.820769	-0.3619
AK319899	A_96_P073849	gcn5-related n-acetyltransferase	AT5G22370	Encodes QQT1. Required for early embryo development. qqt1 mutant lines are embryo-defective. Participates in the organization of microtubules during cell division. Interacts with QQT2 (encoded by AT4G21800).	0.820769	0.162544
AK322896	A_96_P078044	sucrose transporter	AT1G22710	Encodes for a high-affinity transporter essential for phloem loading and long-distance transport. A major sucrose transporter, AtSUC2 can also transport a wide range of physiological and synthetic glucose conjugates with both &#945	0.81998	-0.33162
AK328932	A_96_P117712	lectin-like protein	AT4G19840	encodes a phloem lectin, similar to phloem lectin in cucumber and celery. Gene is expressed in the phloem, predominantly in the companion cells.	0.817587	-0.35733
AK321215	A_96_P044411	mandelate racemase muconate lactonizing protein	AT3G18270	a cytochrome P450 pseudogene. the second half of the gene overlaps perfectly with the other gene model.	0.817413	0.20228
BP904830	A_96_P220189	ctf2a monooxygenase oxidoreductase	AT2G35660	Encodes a member of a novel gene family with homology to known proteins involved in hydroxylation and oxidation of an aromatic ring.	0.81726
AK247026	A_96_P057151	PREDICTED: hypothetical protein [Vitis vinifera]	AT5G67350	unknown protein	0.816603
BP908484	A_96_P221724	nitrate transporter	AT1G59740	Major facilitator superfamily protein	0.816038		-2.19884		-2.30397
AK247737	A_96_P099569	resveratrol o-methyltransferase	AT4G35160	O-methyltransferase family protein	0.814762
AK325899	A_96_P246352	nbs-lrr resistance protein	AT1G59780	NB-ARC domain-containing disease resistance protein	0.813783
AK328371	A_96_P245760	nac domain ipr003441	AT3G01600	NAC domain containing protein 44 (NAC044)	0.810452
AK321547	A_96_P044251	serine threonine-protein phosphatase pp1	AT4G03080	BRI1 suppressor 1 (BSU1)-like 1 (BSL1)	0.810279	0.263137
BE450590	A_96_P176059	receptor protein kinase clavata1	AT1G08590	similar to CLV1-like leucine rich repeat transmembrane receptor-like protein kinase (Ipomoea nil) (U77888)	0.809625
AK323645	A_96_P021866	protein	AT2G32480	Metalloprotease essential for plastid development. Located in the inner membrane of chloroplasts.	0.808775	-0.29965
AK323980	A_96_P025506	tcp family transcription	AT1G72010	TCP family transcription factor	0.804893
TA55778_4081	A_96_P122882	protein	AT5G45140	Encodes a subunit of RNA polymerase III (aka RNA polymerase C).	0.804452
BT013224	A_96_P014506	transcription factor	AT5G60910	MADS box gene negatively regulated by APETALA1	0.804405
TA56034_4081	A_96_P123992	tzp dna binding nucleic acid binding zinc ion binding	AT5G43630	Encodes a zinc knuckle protein that negatively regulates morning specific growth. The role of TZP in hypocotyl elongation was established through a QTL analysis of BayXSha RIL populations. The Bay-0 allele contains a deletion causing a frameshift mutation. TZP is under circadian control and acts to regulate morning-specific hypocotyl growth.	0.804191
AK321428	A_96_P189139	folded petals	AT5G53390	O-acyltransferase (WSD1-like) family protein	0.803835
AK328035	A_96_P115717	inner membrane transport protein	AT5G20380	Encodes an inorganic phosphate transporter (PHT4	0.802897
AK322534	A_96_P106354	auxilin-like protein	AT4G12770	Chaperone DnaJ-domain superfamily protein	0.801294
BI929419	A_96_P204619	glucosyl transferase	AT4G34135	The At4g34135 gene encodes a flavonol 7-O-glucosyltransferase (EC 2.4.1.237) that glucosylates also with a 20 fold lower activity flavonols (kaempferol and quercetin) at the 3-O-position.	0.800907	0.450595
TA53917_4081	A_96_P115187	subtilisin-like protease	AT3G14240	Subtilase family protein	0.800633	-0.57982
AK329218	A_96_P144171	lpp3 (lipid phosphate phosphatase 3) phosphatidate phosphatase	AT3G02600	Encodes phosphatidic acid phosphatase. Expressed during germination.	0.799729
BI209918	A_96_P022931	xyloglucan endotransglucosylase hydrolase protein 2	AT4G18990	xyloglucan endotransglucosylase/hydrolase 29 (XTH29)	0.799722
TA48364_4081	A_96_P106499	---NA---	AT5G28300	Duplicated homeodomain-like superfamily protein	0.799287
BT012922	A_96_P016526	dna-binding protein	AT1G69780	Encodes a homeodomain leucine zipper class I (HD-Zip I) protein.	0.798596
BE354206	A_96_P072484	heat shock	AT4G09350	Chaperone DnaJ-domain superfamily protein	0.794583
AK324340	A_96_P168164	imp dehydrogenase	AT4G36910	Encodes a single cystathionine beta-synthase domain-containing protein. Modulates development by regulating the thioredoxin system.	0.793409
AK323997	A_96_P002431	zinc finger	AT1G66140	Encodes a zinc finger protein containing only a single zinc finger.	0.793407
BM411979	A_96_P023806	protein	AT3G02750	Protein phosphatase 2C family protein	0.792836
DB714898	A_96_P237677	ubiquitin-conjugating enzyme	AT1G64230	ubiquitin-conjugating enzyme 28 (UBC28)	0.792656
AK328745	A_96_P002336	60s ribosomal protein	AT1G53560	Ribosomal protein L18ae family	0.792443
TA40962_4081	A_96_P183184	assembly protein	AT5G44316	Stabilizer of iron transporter SufD superfamily protein	0.790802
BW688448	A_96_P082014	seven-transmembrane-domain protein 1	AT1G66770	Nodulin MtN3 family protein	0.789866
AK329236	A_96_P157761	protein	AT2G32280	Protein of unknown function (DUF1218)	0.789862
TA41831_4081	A_96_P084064	protein	AT1G73000	Encodes a member of the PYR (pyrabactin resistance )/PYL(PYR1-like)/RCAR (regulatory components of ABA receptor) family proteins with 14 members. PYR/PYL/RCAR family proteins function as abscisic acid sensors. Mediate ABA-dependent regulation of protein phosphatase 2Cs ABI1 and ABI2.	0.789535
AK325715	A_96_P013291	wrky transcription	AT2G30590	WRKY21	0.788199
AK323891	A_96_P135027	protein	AT5G22620	encodes a putative 2-carboxy-D-arabinitol 1-phosphate phosphatase	0.788095	-0.58607
BT013978	A_96_P018996	quinone oxidoreductase-like protein	AT5G16990	molecular function has not been defined, was shown involved in oxidative stress tolerance.	0.787433
BI926404	A_96_P203044	transposon mutator sub- expressed	AT5G13600	Phototropic-responsive NPH3 family protein	0.787389
AK322449	A_96_P029536	soul heme-binding protein	AT5G20140	SOUL heme-binding family protein	0.782808	-0.15929
TA50550_4081	A_96_P022131	1-o-acylceramide synthase	AT1G27480	alpha/beta-Hydrolases superfamily protein	0.78277	-0.28319
BI935975	A_96_P207399	copia-type reverse transcriptase-like protein	AT1G48720	unknown protein	0.782506
AK322252	A_96_P031091	dnaj protein homolog atj3	AT2G22360	DNAJ heat shock family protein	0.781988	-0.207
AK322252	A_96_P031091	dnaj protein homolog atj3	AT3G08910	DNAJ heat shock family protein	0.781988
TA38987_4081	A_96_P094414	protein binding	AT5G63160	BTB and TAZ domain protein. Short-lived nuclear-cytoplasmic protein targeted for degradation by the 26S proteosome pathway. Acts redundantly with BT2 and BT3 during female gametophyte development.	0.781791				-2.40373
BG629607	A_96_P006366	senescence-associated protein 12	AT4G35985	Senescence/dehydration-associated protein-related	0.781311				-2.32526
TA50196_4081	A_96_P108472	ubiquitin-specific protease	AT4G24560	Encodes a ubiquitin-specific protease. There is no evidence for a phenotype in ubp16-1 mutants, however, double mutant analysis with ubp15 mutants reveals a role for UBP16 in plant development and cell proliferation.	0.781153	0.224172
TA51098_4081	A_96_P109292	fringe-related protein	AT1G01570	FUNCTIONS IN: transferase activity, transferring glycosyl groups	0.779171
AK320079	A_96_P049151	at1g68530 t26j14_10	AT1G68530	Encodes KCS6, a member of the 3-ketoacyl-CoA synthase family involved in the biosynthesis of VLCFA (very long chain fatty acids).	0.778585	-0.33457
AI774397	A_96_P134962	protein	AT1G31320	LOB domain-containing protein 4 (LBD4)	0.778386
AW224150	A_96_P155141	protein	AT1G76250	unknown protein	0.778291				-2.13102
AK322650	A_96_P097459	glutathione s-transferase	AT1G10360	Encodes glutathione transferase belonging to the tau class of GSTs. Naming convention according to Wagner et al. (2002).	0.778232	-0.45668
GO374893	A_96_P091364	protein	AT1G09840	shaggy-like protein kinase 41 (SK41)	0.778126	0.173116
AK322916	A_96_P061651	iq calmodulin-binding motif family expressed	AT4G14750	IQ-domain 19 (IQD19)	0.776818				2.19099
AK322202	A_96_P053571	atp binding	AT3G27750	Encodes a pentatricopeptide repeat (PPR) protein required for the splicing of specific group II introns. Null alleles are embryo lethal.	0.776722
AK326195	A_96_P155116	exp6	AT2G28950	Encodes an expansin. Naming convention from the Expansin Working Group (Kende et al, 2004. Plant Mol Bio). Involved in the formation of nematode-induced syncytia in roots of Arabidopsis thaliana.	0.776243	-0.91926			2.21684
AK326195	A_96_P155116	exp6	AT2G39700	putative expansin. Naming convention from the Expansin Working Group (Kende et al, 2004. Plant Mol Bio). Involved in the formation of nematode-induced syncytia in roots of Arabidopsis thaliana.	0.776243	-0.33531
AK324086	A_96_P190874	gibberellin induced protein	AT2G30810	Gibberellin-regulated family protein	0.775495
BI928208	A_96_P203999	protein	AT4G16400	unknown protein	0.775158
AK321937	A_96_P015641	exonuclease family protein	AT1G74390	Polynucleotidyl transferase, ribonuclease H-like superfamily protein	0.77488
AK321937	A_96_P015641	exonuclease family protein	AT5G07710	Polynucleotidyl transferase, ribonuclease H-like superfamily protein	0.77488
AK321937	A_96_P015641	exonuclease family protein	AT5G61390	Polynucleotidyl transferase, ribonuclease H-like superfamily protein	0.77488				-2.23751
BI926582	A_96_P203179	receptor protein kinase clavata1	AT5G61480	PHLOEM INTERCALATED WITH XYLEM (PXY)	0.773521	-0.18866
AK325111	A_96_P230314	oligopeptide transporter opt family	AT4G10770	oligopeptide transporter	0.773468	-0.45726
AK321819	A_96_P229159	protein	AT4G13820	Leucine-rich repeat (LRR) family protein	0.773265	0.241871
BF097495	A_96_P181894	domain found in egl- and pleckstrin family expressed	AT3G11920	glutaredoxin-related	0.77146
AK325252	A_96_P053876	metal ion binding	AT5G63530	Farnesylated protein that binds metals.	0.768973	-0.34976
AK324689	A_96_P122477	protein	AT4G19810	ChiC encodes a Class V chitinase that is a part of glycoside hydrolase family 18 based on CAZy groupings. It appears to primarily act as an exochitinase in vitro where it predominantly cleaves a chitobiose (GlcNAc)2 residue from the non-reducing end of a chitin oligosaccharide. However, it shows some minor endochitinase activity in vitro, as well. A putative 24 amino-acid signal peptide may direc…	0.768389
AK320666	A_96_P058361	auxin-induced protein	AT3G18200	nodulin MtN21-like transporter family protein	0.768058
AW735818	A_96_P163476	sirohydrochlorin ferrochelatase	AT1G50170	encodes sirohydrochlorin ferrochelatase catalyzing the last step of the siroheme biosynthesis	0.767791
AK325274	A_96_P038571	ubiquitin-conjugating enzyme e2-17 kda	AT1G64230	ubiquitin-conjugating enzyme 28 (UBC28)	0.767567
TA46480_4081	A_96_P045216	heavy-metal-associated domain-containing protein	AT5G02600	Heavy metal transport/detoxification superfamily protein	0.767097
TA46789_4081	A_96_P134717	protein	AT2G41250	Haloacid dehalogenase-like hydrolase (HAD) superfamily protein	0.766006	0.772488
DB684274	A_96_P071704	protein	AT2G42975	unknown protein	0.764725
AK321629	A_96_P120727	kanadi-like transcription factor feathered	AT1G32240	Encodes a member of the KANADI family of putative transcription factors. Together with KAN1, this gene appears to be involved in the development of the carpel and the outer integument of the ovule.Along with KAN1 and KAN4 appears to regulate the proper localization of PIN1 in early embryogenesis.	0.763827
AK323859	A_96_P036371	chloroplast-targeted copper	AT3G06130	Heavy metal transport/detoxification superfamily protein	0.763783	-0.28507
AK324169	A_96_P254597	mee55 (maternal effect embryo arrest 55)	AT3G24460	Serinc-domain containing serine and sphingolipid biosynthesis protein	0.763197
AK324169	A_96_P254597	mee55 (maternal effect embryo arrest 55)	AT4G13345	maternal effect embryo arrest 55 (MEE55)	0.763197
AK323186	A_96_P230709	protein	AT1G79770	Protein of unknown function (DUF1677)	0.763092
AK323596	A_96_P067021	polyneuridine-aldehyde esterase	AT2G23610	Encodes a protein shown to have carboxylesterase activity, methyl IAA esterase activity, and methyl jasmonate esterase activity in vitro. This protein does not act on methyl salicylate, MeGA4, or MEGA9 in vitro.	0.76141	-0.76738
AK326391	A_96_P235019	protein	AT5G53110	RING/U-box superfamily protein	0.761385	0.213158
AI898673	A_96_P109717	protein	AT5G09800	ARM repeat superfamily protein	0.75996
AK327853	A_96_P213329	hth fad binding aldehyde-lyase mandelonitrile lyase	AT1G12570	Glucose-methanol-choline (GMC) oxidoreductase family protein	0.757562
AI485291	A_96_P040736	protein	AT3G20640	basic helix-loop-helix (bHLH) DNA-binding superfamily protein	0.757215
AK320821	A_96_P220134	protein	AT2G21280	A nuclear-encoded, plastid-targeted protein (AtSulA) whose overexpression causes severe yet stochastic plastid (shown in chloroplasts and leucoplasts) division defects. The protein does not appear to interact with either AtFtsZ proteins when studied in a yeast two-hybrid system.	0.756946	-0.33204
TA54983_4081	A_96_P065716	protein	AT5G42900	cold regulated gene 27 (COR27)	0.756123
AK322218	A_96_P032201	rpm1-interacting protein 4	AT2G04410	RPM1-interacting protein 4 (RIN4) family protein	0.754665
DB682785	A_96_P070434	protein	AT5G60460	Preprotein translocase Sec, Sec61-beta subunit protein	0.75409
AK328214	A_96_P001566	protein binding protein	AT1G73760	RING/U-box superfamily protein	0.753493
AK324877	A_96_P233224	phloem protein 2	AT4G19840	encodes a phloem lectin, similar to phloem lectin in cucumber and celery. Gene is expressed in the phloem, predominantly in the companion cells.	0.752021	-0.35733
TA56694_4081	A_96_P126722	---NA---	AT5G28150	Plant protein of unknown function (DUF868)	0.751794
AW931770	A_96_P167449	f-box family protein	AT2G02360	phloem protein 2-B10 (PP2-B10)	0.751716
BE436113	A_96_P208189	histidine decarboxylase	AT1G43710	Encodes a serine decarboxylase that is involved in ethanolamine metabolism and is crucial for plant growth.	0.750372	-0.4349
BG127556	A_96_P003686	protein	AT1G70550	Protein of Unknown Function (DUF239)	0.749981
TA51168_4081	A_96_P109387	serine-threonine protein plant-	AT3G53380	Concanavalin A-like lectin protein kinase family protein	0.74958
AW443365	A_96_P156691	50s ribosomal protein l9	AT3G44890	Plastid ribosomal protein CL9	0.749559	-1.46843
AK320360	A_96_P067651	nodulin-like protein	AT2G28120	Major facilitator superfamily protein	0.749555				-2.40652
AK323340	A_96_P168469	zinc finger (c3hc4-type ring finger) family protein	AT4G35840	RING/U-box superfamily protein	0.749466
TA56016_4081	A_96_P123917	cop1 regulatory protein	AT2G32950	Represses photomorphogenesis and induces skotomorphogenesis in the dark. Contains a ring finger zinc-binding motif, a coiled-coil domain, and several WD-40 repeats, similar to G-beta proteins. The C-terminus has homology to TAFII80, a subunit of the TFIID component of the RNA polymerase II of Drosophila. Nuclear localization in the dark and cytoplasmic in the light.	0.749284
AK329013	A_96_P149221	protein	AT5G02020	Encodes a protein involved in salt tolerance, names SIS (Salt Induced Serine rich).	0.74873	0.275169		2.77941	2.26399
AK329013	A_96_P149221	protein	AT5G59080	unknown protein	0.74873				-3.04673
BT013488	A_96_P017756	protein	AT3G19610	Plant protein of unknown function (DUF936)	0.748078
DB680776	A_96_P046801	serine-threonine protein plant-	AT3G19320	Leucine-rich repeat (LRR) family protein	0.747653
AK319853	A_96_P054776	PREDICTED: hypothetical protein [Vitis vinifera]	AT1G32690	unknown protein	0.747071
AK320503	A_96_P119172	protein	AT2G31160	LIGHT SENSITIVE HYPOCOTYLS 3 (LSH3)	0.746698
AK324343	A_96_P043806	protein	AT2G15730	P-loop containing nucleoside triphosphate hydrolases superfamily protein	0.746251
AK324343	A_96_P043806	protein	AT3G50620	P-loop containing nucleoside triphosphate hydrolases superfamily protein	0.746251
BI929882	A_96_P204799	protein	AT5G06990	Protein of unknown function, DUF617	0.746186
AK321957	A_96_P070224	pentatricopeptide repeat-containing	AT4G25000	Predicted to be secreted protein based on signalP prediction. Involved in starch mobilization. Mutants are defective in alpha-amylase activity. (Note: AMY1 has been found in the literature to be referred to as AMY3, which is not to be confused with AMY3/At1g69830).	0.745623	0.217616		2.72484
AI486599	A_96_P131132	chlorophyll a expressed	AT1G44446	Encodes chlorophyllide <i>a</i> oxygenase which converts chlorophyllide <i>a</i> to chlorophyllide <i>b</i> by catalyzing two successive hydroxylations at the 7-methyl group of chlorophyllide <i>a</i> . Mutants are deficient in pigments that associate with thylakoid membrane proteins, lacking chlorophyll <i>b</i> and light-harvesting proteins of photosystem II. The protein was shown through cross…	0.744715	-0.66154			2.32905
BG127283	A_96_P050591	zinc knuckle (cchc-type) family protein	AT5G20220	zinc knuckle (CCHC-type) family protein	0.744482	-0.25029
AK319894	A_96_P090644	heat shock protein 83	AT5G56000	HEAT SHOCK PROTEIN 81.4 (Hsp81.4)	0.744229	0.978735
AK329245	A_96_P163421	protein	AT3G59440	Calcium-binding EF-hand family protein	0.74389
AK329245	A_96_P163421	protein	AT4G03290	EF hand calcium-binding protein family	0.74389
AW218481	A_96_P152446	protein	AT2G34990	RING/U-box superfamily protein	0.743484
GO373329	A_96_P045876	methionine sulfoxide reductase type	AT4G04800	methionine sulfoxide reductase B3 (MSRB3)	0.742237	0.347077
TA55583_4081	A_96_P122112	at5g10150-like protein	AT5G10150	FUNCTIONS IN: molecular_function unknown	0.741508
GO376166	A_96_P075074	gibberellin 2-oxidase	AT1G78550	2-oxoglutarate (2OG) and Fe(II)-dependent oxygenase superfamily protein	0.741332	0.20837
GO376166	A_96_P075074	gibberellin 2-oxidase	AT2G38240	2-oxoglutarate (2OG) and Fe(II)-dependent oxygenase superfamily protein	0.741332			-4.27717	-8.18977
BT013459	A_96_P268488	homeodomain transcription factor	AT2G35940	Encodes a member of the BEL-like homeodomain protein family. Ecotopic expression in the embryo sac leads to defects in nuclear migration and cellularization and embryo sacs with multiple egg cells. Loss of function alleles have no female gametophyte defects. The ecotopic expression phenotype requires KNAT3 because it can be suppressed by loss of KNAT3 function alleles. Localized to the nucleus bu…	0.740223	0.317991
AK324508	A_96_P189229	protein	AT4G29100	basic helix-loop-helix (bHLH) DNA-binding superfamily protein	0.738707
AF093141	A_96_P066656	asr2	AT3G44260	Encodes one of the homologs of the yeast CCR4-associated factor 1: AT3G44260 (CAF1a), AT5G22250 (CAF1b). Has mRNA deadenylation activity. Also plays a role in plant defense responses.	0.738491
AF093141	A_96_P066656	asr2	AT5G17230	Encodes phytoene synthase.	0.738491	-0.5897
DB685072	A_96_P066616	cytochrom p450-like protein	AT3G32047	Cytochrome P450 superfamily protein	0.737981
TA44830_4081	A_96_P102914	protein	AT4G23430	NAD(P)-binding Rossmann-fold superfamily protein	0.736648
AK324064	A_96_P127357	protein	AT3G51370	Protein phosphatase 2C family protein	0.736522	0.367952
AK321292	A_96_P058476	alpha beta fold family protein	AT2G47630	alpha/beta-Hydrolases superfamily protein	0.736454	-0.25617
AW626149	A_96_P160721	lrr receptor protein kinase	AT2G23950	Leucine-rich repeat protein kinase family protein	0.736195
TA55940_4081	A_96_P123587	nitrate transporter	AT1G33440	Major facilitator superfamily protein	0.736175
GO376135	A_96_P155086	eukaryotic initiation factor 5a	AT1G69410	Encodes eIF5A-2, a putative eukaryotic translation initiation factor. There are three eIF5A coding genes in Arabidopsis: eIF5A-1/At1g13950, eIF5A-2/At1g26630 and eIF5A-3/At1g69410.	0.735247	0.396482
GO376135	A_96_P155086	eukaryotic initiation factor 5a	AT5G38420	Encodes a member of the Rubisco small subunit (RBCS) multigene family: RBCS1A (At1g67090), RBCS1B (At5g38430), RBCS2B (At5g38420), and RBCS3B (At5g38410).	0.735247
AI489432	A_96_P132307	pollen specific protein	AT3G13400	SKU5 similar 13 (sks13)	0.735225
AK324965	A_96_P081979	protein	AT1G24040	Acyl-CoA N-acyltransferases (NAT) superfamily protein	0.734497
BI925360	A_96_P046911	protein	AT3G18280	Bifunctional inhibitor/lipid-transfer protein/seed storage 2S albumin superfamily protein	0.733794
TA53654_4081	A_96_P114112	dna binding	AT2G41130	basic helix-loop-helix (bHLH) DNA-binding superfamily protein	0.732929
AW455353	A_96_P157481	protein	AT1G62870	unknown protein	0.732335
AK330014	A_96_P245175	fiber protein fb34	AT3G15480	Protein of unknown function (DUF1218)	0.732037	-0.5233
AK323977	A_96_P209109	mip pip subfamily	AT2G37170	a member of the plasma membrane intrinsic protein subfamily PIP2. localizes to the plasma membrane and exhibits water transport activity in Xenopus oocyte. expressed specifically in the vascular bundles and protein level increases slightly during leaf dev	0.731829
AK325155	A_96_P073794	gtp-binding protein	AT5G59840	Ras-related small GTP-binding family protein	0.730215	0.178631
AF512549	A_96_P013156	alkaline alpha-galactosidase seed imbibition protein	AT1G55740	seed imbibition 1 (SIP1)	0.729561
AK247463	A_96_P048346	protein	AT4G33565	RING/U-box superfamily protein	0.72916
TA49256_4081	A_96_P107494	homeodomain protein	AT5G02030	Mutant has additional lateral organs and phyllotaxy defect. Encodes a homeodomain transcription factor. Has sequence similarity to the Arabidopsis ovule development regulator Bell1. Binds directly to the AGAMOUS cis-regulatory element. Its localization to the nucleus is dependent on the coexpression of either STM or BP.	0.72909
AK319443	A_96_P248782	transcription factor lim	AT2G39900	Encodes a member of the Arabidopsis LIM proteins: a family of actin bundlers with distinct expression patterns. WLIM1, WLIM2a, and WLIM2b are widely expressed, whereas PLIM2a, PLIM2b, and PLIM2c are predominantly expressed in pollen. Regulates actin cytoskeleton organization.	0.727292	-0.37368
AK319443	A_96_P248782	transcription factor lim	AT3G55770	Encodes a member of the Arabidopsis LIM proteins: a family of actin bundlers with distinct expression patterns. WLIM1, WLIM2a, and WLIM2b are widely expressed, whereas PLIM2a, PLIM2b, and PLIM2c are predominantly expressed in pollen. Regulates actin cytoskeleton organization.	0.727292
AI488136	A_96_P125422	protein	AT1G12380	unknown protein	0.726906
AK321179	A_96_P251422	atp binding	AT5G64430	Octicosapeptide/Phox/Bem1p family protein	0.726705
ES891224	A_96_P058981	myb transcription factor	AT1G74840	Homeodomain-like superfamily protein	0.725922
BW690043	A_96_P045936	glutathione s-transferase	AT1G17180	Encodes glutathione transferase belonging to the tau class of GSTs. Naming convention according to Wagner et al. (2002).	0.725853
AK324652	A_96_P059731	thiol-disulphide oxidoreductase dcc	AT1G52590	Putative thiol-disulphide oxidoreductase DCC	0.725216	0.182993
AI895008	A_96_P139552	hypothetical protein [Vitis vinifera]	AT5G67550	unknown protein	0.723513
AW624017	A_96_P159536	auxin-responsive family protein	AT5G20810	SAUR-like auxin-responsive protein family	0.723479
AK320855	A_96_P116482	protein	AT1G26620	Plant protein of unknown function (DUF863)	0.723084
BM534947	A_96_P002396	cytochrome p450	AT3G32047	Cytochrome P450 superfamily protein	0.722848
AK321618	A_96_P075089	nucleic acid binding	AT1G03840	MGP is a nuclear-localized putative transcription factor with three zinc finger domains. MGP can interact with three proteins implicated in root patterning: SCR, SHR, and JKD in Y2H assays, and these interactions depend on the first zinc finger in MGP. MGP appears to be a direct transcriptional target of SHR and SCR, based on promoter binding assays, though it is not expressed in the QC, based on…	0.722074
AK327571	A_96_P030026	dna binding	AT4G03170	AP2/B3-like transcriptional factor family protein	0.721698
AI485569	A_96_P055376	xyloglucan endotransglucosylase hydrolase protein 2	AT4G18990	xyloglucan endotransglucosylase/hydrolase 29 (XTH29)	0.721663
AK320556	A_96_P092889	anionic peroxidase	AT5G05340	Peroxidase superfamily protein	0.720591	0.240073		2.43421
AK324509	A_96_P151661	protein	AT4G36530	alpha/beta-Hydrolases superfamily protein	0.719671	-0.50259
BI203276	A_96_P053236	protein	AT5G13290	Encodes a protein with predicted Ser/Thr kinase activity and membrane localization that is involved in the CLV3 signaling pathway that represses WUS expression in the meristem. Loss of function of CRN can suppress the phenotype caused by overexpression of CLV3. SOL2 isolated as a suppressor of root- specific overexpression of CLE19, a clavata3 like gene. sol2 partially suppresses the short root p…	0.719481
AI778731	A_96_P033646	protein kinase	AT1G70520	Encodes a cysteine-rich receptor-like protein kinase.	0.719465	0.5605
AK247233	A_96_P126962	f-box family protein	AT2G16365	F-box family protein	0.718865
BG130796	A_96_P188054	protein	AT1G70550	Protein of Unknown Function (DUF239)	0.716264
AK326792	A_96_P115212	protein	AT4G27020	unknown protein	0.715187
AK320025	A_96_P211704	protein	AT4G16360	5'-AMP-activated protein kinase beta-2 subunit protein	0.714656
BW686484	A_96_P003876	protein	AT3G54260	Encodes a member of the TBL (TRICHOME BIREFRINGENCE-LIKE) gene family containing a plant-specific DUF231 (domain of unknown function) domain. TBL gene family has 46 members, two of which (TBR/AT5G06700 and TBL3/AT5G01360) have been shown to be involved in the synthesis and deposition of secondary wall cellulose, presumably by influencing the esterification state of pectic polymers. A nomenclature…	0.712999	-0.17809			-2.603
AK327524	A_96_P120347	gibberellin receptor	AT5G62180	carboxyesterase 20 (CXE20)	0.71185
AK322681	A_96_P229964	protein	AT5G11970	Protein of unknown function (DUF3511)	0.710973	0.444764
BI931860	A_96_P205559	protein	AT1G65810	P-loop containing nucleoside triphosphate hydrolases superfamily protein	0.710329
TA36177_4081	A_96_P145301	chitinase	AT1G02360	Chitinase family protein	0.709071
TA36177_4081	A_96_P145301	chitinase	AT4G01700	Chitinase family protein	0.709071	0.28544
AK247208	A_96_P084069	cycling dof factor 2	AT1G26790	Dof-type zinc finger DNA-binding family protein	0.709063
FS193948	A_96_P062556	hypothetical protein LOC100272388 [Zea mays]	AT3G09110	Protein of unknown function (DUF674)	0.708609
AK321840	A_96_P057991	protein	AT5G63300	Ribosomal protein S21 family protein	0.708571
AK323450	A_96_P067561	mutt domain	AT5G47240	nudix hydrolase homolog 8 (NUDT8)	0.708403	-0.52433		-2.47087
FS203627	A_96_P062381	auxin influx carrier component	AT2G21050	Encodes LAX2 (LIKE AUXIN RESISTANT), a member of the AUX1 LAX family of auxin influx carriers. Required for the establishment of embryonic root cell organization.	0.708227	-0.38014
BE449686	A_96_P043836	nbs-coding resistance gene analog	AT1G50180	NB-ARC domain-containing disease resistance protein	0.708201
BP880647	A_96_P210949	protein	AT2G14120	Encodes a dynamin related protein. DRPs are self-assembling GTPasse involved in fission and fusion of membranes. DRP3B functions in mitochondrion and peroxisome fission in combination with DRP3A.	0.7078	0.268633
BI931952	A_96_P006981	pectate lyase	AT1G67750	Pectate lyase family protein	0.705955	-0.74038
AK326420	A_96_P209104	protein cobra	AT5G60920	Encodes a glycosylphosphatidylinositol-anchored protein localized primarily in the plasma membrane of the longitudinal sides of root cells. Necessary for oriented cell expansion in Arabidopsis. Cob mutants have abnormal roots that expand radially rather than longitudinally under certain growth conditions.	0.70569	-0.70432
AK325860	A_96_P055751	homeodomain transcription factor	AT2G35940	Encodes a member of the BEL-like homeodomain protein family. Ecotopic expression in the embryo sac leads to defects in nuclear migration and cellularization and embryo sacs with multiple egg cells. Loss of function alleles have no female gametophyte defects. The ecotopic expression phenotype requires KNAT3 because it can be suppressed by loss of KNAT3 function alleles. Localized to the nucleus bu…	0.705565	0.317991
FS189502	A_96_P116952	dtdp-glucose 4-6-	AT2G28760	UDP-XYL synthase 6 (UXS6)	0.705348
AI488252	A_96_P131797	protein	AT3G52980	Zinc finger (CCCH-type) family protein / RNA recognition motif (RRM)-containing protein	0.705014
AK320616	A_96_P227819	protein	AT2G43680	IQ-domain 14 (IQD14)	0.704365
AK320616	A_96_P227819	protein	AT4G14750	IQ-domain 19 (IQD19)	0.704365				2.19099
AK327720	A_96_P117762	sugar transporter	AT5G16150	Encodes a putative plastidic glucose transporter.	0.702994	-0.27233
BI934878	A_96_P206864	inositol hexaphosphate kinase	AT5G61760	Encodes an inositol polyphosphate 3-/6-/5-kinase that is localized to the nucleus. Able to complement a mutation in a yeast transcriptional regulator gene (ARG82/IPK2).	0.702569	0.353376
AK247885	A_96_P065591	phosphoribosyl pyrophosphate synthetase	AT1G32380	Encodes a P-dependent phosphoribosyl pyrophosphate (PRPP) synthase.	0.702222
AK321436	A_96_P121797	protein binding	AT1G20990	Cysteine/Histidine-rich C1 domain family protein	0.70213
DB685034	A_96_P228534	protein	AT5G59560	Encodes a novel protein conserved in higher eukaryotes. Normal function of the protein is required for normal oscillator function during circadian rhythm. Mutant analyses also suggest a role in phytochrome B (phyB)-mediated light signaling.	0.701909
BT012819	A_96_P066981	protein	AT2G46100	Nuclear transport factor 2 (NTF2) family protein	0.701727
TA49039_4081	A_96_P107209	cytochrome	AT5G04330	Cytochrome P450 superfamily protein	0.701469
BG126739	A_96_P118577	receptor like protein kinase	AT5G03140	Concanavalin A-like lectin protein kinase family protein	0.699859
AK328884	A_96_P127367	zinc finger (c3hc4-type ring finger) family protein	AT4G03965	RING/U-box superfamily protein	0.697287
BT013146	A_96_P161971	diacylglycerol kinase	AT4G28130	diacylglycerol kinase 6 (DGK6)	0.696961
AW928868	A_96_P165346	disease resistance protein	AT3G14470	NB-ARC domain-containing disease resistance protein	0.696364	0.166899
AK326564	A_96_P098304	glycine-rich protein	AT4G22740	glycine-rich protein	0.69632	0.32198
BE344414	A_96_P170519	ring finger	AT3G48030	hypoxia-responsive family protein / zinc finger (C3HC4-type RING finger) family protein	0.696269
CD002133	A_96_P224684	ubiquitin-conjugating enzyme e2 i	AT1G64230	ubiquitin-conjugating enzyme 28 (UBC28)	0.696127
CD002133	A_96_P224684	ubiquitin-conjugating enzyme e2 i	AT3G57870	Encodes a SUMO liagse that directs the attachment of the small protein SUMO to target proteins via an isopeptide bond. This enzyme is localized to the nucleus and plants with reduced levels of this protein show higher sensitivity to ABA in root growth inhibition assays. It has high similarity to the yeast UBC9 SUMO ligase and is sometimes referred to by that name.	0.696127
AW039406	A_96_P149021	s-locus lectin protein kinase family protein	AT4G27300	S-locus lectin protein kinase family protein	0.695971	-0.18944
AK329161	A_96_P173394	protein	AT4G38960	B-box type zinc finger family protein	0.695784	0.248541
AI772035	A_96_P133917	protein	AT3G11340	Encodes a glucosyltransferase that conjugates isoleucic acid and modulates plant defense and senescence.	0.695602	0.256189
AK319871	A_96_P024646	dormancy auxin associated family protein	AT1G56220	Dormancy/auxin associated family protein	0.694905	-0.28304
AK324055	A_96_P031351	j domain-containing protein	AT5G03560	Tetratricopeptide repeat (TPR)-like superfamily protein	0.694741
AK247438	A_96_P085724	desiccation-associated protein	AT4G04900	encodes a member of a novel protein family that contains contain a CRIB (for Cdc42/Rac-interactive binding) motif required for their specific interaction with GTP-bound Rop1 (plant-specific Rho GTPase). Most similar to RIC9 and RIC11 (subfamily group I). Gene is expressed predominantly in roots, leaves, and seedlings.	0.694027
AK321605	A_96_P091144	vacuolar-processing enzyme	AT1G08750	Peptidase C13 family	0.693931
DY523708	A_96_P026836	nitrate reductase	AT5G20080	FAD/NAD(P)-binding oxidoreductase	0.693448
AK327988	A_96_P097529	strong similarity to arabidopsis rev3c (gb	AT1G04280	P-loop containing nucleoside triphosphate hydrolases superfamily protein	0.693434
AK328231	A_96_P104184	cytochrome p450	AT3G14690	putative cytochrome P450	0.693376
AK328231	A_96_P104184	cytochrome p450	AT5G04330	Cytochrome P450 superfamily protein	0.693376
BI208410	A_96_P197959	ran gtpase binding	AT5G12350	Regulator of chromosome condensation (RCC1) family with FYVE zinc finger domain	0.693316
AK328802	A_96_P045271	gtp-binding protein	AT5G03530	Encodes a member of the Rab GTPase family of proteins. This protein interacts with the tail region of a myosin XI protein (AT5G43900) in a GTP-dependent manner. CFP:RabC2a appears to co-localize with peroxisomes.	0.692974
AK328802	A_96_P045271	gtp-binding protein	AT5G59840	Ras-related small GTP-binding family protein	0.692974	0.178631
AK321697	A_96_P072284	transcriptional coactivator-like protein	AT2G42680	One of three genes in A. thaliana encoding multiprotein bridging factor 1, a highly conserved transcriptional coactivator. May serve as a bridging factor between a bZIP factor and TBP. Its expression is developmentally regulated.	0.692415	0.590772
AK321697	A_96_P072284	transcriptional coactivator-like protein	AT3G58680	One of three genes in A. thaliana encoding multiprotein bridging factor 1, a highly conserved transcriptional coactivator. May serve as a bridging factor between a bZIP factor and TBP. Its expression is developmentally regulated.	0.692415
TA44679_4081	A_96_P140232	protein	AT1G08800	Protein of unknown function, DUF593	0.691619	0.143663
BF113854	A_96_P014651	pi starvation-induced protein	AT1G71950	Proteinase inhibitor, propeptide	0.690691
DB698920	A_96_P006311	protein	AT5G43260	chaperone protein dnaJ-related	0.690117
BI206269	A_96_P052996	expp1 protein precursor	AT3G44150	unknown protein	0.689969
AK329090	A_96_P199889	protein	AT4G21450	PapD-like superfamily protein	0.689823	0.376309
AW622160	A_96_P158311	cucumisin	AT5G67090	Subtilisin-like serine endopeptidase family protein	0.68968				-2.27254
BE432318	A_96_P172509	protein	AT4G18810	NAD(P)-binding Rossmann-fold superfamily protein	0.686743	-0.23978
AK319918	A_96_P126182	p450 hydroxylase	AT3G32047	Cytochrome P450 superfamily protein	0.686396
BT012990	A_96_P262012	aminotransferase family protein	AT5G36160	Encodes an L-tyrosine aminotransferase.	0.686385	-0.36849
AK319692	A_96_P225499	myb transcription factor	AT3G09600	Encodes a MYB-like transcription factor similar to CIRCADIAN CLOCK-ASSOCIATED1 (CCA1) and ELONGATED HYPOCOTYL (LHY). Involved in the regulation of circadian clock by modulating the pattern of histone 3 (H3) acetylation.	0.685668	0.216389
AK324758	A_96_P058986	protein	AT1G51940	Encodes a LysM-containing receptor-like kinase. Induction of chitin-responsive genes by chitin treatment is not blocked in the mutant.	0.685184	-0.28217
AI487405	A_96_P131462	protein	AT5G16560	Encodes a KANADI protein (KAN) that regulates organ polarity in Arabidopsis. KAN is required for abaxial identity in both leaves and carpels, and encodes a nuclear-localized protein in the GARP family of putative transcription factors. Together with KAN2, this gene appears to be involved in the development of the carpel and the outer integument of the ovule.Along with KAN2 and KAN4, KAN1 appears …	0.684866
AK321858	A_96_P068051	ran gtpase binding	AT5G12350	Regulator of chromosome condensation (RCC1) family with FYVE zinc finger domain	0.683324
DB697510	A_96_P231389	digalactosyldiacylglycerol synthase 1	AT3G11670	Responsible for the final assembly of galactolipids in photosynthetic membranes. Provides stability to the PS I core complex (e.g. subunits PsaD, PsaE).	0.681738
BI933521	A_96_P206174	short internodes 2	AT3G51060	A member of SHI gene family. Arabidopsis thaliana has ten members that encode proteins with a RING finger-like zinc finger motif. Despite being highly divergent in sequence, many of the SHI-related genes are partially redundant in function and synergistically promote gynoecium, stamen and leaf development in Arabidopsis. STY1/STY2 double mutants showed defective style, stigma as well as serrated …	0.68099
BG713780	A_96_P008456	proteinase inhibitor i	AT2G38870	Predicted to encode a PR (pathogenesis-related) peptide that belongs to the PR-6 proteinase inhibitor family. Six putative PR-6-type protein encoding genes are found in Arabidopsis: At2g38900, At2g38870, At5g43570, At5g43580, At3g50020 and At3g46860.	0.680817
EF121545	A_96_P086484	nph4 (non-phototrophic hypocotyl) dna binding transcription activator transcription factor transcription regulator	AT5G20730	Encodes an auxin-regulated transcriptional activator. Activates expression of IAA1 and IAA9 in the presence of auxin. Mutants affect blue light and gravitropic and auxin mediated growth responses. Together with AUX19, it is involved in the response to ethylene. In the arf7 arf19 double mutant, several auxin-responsive genes (e.g. IAA5, LBD16, LBD29 and LBD33) are no longer upregulated by auxin.	0.680708	0.230335
AK325600	A_96_P060576	cytochrome p450	AT2G45550	member of CYP76C	0.68031
AK325600	A_96_P060576	cytochrome p450	AT3G61035	Cytochrome P450 superfamily protein	0.68031
AK325600	A_96_P060576	cytochrome p450	AT5G04330	Cytochrome P450 superfamily protein	0.68031
AB015675	A_96_P000086	copalyl diphosphate synthase	AT4G16730	In the Col ecotype, no functional protein is encoded at this locus due to the presence of a two-base (AT) insertion 184 nucleotides downstream of the start codon leading to a frame shift and premature translational termination. However, in the Ws ecotype, a functional terpene synthase that localizes to the chloroplast is encoded at this locus. It can catalyze the synthesis of (E)-beta-ocimene and…	0.679996
BT014388	A_96_P251157	protein	AT1G67360	Rubber elongation factor protein (REF)	0.679995	0.407527
BG124340	A_96_P042951	protein	AT5G66440	unknown protein	0.678924
AK246885	A_96_P233759	protein	AT5G54930	AT hook motif-containing protein	0.678632
BP902573	A_96_P219674	sodium-dicarboxylate cotransporter-like	AT5G47560	Encodes a tonoplast malate/fumarate transporter.	0.677924	0.383545
AK321330	A_96_P193559	protein	AT1G29120	Hydrolase-like protein family	0.677708
BT013960	A_96_P018951	protein	AT1G30130	unknown protein	0.676779
AI489748	A_96_P132437	protein	AT1G67720	Leucine-rich repeat protein kinase family protein	0.674705
AK321205	A_96_P020756	4-coumarate: ligase	AT1G07040	unknown protein	0.673606	0.32773
AK321205	A_96_P020756	4-coumarate: ligase	AT1G65060	encodes an isoform of 4-coumarate:CoA ligase (4CL), which is involved in the last step of the general phenylpropanoid pathway. mRNA levels are not induced in response to wounding or to fungal infection by P. parasitica. mRNA is expressed in flowers, to a lesser degree in mature leaves and siliques and marginally in seedling roots and bolting stems of mature plants. The catalytic efficiency was in…	0.673606	-0.23278	-2.20151
AK321205	A_96_P020756	4-coumarate: ligase	AT4G05160	Encodes a peroxisomal protein involved in the activation of fatty acids through esterification with CoA. At4g05160 preferentially activates fatty acids with medium chain length (C6:0 and C7:0) as well as even-numbered long-chain fatty acids (C14:0, C16:0 and C18:0). At4g05160 was also able to catalyze the conversion of OPC-6:0 to its CoA ester and is therefore thought to be involved in the peroxi…	0.673606	0.570707
BP903909	A_96_P220014	transcription factor 44 kda subunit	AT1G05055	Member of transcription factor TFIIH complex. Involved in transcription and DNA repair and interacts with AtXPD.	0.67244
AI484004	A_96_P040751	equilibrative nucleoside transporter	AT4G05110	equilibrative nucleoside transporter 6 (ENT6)	0.672344				-4.01987
BG125481	A_96_P185364	myb family transcription factor	AT2G02820	Encodes a putative transcription factor (MYB88), involved in stomata development, double loss of MYB88 and FLP (MYB124) activity results in a failure of guard mother cells (GMCs) to adopt the guard cell fate, thus they continue to divide resulting in abnormal stomata consisting of clusters of numerous guard cell-like cells. This phenotype is enhanced in double mutants over the single mutant flp p…	0.672252
BI924889	A_96_P021861	protein	AT5G66790	Protein kinase superfamily protein	0.671538
TA53951_4081	A_96_P115322	polyneuridine-aldehyde esterase	AT2G23610	Encodes a protein shown to have carboxylesterase activity, methyl IAA esterase activity, and methyl jasmonate esterase activity in vitro. This protein does not act on methyl salicylate, MeGA4, or MEGA9 in vitro.	0.670861	-0.76738
BG123233	A_96_P184394	rho gdp-dissociation inhibitor 1	AT3G07880	SUPERCENTIPEDE1 (SCN1)	0.670752
AK324166	A_96_P075674	abc transporter related protein	AT3G28415	ABC transporter family protein	0.669281
TA44859_4081	A_96_P041471	protein	AT1G54500	Rubredoxin-like superfamily protein	0.669256	-0.87263
BT014038	A_96_P019161	s-adenosyl-l-methionine: beta-alanine n-methyltransferase	AT3G53140	O-methyltransferase family protein	0.669029
AK323942	A_96_P036326	co-chaperone-curved dna binding protein a	AT1G77930	Chaperone DnaJ-domain superfamily protein	0.668961	0.300835
AK319400	A_96_P228464	rop-family small gtpase	AT5G59840	Ras-related small GTP-binding family protein	0.668771	0.178631
AK323912	A_96_P078914	protein	AT2G36410	Family of unknown function (DUF662)	0.668642
AK319711	A_96_P060711	protein	AT3G52105	unknown protein	0.668602
TA37828_4081	A_96_P092304	protein	AT2G02710	Encodes a putative blue light receptor protein.	0.668542	0.233438
BI211136	A_96_P020946	photosystem ii protein d2	ATCG00270	PSII D2 protein	0.668263	-0.88475
BI924487	A_96_P201829	pectate lyase	AT1G67750	Pectate lyase family protein	0.66745	-0.74038
DB711371	A_96_P235475	protein	AT5G01500	encodes an ATP/ADP carrier that is located to the thylakoid membrane involved in providing ATP during thylakoid biogenesis and turnover	0.667116
AK323638	A_96_P049851	6-phosphogluconolactonase	AT3G49360	6-phosphogluconolactonase 2 (PGL2)	0.665441
AK327407	A_96_P117397	protein	AT2G31130	unknown protein	0.66395	0.296095
BG130172	A_96_P187729	protein	AT4G27460	Cystathionine beta-synthase (CBS) family protein	0.663931
TA36998_4081	A_96_P201819	calmodulin	AT1G12310	Calcium-binding EF-hand family protein	0.663348
TC207922	A_96_P255157	u4972_poptr ame: full=upf0497 membrane protein 2	AT3G55390	Uncharacterised protein family (UPF0497)	0.663057
TA56450_4081	A_96_P125732	hcr2-	AT4G08850	Leucine-rich repeat receptor-like protein kinase family protein	0.662585	1.08669
AK327647	A_96_P028186	tubulin alpha-6 chain	AT1G50020	unknown protein	0.66255
TC194985	A_96_P250342	heat shock protein 90	AT5G56000	HEAT SHOCK PROTEIN 81.4 (Hsp81.4)	0.662475	0.978735
BG123665	A_96_P184559	protein binding	AT3G58720	RING/U-box superfamily protein	0.660471
TA56605_4081	A_96_P126377	s3 self-incompatibility protein	AT3G17080	Plant self-incompatibility protein S1 family	0.659436
TA55055_4081	A_96_P120012	nad-dependent epimerase dehydratase	AT4G35420	Encodes DRL1 (Dihydroflavonol 4-reductase-like1), a closely related homolog of the rice anther-specific gene OsDFR2. DRL1 may be involved in a metabolic pathway essential for pollen wall development and male fertility. Mutant plants have impaired pollen formation and seed production.	0.658446
AK325708	A_96_P069344	ubiquitin conjugating	AT1G53020	UBIQUITIN-CONJUGATING ENZYME 26 (UBC26)	0.658225
AK325708	A_96_P069344	ubiquitin conjugating	AT3G15355	ubiquitin-conjugating enzyme 25 (UBC25)	0.658225	0.303489
EG553725	A_96_P006446	ring zinc finger protein	AT4G40070	RING/U-box superfamily protein	0.658115
BI204399	A_96_P196489	chlorophyll a oxygenase	AT5G38410	Encodes a member of the Rubisco small subunit (RBCS) multigene family: RBCS1A (At1g67090), RBCS1B (At5g38430), RBCS2B (At5g38420), and RBCS3B (At5g38410). Functions to yield sufficient Rubisco content for leaf photosynthetic capacity.	0.65552
AK325496	A_96_P180429	tobacco pre-pro-cysteine proteinase	AT4G16190	Papain family cysteine protease	0.655178	0.975069
AK322999	A_96_P224394	chitinase	AT1G02360	Chitinase family protein	0.655089
AK328416	A_96_P120772	---NA---	AT5G03850	Nucleic acid-binding, OB-fold-like protein	0.653741	-0.4454
DB705332	A_96_P233249	---NA---	AT3G14110	Encodes a novel coiled-coil, TPR domain containing protein that is localized to the chloroplast membrane and is involved in chlorophyll biosynthesis. Mutants accumulate protochlorophyllide, an intermediate in the chlorophyll biosynthesis pathway, in dark and release singlet oxygen in plastids in a controlled and non-invasive manner upon a dark/light shift.	0.653279	-0.4364
BI926418	A_96_P203064	tcp family transcription factor containing protein	AT5G60970	TCP gene involved in heterochronic control of leaf differentiation.	0.651754
BI921508	A_96_P200309	amp dependent	AT2G17650	AMP-dependent synthetase and ligase family protein	0.650838
TA44023_4081	A_96_P028731	dna damage-binding	AT5G58760	Encodes a DDB1a interacting protein DDB2 required for UV-B tolerance and genomic integrity.	0.650351
TA40051_4081	A_96_P096419	chlorophyll a oxygenase	AT1G44446	Encodes chlorophyllide <i>a</i> oxygenase which converts chlorophyllide <i>a</i> to chlorophyllide <i>b</i> by catalyzing two successive hydroxylations at the 7-methyl group of chlorophyllide <i>a</i> . Mutants are deficient in pigments that associate with thylakoid membrane proteins, lacking chlorophyll <i>b</i> and light-harvesting proteins of photosystem II. The protein was shown through cross…	0.650344	-0.66154			2.32905
AK320521	A_96_P056161	protein	AT5G12410	THUMP domain-containing protein	0.65012
AK328378	A_96_P049351	protein	AT2G41040	S-adenosyl-L-methionine-dependent methyltransferases superfamily protein	0.649203
AK322566	A_96_P217854	protein	AT5G43870	FUNCTIONS IN: phosphoinositide binding	0.64889
AK320399	A_96_P038121	putativ eribonuclease p	AT1G14345	NAD(P)-linked oxidoreductase superfamily protein	0.6486	-0.51184			2.388
BT014516	A_96_P142841	protein	AT1G28520	vascular plant one zinc finger protein (VOZ1)	0.648431	0.256255
BI935661	A_96_P027431	calcium-dependent protein	AT3G56760	Protein kinase superfamily protein	0.648309
AK319196	A_96_P097704	auxin influx carrier component	AT2G38120	Encodes an auxin influx transporter. AUX1 resides at the apical plasma membrane of protophloem cells and at highly dynamic subpopulations of Golgi apparatus and endosomes in all cell types. AUX1 action in the lateral root cap and/or epidermal cells influences lateral root initiation and positioning.	0.64721	-0.46447
AK319196	A_96_P097704	auxin influx carrier component	AT5G01240	Encodes LAX1 (LIKE AUXIN RESISTANT), a member of the AUX1 LAX family of auxin influx carriers. Required for the establishment of embryonic root cell organization.	0.64721	-0.32315
AK319277	A_96_P057156	golden2-like transcription factor	AT2G20570	Encodes GLK1, Golden2-like 1, one of a pair of partially redundant nuclear transcription factors that regulate chloroplast development in a cell-autonomous manner. GLK2, Golden2-like 2, is encoded by At5g44190. GLK1 and GLK2 regulate the expression of the photosynthetic apparatus.	0.646533				2.71333
BP875789	A_96_P209074	protein	AT2G25140	Encodes ClpB4, which belongs to the Casein lytic proteinase/heat shock protein 100 (Clp/Hsp100) family. Targeted to the mitochondrion, also referred to as ClpB-m. Transcripts of ClpB4 accumulate dramatically at high temperatures, suggesting that it may be involved in response to heat stress.	0.646268				-2.11054
AK319417	A_96_P015696	phospholipase a22	AT4G29070	Phospholipase A2 family protein	0.645925
AK329292	A_96_P054461	gibberellin 20	AT1G14130	2-oxoglutarate (2OG) and Fe(II)-dependent oxygenase superfamily protein	0.645906
BP884527	A_96_P212409	receptor-like protein clavata2	AT3G56370	Leucine-rich repeat protein kinase family protein	0.645373	-0.33423
TA49076_4081	A_96_P107259	protein	AT1G12020	unknown protein	0.645118
AK323893	A_96_P231924	myb transcription factor	AT1G74840	Homeodomain-like superfamily protein	0.644897
AK323893	A_96_P231924	myb transcription factor	AT3G16350	Homeodomain-like superfamily protein	0.644897
BG127848	A_96_P186454	50s ribosomal protein l13	AT1G78630	embryo defective 1473 (emb1473)	0.644788	-1.3744
AK326329	A_96_P102354	zn and cd transporter	AT1G10970	A member of Zrt- and Irt-related protein (ZIP) family	0.642052
AK320961	A_96_P113917	nodulin-like protein	AT2G28120	Major facilitator superfamily protein	0.641024				-2.40652
AK321850	A_96_P111342	cytochrome p450	AT3G32047	Cytochrome P450 superfamily protein	0.640466
BW685899	A_96_P037101	protein	AT4G30510	homolog of yeast autophagy 18 (ATG18) B (G18B)	0.639852
AK324996	A_96_P037536	predicted protein [Populus trichocarpa]	AT2G33855	unknown protein	0.639576
AK324048	A_96_P072189	proline-rich protein	AT4G16380	Heavy metal transport/detoxification superfamily protein	0.639314
AK319992	A_96_P043041	protein	AT3G14850	Encodes a member of the TBL (TRICHOME BIREFRINGENCE-LIKE) gene family containing a plant-specific DUF231 (domain of unknown function) domain. TBL gene family has 46 members, two of which (TBR/AT5G06700 and TBL3/AT5G01360) have been shown to be involved in the synthesis and deposition of secondary wall cellulose, presumably by influencing the esterification state of pectic polymers. A nomenclature…	0.639102
AW031281	A_96_P031471	transcription factor	AT2G40950	bZIP17 appears to regulate transcription as part of a salt and osmotic stress response. zip17 mutants show enhanced inhibition of primary root elongation in response to NaCl. Several salt-responsive genes, such as ATHB-7 show a reduced transcriptional response to a salt treatment in zip17 mutant seedlings. myc:bZIP17 undergoes proteolytic processing in salt-treated wild type seedlings, but not in…	0.638723	0.33143
TA36512_4081	A_96_P089079	translationally controlled tumor protein	AT1G78955	Encodes a cyclase that generates predominantly a monocyclic triterpene alcohol. The product is 97% camelliol, 2% achilleol A and 0.2% beta-amyrin. Achilleol is an isomer of camelliol C with a 4-methylenecyclohexanol ring system.	0.637235
TA36512_4081	A_96_P089079	translationally controlled tumor protein	AT3G16640	Encodes a protein homologous to translationally controlled tumor protein (TCTP) from Drosophila. In flies, TCTP functions guanine nucleotide exchange factor in the TOR signaling pathway. TCTP is expressed throughout the plant with highest levels seen in meristematic regions of the shoot and root. Loss of function alleles are not transmitted through the male gametophyte due to defects in pollen tu…	0.637235	-0.36399
AK247509	A_96_P050701	cbl-interacting protein kinase 1	AT3G10540	3-phosphoinositide-dependent protein kinase	0.636107
AK247509	A_96_P050701	cbl-interacting protein kinase 1	AT3G17510	Encodes a CBL-interacting protein kinase. Specifically interacts with ECT1 and ECT2.	0.636107
GO374090	A_96_P078754	plasma membrane intrinsic protein	AT4G35100	a member of the plasma membrane intrinsic protein PIP. functions as aquaporin. Salt-stress-inducible MIP	0.635532
AK324036	A_96_P135837	non-race specific disease resistance 1	AT3G20610	non-race specific disease resistance protein, putative	0.634431
AK247573	A_96_P104249	protein	AT2G42940	Predicted AT-hook DNA-binding family protein	0.634387
AK319980	A_96_P227209	tcp-domain protein	AT1G69690	AtTCP15 is involved in the regulation of endoreduplication.	0.633876	-0.22519
BG643063	A_96_P001466	serine threonine-protein kinase	AT5G49760	Leucine-rich repeat protein kinase family protein	0.633875	0.30924
BT013139	A_96_P015481	caffeoyl- 3-o-methyltransferase	AT4G34050	caffeoyl coenzyme A O-methyltransferase 1 (CCoAOMT1)	0.632427	0.589657
TA53927_4081	A_96_P115232	tbc domain containing protein	AT3G49350	Ypt/Rab-GAP domain of gyp1p superfamily protein	0.632283	0.382367
AW034552	A_96_P146361	protein	AT4G15248	B-box type zinc finger family protein	0.631898
AK319452	A_96_P010706	protein	AT5G19855	Encodes a chloroplast stromal localized RbcX protein that acts as a chaperone in the folding of Rubisco.	0.631027	-0.37739
AK328635	A_96_P081464	germin-like protein	AT5G26700	RmlC-like cupins superfamily protein	0.630747
DV105517	A_96_P247387	beta-mannosidase 4	AT1G47600	Encodes a myrosinase. Over-expression led to a glucosinolate profile change.	0.630622
GO373605	A_96_P039506	carboxylic ester	AT5G03610	GDSL-like Lipase/Acylhydrolase superfamily protein	0.62995				-2.19112
AK323820	A_96_P134107	small g protein family protein family protein	AT5G61530	small G protein family protein / RhoGAP family protein	0.629458	0.586178
BE435030	A_96_P174169	protein	AT5G25320	ACT-like superfamily protein	0.629357
DB697244	A_96_P061356	sll2 protein	AT5G48250	B-box type zinc finger protein with CCT domain	0.62878
AK329139	A_96_P098399	protein	AT3G48030	hypoxia-responsive family protein / zinc finger (C3HC4-type RING finger) family protein	0.628538
AK320109	A_96_P079809	anthranilate n-benzoyltransferase	AT4G31910	HXXXD-type acyl-transferase family protein	0.627731
AK224679	A_96_P225029	---NA---	AT3G18140	Eoncodes LST8-1, involved in regulating amino acid accumulation and the synthesis of myo-inositol and raffinose during plant adaptation to long days.	0.627702
DB714105	A_96_P237089	acyl-	AT3G61200	Thioesterase superfamily protein	0.627344	0.412476
AK325814	A_96_P026506	protein	AT4G16520	autophagy 8f (ATG8F)	0.627016	0.449456
AK328355	A_96_P188739	af378856_1 at4g19390 t5k18_170	AT4G19390	Uncharacterised protein family (UPF0114)	0.626472
CD002152	A_96_P096089	snf1-related kinase interacting protein ski1	AT1G80940	unknown protein	0.62585
AW625830	A_96_P160556	saur33 - auxin-responsive saur family member	AT5G20820	SAUR-like auxin-responsive protein family	0.62454
AK319873	A_96_P126502	heterogeneous nuclear ribonucleoprotein	AT4G14300	RNA-binding (RRM/RBD/RNP motifs) family protein	0.624467	-0.36928
BI421759	A_96_P199259	plasma membrane intrinsic protein2	AT2G37170	a member of the plasma membrane intrinsic protein subfamily PIP2. localizes to the plasma membrane and exhibits water transport activity in Xenopus oocyte. expressed specifically in the vascular bundles and protein level increases slightly during leaf dev	0.624056
BI421759	A_96_P199259	plasma membrane intrinsic protein2	AT2G37180	a member of the plasma membrane intrinsic protein PIP2. functions as aquaporin and is involved in dessication.	0.624056
BP911006	A_96_P222899	magnesium-protoporphyrin ix monomethyl ester	AT3G56940	Encodes a putative ZIP protein with varying mRNA accumulation in leaves, stems and roots. Has a consensus carboxylate-bridged di-iron binding site.	0.623476	-1.54772
AK328675	A_96_P187119	ring-h2 finger protein	AT4G40070	RING/U-box superfamily protein	0.623197
ES896991	A_96_P025441	calmodulin binding	AT2G43680	IQ-domain 14 (IQD14)	0.621853
EG553387	A_96_P120937	protein	AT5G13200	GRAM domain family protein	0.621285
AK247433	A_96_P228424	protein	AT5G11840	Protein of unknown function (DUF1230)	0.621018
BI422310	A_96_P199474	glucan endo- -beta-glucosidase	AT5G24318	O-Glycosyl hydrolases family 17 protein	0.620177
AK329873	A_96_P192369	rho gdp-dissociation inhibitor 1	AT3G07880	SUPERCENTIPEDE1 (SCN1)	0.620152
BP910574	A_96_P222734	2og-fe oxygenase family protein	AT4G02940	oxidoreductase, 2OG-Fe(II) oxygenase family protein	0.619474
AK247966	A_96_P062331	mip nip subfamily	AT4G10380	Boric acid channel. Essential for efficient boron uptake and plant development under boron limitation. Also functions in arsenite transport and tolerance. Localized preferentially in outer membrane domains of root cells.	0.61932
TC211761	A_96_P257887	---NA---	AT5G52820	WD-40 repeat family protein / notchless protein, putative	0.618798	0.317153
AK324990	A_96_P117312	chloroplast-targeted copper	AT5G19090	Heavy metal transport/detoxification superfamily protein	0.617455	-0.26008			2.25401
AI898410	A_96_P140997	protein	AT5G45800	maternal effect embryo arrest 62 (MEE62)	0.616643	0.658795			2.02079
BT013777	A_96_P018526	dna binding	AT3G07940	Calcium-dependent ARF-type GTPase activating protein family	0.616481
BI927529	A_96_P203764	---NA---	AT5G50530	CBS / octicosapeptide/Phox/Bemp1 (PB1) domains-containing protein	0.616381
AK320722	A_96_P192699	epoxide hydrolase	AT4G02340	alpha/beta-Hydrolases superfamily protein	0.616161	0.284253
GO374595	A_96_P262032	high mobility group family	AT1G20696	Encodes a protein belonging to the subgroup of HMGB (high mobility group B) proteins that have a distinctive DNA-binding motif, the HMG-box domain. The motif confers non-sequence specific interaction with linear DNA and structure-specific binding to distorted DNA sites. The HMGB proteins are involved in the assembly of nucleoprotein complexes. Can be phosphorylated by CK2alpha.	0.616005
GO374595	A_96_P262032	high mobility group family	AT4G23800	Encodes a protein containing three copies of the HMG (high mobility group)-box domain. The two Arabidopsis 3xHMG-box proteins are: AT4G11080 (3xHMG-box1) and AT4G23800 (3xHMG-box2). Interacts with mitotic and meiotic chromosomes.	0.616005	-0.18986
BP888306	A_96_P214029	protein	AT3G11720	Polyketide cyclase/dehydrase and lipid transport superfamily protein	0.615487
TC204798	A_96_P253747	seven-transmembrane-domain protein 1	AT1G66770	Nodulin MtN3 family protein	0.614799
DB680844	A_96_P034066	ubiquitin c	AT2G36170	Ubiquitin supergroup	0.614794	-0.33174
AK320250	A_96_P180009	protein	AT2G24360	Protein kinase superfamily protein	0.614662	0.677551
AK320250	A_96_P180009	protein	AT4G38470	ACT-like protein tyrosine kinase family protein	0.614662
BP906724	A_96_P220844	multidrug resistance protein abc transporter family	AT3G28345	Encodes an ATP-binding cassette (ABC) transporter. Expressed in the vascular tissue of primary stem.	0.613311				-2.69007
AK323228	A_96_P038451	protein	AT5G66440	unknown protein	0.612584
AK326633	A_96_P115327	plant-specific domain tigr01589 family protein	AT3G10250	Plant protein 1589 of unknown function	0.612195
AK328033	A_96_P067211	wound-induced protein win2	AT3G04720	similar to the antifungal chitin-binding protein	0.611632	1.52838	3.19467	3.56417
AK330088	A_96_P111652	af428444_1 at1g01240 f6f3_11	AT2G46550	unknown protein	0.611614
AW651539	A_96_P163381	---NA---	AT3G12977	NAC (No Apical Meristem) domain transcriptional regulator superfamily protein	0.611156
AK323233	A_96_P261787	auxin-induced protein	AT3G18200	nodulin MtN21-like transporter family protein	0.610824
TA56120_4081	A_96_P124362	receptor protein kinase clavata1	AT2G42290	Leucine-rich repeat protein kinase family protein	0.610765
AW648497	A_96_P003746	protein	AT5G48500	unknown protein	0.610691
AK325395	A_96_P233729	unnamed protein product [Vitis vinifera]	AT2G23755	unknown protein	0.610014			2.00599
BG135778	A_96_P191174	protein	AT2G19090	Protein of unknown function (DUF630 and DUF632)	0.609751
BG130060	A_96_P187659	rwp-rk domain-containing protein	AT2G17150	Plant regulator RWP-RK family protein	0.609382
BW689953	A_96_P223974	unknown protein [Arabidopsis thaliana]	AT2G31410	unknown protein	0.608963
AK326604	A_96_P212514	ca2+ antiporter cation exchanger	AT1G55730	member of Low affinity calcium antiporter CAX2 family	0.608242	0.248645
BI931499	A_96_P047751	zinc finger (c3hc4-type ring finger) family protein	AT5G60580	RING/U-box superfamily protein	0.607918
AK323291	A_96_P025421	myb transcription factor	AT1G74840	Homeodomain-like superfamily protein	0.607538
GO374322	A_96_P055411	protein	AT4G36580	AAA-type ATPase family protein	0.607358
TA55777_4081	A_96_P122877	at5g63850	AT5G60050	BTB/POZ domain-containing protein	0.606738			2.1513
BI924636	A_96_P201934	calcium ion binding	AT1G29020	Calcium-binding EF-hand family protein	0.603928
AW092927	A_96_P029271	protein	AT2G26730	Leucine-rich repeat protein kinase family protein	0.603896	-0.34177
AK322123	A_96_P061456	aspartic proteinase nepenthesin-1	AT1G79720	Eukaryotic aspartyl protease family protein	0.603514	-0.22751
AK323519	A_96_P037726	at3g07470 f21o3_18	AT3G07470	Protein of unknown function, DUF538	0.602815
TC210229	A_96_P256692	---NA---	AT3G52990	Pyruvate kinase family protein	0.602586
BG125402	A_96_P049381	chaperone protein	AT2G41000	Chaperone DnaJ-domain superfamily protein	0.602202
BP894713	A_96_P216609	---NA---	AT2G44060	Late embryogenesis abundant protein, group 2	0.601933	-0.535
AK322056	A_96_P180839	f-box family protein	AT1G76900	Member of TLP family	0.601488
AK328799	A_96_P011566	submergence induced protein 2a	AT5G43850	ARD4	0.600621	0.346144
AK321938	A_96_P244144	protein	AT2G39950	unknown protein	0.60059
AK320932	A_96_P038286	protein	AT4G34480	O-Glycosyl hydrolases family 17 protein	0.600125	0.459092
DV104346	A_96_P246647	serine-threonine protein plant-	AT3G19320	Leucine-rich repeat (LRR) family protein	0.600106
TA55688_4081	A_96_P122502	protein	AT4G19650	Mitochondrial transcription termination factor family protein	0.599173
AK319553	A_96_P054696	lycopene beta-cyclase	AT3G10230	Encodes a protein with lycopene &#946	0.599034
AW933922	A_96_P111437	protein ariadne-	AT2G16090	ARIADNE 2 (ARI2)	0.598728
TA36799_4081	A_96_P165556	14-3-3 protein	AT1G78300	G-box binding factor GF14 omega encoding a 14-3-3 protein	0.598187
TA36799_4081	A_96_P165556	14-3-3 protein	AT2G10450	14-3-3 family protein	0.598187
AK319969	A_96_P061851	cyclic nucleotide-gated ion channel 4	AT5G54250	member of Cyclic nucleotide gated channel family, downstream component of the signaling pathways leading to HR resistance. mutant plants exhibit gene-for-gene disease resistance against avirulent Pseudomonas syringae despite the near-complete absence of the hypersensitive response (HR). Salicylic acid accumulation in dnd2 mutants is completely PAD4-independent.	0.598145
GO374047	A_96_P083844	ascorbate peroxidase	AT4G08390	Encodes a chloroplastic stromal ascorbate peroxidase sAPX. Ascorbate peroxidases are enzymes that scavenge hydrogen peroxide in plant cells. Eight types of APX have been described for Arabidopsis: three cytosolic (APX1, APX2, APX6), two chloroplastic types (stromal sAPX, thylakoid tAPX), and three microsomal (APX3, APX4, APX5) isoforms.	0.597772
TA39589_4081	A_96_P046891	polynucleotidyl transferase	AT5G38410	Encodes a member of the Rubisco small subunit (RBCS) multigene family: RBCS1A (At1g67090), RBCS1B (At5g38430), RBCS2B (At5g38420), and RBCS3B (At5g38410). Functions to yield sufficient Rubisco content for leaf photosynthetic capacity.	0.597507
AK329948	A_96_P216939	protein	AT2G42940	Predicted AT-hook DNA-binding family protein	0.595995
AK329948	A_96_P216939	protein	AT4G12080	AT-hook motif nuclear-localized protein 1 (AHL1)	0.595995
AK320227	A_96_P258582	protein	AT2G14120	Encodes a dynamin related protein. DRPs are self-assembling GTPasse involved in fission and fusion of membranes. DRP3B functions in mitochondrion and peroxisome fission in combination with DRP3A.	0.595914	0.268633
AK327380	A_96_P017791	f-box family protein	AT1G22040	Galactose oxidase/kelch repeat superfamily protein	0.594761	0.19072
TA35663_4081	A_96_P038197	ubiquitin-conjugating enzyme	AT1G64230	ubiquitin-conjugating enzyme 28 (UBC28)	0.594623
TA35663_4081	A_96_P038197	ubiquitin-conjugating enzyme	AT2G18600	Ubiquitin-conjugating enzyme family protein	0.594623	0.306733
TA35663_4081	A_96_P038197	ubiquitin-conjugating enzyme	AT5G38410	Encodes a member of the Rubisco small subunit (RBCS) multigene family: RBCS1A (At1g67090), RBCS1B (At5g38430), RBCS2B (At5g38420), and RBCS3B (At5g38410). Functions to yield sufficient Rubisco content for leaf photosynthetic capacity.	0.594623
TA45891_4081	A_96_P165121	protein	AT3G11980	Similar to fatty acid reductases.	0.593685
BW692626	A_96_P178209	protein	AT1G29040	unknown protein	0.593603
DB698414	A_96_P231639	protein	AT1G29120	Hydrolase-like protein family	0.593568
TA56173_4081	A_96_P124572	protein	AT2G33580	Encodes a LysM-containing receptor-like kinase. Induction of chitin-responsive genes by chitin treatment is not blocked in the mutant.	0.59263	0.342914	-2.12309	-3.04021
BW688678	A_96_P084954	pathogenesis-related protein	AT1G50060	CAP (Cysteine-rich secretory proteins, Antigen 5, and Pathogenesis-related 1 protein) superfamily protein	0.592397
BT013102	A_96_P016896	temperature-induced lipocalin	AT5G58070	Encodes a temperature-induced lipocalin TIL1. Involved in thermotolerance. Peripherally associated with plasma membrane.	0.59078
TA36825_4081	A_96_P090029	myb transcription factor	AT1G74840	Homeodomain-like superfamily protein	0.590083
AI779530	A_96_P137512	protein	AT2G06025	Acyl-CoA N-acyltransferases (NAT) superfamily protein	0.58972
AK326099	A_96_P018521	protein	AT5G58620	zinc finger (CCCH-type) family protein	0.588645	0.230598
AK247354	A_96_P066436	protein-tyrosine phosphatase mitochondrial mitochondrial	AT2G35680	Phosphotyrosine protein phosphatases superfamily protein	0.588047	0.429776
BW690454	A_96_P216199	stress enhanced protein 2	AT2G21970	stress enhanced protein 2 (SEP2) chlorophyll a/b-binding protein	0.587863	0.381329
AI488631	A_96_P132007	interferon-induced gtp-binding protein	AT1G60500	Dynamin related protein 4C (DRP4C)	0.587233
BI924965	A_96_P202104	protein	AT1G15030	Encodes a Cysteine-rich peptide (CRP) family protein	0.58721
AK322440	A_96_P058846	anthranilate n-hydroxycinnamoyl benzoyltransferase-like protein	AT3G50280	HXXXD-type acyl-transferase family protein	0.58507
AK322440	A_96_P058846	anthranilate n-hydroxycinnamoyl benzoyltransferase-like protein	AT5G67150	HXXXD-type acyl-transferase family protein	0.58507
AK320999	A_96_P005001	protein	AT1G21760	This gene is predicted to encode an F-box protein that is evolutionarily conserved between Arabidopsis and other eukaryotes including S.cerevisiae and humans. It may play a role in regulating translation under conditions of temperature stress. FBP7 transcript levels are increased at high and low temperatures.	0.583735
AK326765	A_96_P225614	zinc metalloproteinase-like	AT1G55915	zinc ion binding	0.583289
AK326765	A_96_P225614	zinc metalloproteinase-like	AT5G35690	CONTAINS InterPro DOMAIN/s: WLM (InterPro:IPR013536), PUB domain (InterPro:IPR018997), PUG domain (InterPro:IPR006567)	0.583289
AK322601	A_96_P169784	heterogeneous nuclear ribonucleoprotein	AT2G37220	Encodes a chloroplast RNA binding protein. A substrate of the type III effector HopU1 (mono-ADP-ribosyltransferase). Protein is tyrosine-phosphorylated and its phosphorylation state is modulated in response to ABA in Arabidopsis thaliana seeds.	0.582871	-0.53917
AK322601	A_96_P169784	heterogeneous nuclear ribonucleoprotein	AT5G04280	Encodes one of the zinc finger-containing glycine-rich RNA-binding proteins involved in cold tolerance: AT3G26420 (ATRZ-1A), AT1G60650 (AtRZ-1b), AT5G04280 (AtRZ-1c).	0.582871
AW623781	A_96_P006506	protein	AT4G33640	unknown protein	0.582332
DB691126	A_96_P229999	ubiquitin-conjugating enzyme e2-17 kda	AT2G02760	ubiquitin conjugating enzyme UBC2. Homolog of the yeast RAD6 gene.	0.582027
DB716798	A_96_P017296	srx dna binding acting on sulfur group of donors	AT1G31170	encodes a cysteine-sulfinic acid reductase (sulfiredoxin - EC 1.8.98.2) capable of reducing overoxidized plastidic 2-Cys-Prx involved in peroxide detoxification and response to oxidative stress	0.581977
AK319336	A_96_P102454	protein	AT4G28070	AFG1-like ATPase family protein	0.58115
AK319336	A_96_P102454	protein	AT4G30490	AFG1-like ATPase family protein	0.58115	0.220964
AK329737	A_96_P013661	amino acid permease	AT5G41800	Transmembrane amino acid transporter family protein	0.581119				-2.49484
AK328236	A_96_P172884	dna binding	AT5G33406	hAT dimerisation domain-containing protein / transposase-related	0.580976
AW621277	A_96_P060451	receptor kinase	AT3G56370	Leucine-rich repeat protein kinase family protein	0.580752	-0.33423
AK325741	A_96_P044441	zinc finger	AT1G66140	Encodes a zinc finger protein containing only a single zinc finger.	0.57986
DB707296	A_96_P110982	protein	AT2G03550	alpha/beta-Hydrolases superfamily protein	0.579068				2.18291
DB707296	A_96_P110982	protein	AT3G48690	Encodes a protein with carboxylesterase whose activity was tested using both pNA and 2,4-D-methyl.	0.579068
AK321331	A_96_P065546	protein	AT5G60050	BTB/POZ domain-containing protein	0.578557			2.1513
AK322888	A_96_P137547	pelota	AT4G27650	Encodes Arabidopsis homolog of Drosophila pelota protein.	0.578217
AK325633	A_96_P145631	protein	AT2G01260	Protein of unknown function (DUF789)	0.578025
BP887142	A_96_P213454	polypeptide with a gag-like domain	AT1G21280	CONTAINS InterPro DOMAIN/s: Retrotransposon gag protein (InterPro:IPR005162)	0.577782
AK326607	A_96_P235973	protein	AT5G45190	Encodes a cyclin T partner CYCT1	0.577724
AK325421	A_96_P037506	sec14 cytosolic	AT1G55840	Sec14p-like phosphatidylinositol transfer family protein	0.577425
AK325421	A_96_P037506	sec14 cytosolic	AT4G39170	Sec14p-like phosphatidylinositol transfer family protein	0.577425
AK327211	A_96_P098839	glutathione transferase 10	AT5G41210	Encodes glutathione transferase belonging to the theta class of GSTs. Naming convention according to Wagner et al. (2002).	0.576885	0.387529
AK327211	A_96_P098839	glutathione transferase 10	AT5G41220	Encodes glutathione transferase belonging to the theta class of GSTs. Naming convention according to Wagner et al. (2002).	0.576885
BP906769	A_96_P220854	serine-threonine protein plant-	AT3G47570	Leucine-rich repeat protein kinase family protein	0.576759			-2.09872
BT013846	A_96_P018701	serine carboxypeptidase	AT5G23210	serine carboxypeptidase-like 34 (SCPL34)	0.576745	-0.18969
AK327146	A_96_P017171	protein	AT5G51960	CONTAINS InterPro DOMAIN/s: Complex 1 LYR protein (InterPro:IPR008011)	0.576639
DB704190	A_96_P071139	lysine histidine transporter	AT1G47670	Transmembrane amino acid transporter family protein	0.576263
DB698104	A_96_P231559	receptor-like protein clavata2	AT3G47110	Leucine-rich repeat protein kinase family protein	0.576165
TA54051_4081	A_96_P115752	sucrose phosphate synthase	AT4G10120	Encodes a protein with putative sucrose-phosphate synthase activity.	0.575869
AK326828	A_96_P040331	anthocyanidin 3-o-glucosyltransferase	AT3G11340	Encodes a glucosyltransferase that conjugates isoleucic acid and modulates plant defense and senescence.	0.57492	0.256189
BG126152	A_96_P185684	protein	AT1G20640	Plant regulator RWP-RK family protein	0.574459
AK326331	A_96_P067691	protein	AT4G32930	unknown protein	0.574407
AK321225	A_96_P192624	pentatricopeptide repeat-containing	AT4G25000	Predicted to be secreted protein based on signalP prediction. Involved in starch mobilization. Mutants are defective in alpha-amylase activity. (Note: AMY1 has been found in the literature to be referred to as AMY3, which is not to be confused with AMY3/At1g69830).	0.574371	0.217616		2.72484
TA52933_4081	A_96_P111512	protein	AT3G21175	member of a novel family of plant-specific GATA-type transcription factors.	0.574364
AK321881	A_96_P068411	protein	AT3G53490	unknown protein	0.572857
BP904296	A_96_P220064	fiber protein fb25	AT5G43260	chaperone protein dnaJ-related	0.572254
TA54953_4081	A_96_P119612	protein	AT5G53980	Encodes a homeodomain leucine zipper class I (HD-Zip I) protein.	0.571875
AK329724	A_96_P123962	nadph hc toxin reductase	AT4G35420	Encodes DRL1 (Dihydroflavonol 4-reductase-like1), a closely related homolog of the rice anther-specific gene OsDFR2. DRL1 may be involved in a metabolic pathway essential for pollen wall development and male fertility. Mutant plants have impaired pollen formation and seed production.	0.571575
AK321750	A_96_P258872	protein	AT1G17730	Encodes an ESCRT-related protein: CHMP1A/AT1G73030	0.570712
AF172856	A_96_P014011	cysteine protease	AT2G33370	Ribosomal protein L14p/L23e family protein	0.570332
AF172856	A_96_P014011	cysteine protease	AT5G43060	Granulin repeat cysteine protease family protein	0.570332	0.430956
AK320145	A_96_P059511	protein	AT1G04945	HIT-type Zinc finger family protein	0.570083
AK324564	A_96_P189834	protein	AT1G31650	Encodes a member of KPP-like gene family, homolog of KPP (kinase partner protein) gene in tomato. Also a member of the RopGEF (guanine nucleotide exchange factor) family, containing the novel PRONE domain (plant-specific Rop nucleotide exchanger), which is exclusively active towards members of the Rop subfamily.	0.569967
AK324095	A_96_P022731	cyanate lyase	AT3G23490	Encodes a cyanase that catalyzes the bicarbonate-dependent breakdown of cyanate to ammonia and bicarbonate. CYN forms a hexadecamer and is believed to be a cytosolic protein. Long-term exposure to NaCl increases CYN transcript levels. It is also expressed at higher levels in flowers relative to stems, roots, and seedlings.	0.569298
TA37845_4081	A_96_P212914	filamentation temperature-sensitive h 2a	AT3G02450	cell division protein ftsH, putative	0.569125
TA37845_4081	A_96_P212914	filamentation temperature-sensitive h 2a	AT4G23940	FtsH extracellular protease family	0.569125	-0.30753
AK247133	A_96_P096364	nli interacting factor family protein	AT1G29780	Haloacid dehalogenase-like hydrolase (HAD) superfamily protein	0.568594
AK224680	A_96_P023271	at1g04330	AT4G14450	unknown protein	0.568458
AK329157	A_96_P103669	duf26 domain-containing protein 1	AT2G01660	Encodes a plasmodesmal protein that may be involved in the intercellular movement of molecules through the plasmodesmata. The protein has two DUF26 domains and a single transmembrane domain.	0.568331
AK329157	A_96_P103669	duf26 domain-containing protein 1	AT5G37660	Encodes a plasmodesmal protein that may be involved in the intercellular movement of molecules through the plasmodesmata. The protein has two DUF26 domains and a single transmembrane domain.	0.568331
BT014113	A_96_P015531	phosphosulfolactate synthase-related protein	AT4G21320	Encodes heat-stress-associated 32-kD protein. Up-regulated by heat shock. Thermotolerance in a knockout mutant was compromised following a long recovery period (> 24 h) after acclimation heat shock treatment.	0.568087
TA49812_4081	A_96_P155516	protein	AT4G18190	Member of a family of proteins related to PUP1, a purine transporter. May be involved in the transport of purine and purine derivatives such as cytokinins, across the plasma membrane.	0.566134
BT013798	A_96_P018561	heterogeneous nuclear ribonucleoprotein	AT2G37220	Encodes a chloroplast RNA binding protein. A substrate of the type III effector HopU1 (mono-ADP-ribosyltransferase). Protein is tyrosine-phosphorylated and its phosphorylation state is modulated in response to ABA in Arabidopsis thaliana seeds.	0.564433	-0.53917
BT012718	A_96_P002616	protein	AT3G55640	Mitochondrial substrate carrier family protein	0.564424
AK329752	A_96_P189434	sgp1 monomeric g-protein	AT5G54840	Monomeric G protein. Expressed in the root quiescent center, flowers, and leaf guard cells and hydathodes.	0.564324	0.190527
AK247980	A_96_P220684	wrky transcription	AT2G04880	WRKY1	0.564315	0.334225
BG130539	A_96_P058331	zinc finger	AT2G28510	Dof-type zinc finger DNA-binding family protein	0.563583
AK329884	A_96_P014231	alternative oxidase	AT5G64210	encodes an isoform of alternative oxidase, which is expressed in rosettes, stems, and roots. Transcript accumulates in dry seeds and decreased upon germination and is not affected by actinomycin A. Protein is localized to mitochondria.	0.563053
AK320672	A_96_P004356	glyoxalase bleomycin resistance protein dioxygenase	AT5G57040	Lactoylglutathione lyase / glyoxalase I family protein	0.562546	-0.60915
BP906450	A_96_P220724	glutamate carboxypeptidase	AT5G19740	Peptidase M28 family protein	0.562499
AK324106	A_96_P046621	nac domain ipr003441	AT3G12977	NAC (No Apical Meristem) domain transcriptional regulator superfamily protein	0.561054
AW928862	A_96_P165341	protein	AT1G28640	GDSL-like Lipase/Acylhydrolase superfamily protein	0.560936
AK319986	A_96_P227214	PREDICTED: hypothetical protein [Vitis vinifera]	AT2G28105	CONTAINS InterPro DOMAIN/s: Nucleic acid-binding, OB-fold-like (InterPro:IPR016027), Replication factor A, C-terminal (InterPro:IPR013955)	0.560227
BI928029	A_96_P203954	chloroplast chlorophyll a b-binding protein	AT1G44575	Encoding PSII-S (CP22), a ubiquitous pigment-binding protein associated with photosystem II (PSII) of higher plants. Involved in nonphotochemical quenching rather than in photosynthesis. Mutant has a normal violaxanthin cycle but has a limited capacity of quenching singlet excited chlorophylls and is tolerant to lipid peroxidation.	0.560121	-1.54236
AK247606	A_96_P231375	cell surface protein	AT5G09530	The gene encodes a unique protein which contains 36 repeats of a unique pentapeptide (Pro-Glu-Leu|Ile|Val-Pro-Lys). It has been shown tobe involved in growth and development.	0.559469	0.939571		3.14042
CD003091	A_96_P225354	---NA---	AT3G09600	Encodes a MYB-like transcription factor similar to CIRCADIAN CLOCK-ASSOCIATED1 (CCA1) and ELONGATED HYPOCOTYL (LHY). Involved in the regulation of circadian clock by modulating the pattern of histone 3 (H3) acetylation.	0.55897	0.216389
AK326062	A_96_P178459	quercetin 3-o-glucoside-6 -o-malonyltransferase	AT3G29680	HXXXD-type acyl-transferase family protein	0.557788
BI928234	A_96_P204054	lipase class 3 family protein	AT5G18640	alpha/beta-Hydrolases superfamily protein	0.557092
AK319806	A_96_P014666	ubiquitin-conjugating enzyme e2 variant 1	AT1G70660	MMZ2/UEV1B encodes a protein that may play a role in DNA damage responses and error-free post-replicative DNA repair by participating in lysine-63-based polyubiquitination reactions. UEV1A can form diubiquitin and triubiquitin chains in combination with UBC13A/UBC35 in vitro. It can also functionally complement an mms2 mutation in budding yeast, both by increasing mms2 mutant viability in the pre…	0.556908	0.398251
BP884700	A_96_P212489	18s pre-ribosomal assembly protein gar2-related	AT2G03810	18S pre-ribosomal assembly protein gar2-related	0.556452
AK322402	A_96_P069324	short-chain dehydrogenase reductase family protein	AT3G55290	NAD(P)-binding Rossmann-fold superfamily protein	0.555849
EG553690	A_96_P051166	protein	AT5G24860	encodes a small protein of 12.6 kDa that regulates flowering and is involved in gibberellin signalling pathway. It is expressed in apical meristems immediately after the photoperiodic induction of flowering. Genetic interactions with flowering time and floral organ identity genes suggest that this gene may be involved in modulating the competence to flower. There are two other genes similar to FP…	0.555728
BE435420	A_96_P174464	ubiquitin conjugating	AT1G53020	UBIQUITIN-CONJUGATING ENZYME 26 (UBC26)	0.554957
BE435420	A_96_P174464	ubiquitin conjugating	AT3G15355	ubiquitin-conjugating enzyme 25 (UBC25)	0.554957	0.303489
AK326194	A_96_P185254	f-box family protein	AT1G55000	peptidoglycan-binding LysM domain-containing protein	0.554715
TA37526_4081	A_96_P247557	ras-related gtp-binding protein	AT1G49300	encodes a small GTPase involved in membrane trafficking. Gene expression is induced by hydrogen peroxide and lines. Lines overexpressing the gene are more tolerant to high salt and hyperosmotic conditions.	0.554328
AK320218	A_96_P030561	predicted protein [Populus trichocarpa]	AT1G22750	unknown protein	0.553828	0.283827
AK322130	A_96_P059521	actin depolymerizing factor 5	AT3G45990	Cofilin/tropomyosin-type actin-binding protein family	0.553476
BT014216	A_96_P019571	transcription factor	AT1G08320	bZIP transcription factor family protein	0.553241
DB707472	A_96_P037666	---NA---	AT3G51580	unknown protein	0.552745	0.291115
AK320884	A_96_P077374	h-protein promoter binding factor-2a	AT1G26790	Dof-type zinc finger DNA-binding family protein	0.552652
AK320884	A_96_P077374	h-protein promoter binding factor-2a	AT3G47500	Dof-type zinc finger domain-containing protein, identical to H-protein promoter binding factor-2a GI:3386546 from (Arabidopsis thaliana). Interacts with LKP2 and FKF1, but its overexpression does not change flowering time under short or long day conditions.	0.552652	-0.3036		3.35128
AK321815	A_96_P020286	dna binding	AT5G09380	RNA polymerase III RPC4	0.551698
TA49537_4081	A_96_P064236	rna recognition motif family expressed	AT5G18810	encodes an SC35-like splicing factor of 28 kD localized to the nuclear specks. Barta et al (2010) have proposed a nomenclature for Serine/Arginine-Rich Protein Splicing Factors (SR proteins): Plant Cell. 2010, 22:2926.	0.551131
TA53062_4081	A_96_P111667	protein	AT1G54210	AUTOPHAGY 12 A (ATG12A)	0.551043	0.222241
AK324044	A_96_P015096	atsk41 (shaggy-like protein kinase 41) atp binding protein kinase protein serine threonine kinase	AT1G09840	shaggy-like protein kinase 41 (SK41)	0.550464	0.173116
TA37606_4081	A_96_P074254	14-3-3 protein	AT5G65430	member of 14-3-3 proteins. This protein is reported to interact with the BZR1 transcription factor involved in brassinosteroid signaling and may affect the nucleocytoplasmic shuttling of BZR1	0.550249	0.759582
AK324338	A_96_P008706	benzoyl coenzyme a: benzyl alcohol benzoyl transferase	AT1G31490	HXXXD-type acyl-transferase family protein	0.550155
AK324338	A_96_P008706	benzoyl coenzyme a: benzyl alcohol benzoyl transferase	AT5G17540	HXXXD-type acyl-transferase family protein	0.550155
AK323442	A_96_P014691	PREDICTED: hypothetical protein [Vitis vinifera]	AT5G57345	unknown protein	0.549784	-0.58269
TA56713_4081	A_96_P126802	predicted protein [Populus trichocarpa]	AT5G16160	unknown protein	0.549681
TA41596_4081	A_96_P098829	protein	AT5G14390	alpha/beta-Hydrolases superfamily protein	0.549648
AK329773	A_96_P248937	transposon unclassified	AT5G28530	FAR1-related sequence 10 (FRS10)	0.549342	0.202312
AB183147	A_96_P049491	h-protein promoter binding factor-1	AT3G12560	Encodes a telomeric DNA-binding protein.	0.548275	0.234445
AB183147	A_96_P049491	h-protein promoter binding factor-1	AT5G13820	Encodes a protein that specifically binds plant telomeric DNA repeats. It has a single Myb telomeric DNA-binding domain in C-terminus that prefers the sequence TTTAGGG.	0.548275
BM411066	A_96_P011626	14-3-3 protein	AT5G65430	member of 14-3-3 proteins. This protein is reported to interact with the BZR1 transcription factor involved in brassinosteroid signaling and may affect the nucleocytoplasmic shuttling of BZR1	0.548082	0.759582
AK320766	A_96_P073344	protein	AT1G55160	unknown protein	0.548074	0.286503
BE436821	A_96_P175074	ubiquitin-conjugating enzyme e2-21 kda 1	AT1G64230	ubiquitin-conjugating enzyme 28 (UBC28)	0.547163
BE436821	A_96_P175074	ubiquitin-conjugating enzyme e2-21 kda 1	AT1G78870	UBC35/UBC13A	0.547163	0.398585
BG627818	A_96_P003101	spermine oxidase	AT4G29720	polyamine oxidase 5 (PAO5)	0.547052	-0.31829
BI933191	A_96_P257867	protein	AT4G19670	RING/U-box superfamily protein	0.545994	0.434161
BI935431	A_96_P207109	cbs domain-containing protein	AT1G65320	Cystathionine beta-synthase (CBS) family protein	0.545859
BP893456	A_96_P216109	40s ribosomal protein s15a	AT5G59850	Ribosomal protein S8 family protein	0.545828	-0.58244
BI922859	A_96_P200924	rna helicase	AT5G62190	DEAD/DEAH box RNA helicase PRH75	0.54552
AW032492	A_96_P145031	f-box lrr-repeat	AT1G15740	Leucine-rich repeat family protein	0.545303	0.481829
AK323004	A_96_P033926	hypothetical protein RCOM_0586940 [Ricinus communis]	AT5G54850	unknown protein	0.545271
AK329278	A_96_P030901	actin depolymerizing factor 6	AT3G45990	Cofilin/tropomyosin-type actin-binding protein family	0.545172
AK322513	A_96_P026446	protein	AT5G38520	alpha/beta-Hydrolases superfamily protein	0.544773	-0.7857
BT013761	A_96_P018486	nucleolar protein	AT1G42970	Encodes chloroplast localized glyceraldehyde-3-phosphate dehydrogenase that can use both NADH and NADPH to reduce 1,3-diphosphate glycerate. It forms A2B2 heterotetramers with GapA forms of the GADPH enzyme. These complexes are active in the light under reducing conditions, but show reduced NADPH-dependent activity in response to oxidized thioredoxins and increased NAD(H)/NADP(H) ratios due to th…	0.544228	-1.41479
BT013761	A_96_P018486	nucleolar protein	AT3G05060	SAR DNA-binding protein, putative, strong similarity to SAR DNA-binding protein-1 (Pisum sativum) GI:3132696	0.544228
AK329768	A_96_P105384	prolyl endopeptidase	AT1G76140	Prolyl oligopeptidase family protein	0.543182
AK327170	A_96_P238747	protein	AT4G35470	Encodes PIRL4, a member of the Plant Intracellular Ras-group-related LRRs (Leucine rich repeat proteins). PIRLs are a distinct, plant-specific class of intracellular LRRs that likely mediate protein interactions, possibly in the context of signal transduction.	0.542852
BP884974	A_96_P212649	protein	AT5G15080	Protein kinase superfamily protein	0.542556
AK322810	A_96_P067366	protein	AT1G16320	Uncharacterized conserved protein (DUF2358)	0.541507
TC199856	A_96_P251737	chlorophyll a b binding protein	AT2G31170	Encodes the cysteinyl t-RNA synthetase SYCO ARATH (SYCO), which is expressed and required in the central cell but not in the antipodals. SYCO, localized to the mitochondria, is necessary for mitochondrial cristae integrity. Mutation of this gene affects the lifespan of adjacent accessory cells.	0.540749	-0.15583
TC199856	A_96_P251737	chlorophyll a b binding protein	AT3G54890	Encodes a component of the light harvesting complex associated with photosystem I.	0.540749	-1.41797
TA44743_4081	A_96_P042831	f-box family protein	AT5G65590	Dof-type zinc finger DNA-binding family protein	0.54046
AK326616	A_96_P069364	protein	AT1G34320	Protein of unknown function (DUF668)	0.539555
DB727471	A_96_P246285	protein	AT5G05010	clathrin adaptor complexes medium subunit family protein	0.539464
BT013311	A_96_P224279	pre-mrna-splicing factor cwc15	AT3G13200	EMBRYO DEFECTIVE 2769 (EMB2769)	0.53923	0.339194
BT013955	A_96_P009106	protein	AT1G44920	unknown protein	0.538479	-0.52493
BP885201	A_96_P212739	protein	AT5G02310	Encodes PROTEOLYSIS6 (PRT6), a component of the N-end rule pathway that targets protein degradation through the identity of the amino-terminal residue of specific protein substrates. Another component of the N-end rule pathway is arginyl-tRNA:protein arginyltransferase (ATE). Arabidopsis contains two ATE genes: At5g05700/ATE1, At3g11240/ATE2. PRT6 and ATE were shown to regulate seed after-ripenin…	0.537694	0.30218
TA54541_4081	A_96_P117897	nac domain ipr003441	AT3G12977	NAC (No Apical Meristem) domain transcriptional regulator superfamily protein	0.537347
X94947	A_96_P091434	dna-binding protein	AT3G01470	Encodes a homeodomain leucine zipper class I (HD-Zip I) transcriptional activator involved in leaf development.	0.536789	0.356997
GO375493	A_96_P202479	auxin efflux carrier family protein	AT5G65980	Auxin efflux carrier family protein	0.536779
BI208606	A_96_P198024	14-3-3 protein	AT2G10450	14-3-3 family protein	0.536579
AK325311	A_96_P047221	protein	AT3G22550	Protein of unknown function (DUF581)	0.535673
AK324969	A_96_P252342	amino acid permease	AT5G41800	Transmembrane amino acid transporter family protein	0.535486				-2.49484
AI487490	A_96_P132102	protein	AT1G64610	Transducin/WD40 repeat-like superfamily protein	0.535471	0.240878
AK329532	A_96_P215299	serine threonine protein phosphatase expressed	AT2G39840	Encodes the catalytic subunit of a Type 1 phosphoprotein Ser/Thr phosphatase, expressed in roots, shoots and flowers.	0.535018	0.268626
AK329532	A_96_P215299	serine threonine protein phosphatase expressed	AT4G03080	BRI1 suppressor 1 (BSU1)-like 1 (BSL1)	0.535018	0.263137
BT012754	A_96_P015991	ubiquitin-conjugating enzyme	AT1G78870	UBC35/UBC13A encodes a protein that may play a role in DNA damage responses and error-free post-replicative DNA repair by participating in lysine-63-based polyubiquitination reactions. UBC35/UBC13A can form diubiquitin and triubiquitin chains in combination with MMZ1,2,3,4/(UEV1A,B,C,D) in vitro. It can also functionally complement an mms2 ubc13 mutation in budding yeast by increasing the double …	0.534125	0.398585
BF052203	A_96_P180769	protein	AT5G39830	Encodes DEG8. Forms a hexamer with DEG5 in the thylakoid lumen. Involved in the cleavage of photodamaged D2 protein of photosystem II (PSII). Recombinant DEG8 is proteolytically active toward both a model substrate (beta-casein) and photodamaged D1 protein of photosystem II.	0.533621	-0.29748
AK321566	A_96_P046271	inositol phosphate kinase	AT5G16760	Encodes a inositol 1,3,4-trisphosphate 5/6-kinase.	0.532403	0.331272
AK326396	A_96_P235044	protein	AT4G22330	Encodes AtCES1 for Acyl-CoA independent ceramide synthase.	0.532285	0.189655
TA47936_4081	A_96_P006171	protein	AT5G23380	Protein of unknown function (DUF789)	0.53204
BT012915	A_96_P014851	protein	AT4G40050	FUNCTIONS IN: signal transducer activity	0.529068
TA42854_4081	A_96_P100599	ubiquitin-conjugating enzyme ubc7	AT1G16890	UBC36/UBC13B	0.528372
TA42854_4081	A_96_P100599	ubiquitin-conjugating enzyme ubc7	AT1G64230	ubiquitin-conjugating enzyme 28 (UBC28)	0.528372
AI898286	A_96_P140957	peroxidase 17	AT2G22420	Peroxidase superfamily protein	0.528084
AK321233	A_96_P111967	lectin-like protein kinase	AT5G06740	Concanavalin A-like lectin protein kinase family protein	0.528059
AK321233	A_96_P111967	lectin-like protein kinase	AT5G55830	Concanavalin A-like lectin protein kinase family protein	0.528059
AK325020	A_96_P033706	replication factor a	AT3G02920	RPA32B	0.527697
TC206382	A_96_P254452	ccaat-binding transcription	AT1G08970	heme activated protein (HAP5c)	0.526983
AK326863	A_96_P044796	retrotransposon unclassified	AT5G48050	CONTAINS InterPro DOMAIN/s: Retrotransposon gag protein (InterPro:IPR005162)	0.526885
BT014437	A_96_P020141	protein	AT3G55240	Overexpression leads to PEL (Pseudo-Etiolation in Light) phenotype.	0.526876				2.26046
TA41920_4081	A_96_P099264	glucose regulated repressor	AT5G23340	RNI-like superfamily protein	0.52628
AK326751	A_96_P014611	coronitine insensitive 1	AT2G39940	Encodes a protein containing Leu-rich repeats and a degenerate F-box motif. Associates with AtCUL1, AtRbx1, and the Skp1-like proteins ASK1 and ASK2 to assemble SCF COI1 ubiquitin-ligase complexes in planta. A single amino acid substitution in the F-box motif of COI1 abolishes the formation of the SCF(COI1) complexes and results in loss of the JA response. Required for wound- and jasmonates-induc…	0.524797
TA35627_4081	A_96_P086629	ubiquitin-conjugating enzyme	AT2G18600	Ubiquitin-conjugating enzyme family protein	0.524076	0.306733
BG643500	A_96_P195029	gata transcription	AT5G26930	Encodes a member of the GATA factor family of zinc finger transcription factors. Controls lateral root founder cell specification.	0.524033
CD002685	A_96_P066686	protein	AT5G17610	unknown protein	0.523993
BI927666	A_96_P203809	af428357_1 at1g74450 f1m20_13	AT1G18740	FUNCTIONS IN: molecular_function unknown	0.52369
AK321212	A_96_P050811	protein binding zinc ion binding	AT5G47050	SBP (S-ribonuclease binding protein) family protein	0.523394	0.369071
DB700300	A_96_P232169	receptor protein kinase clavata1	AT5G61480	PHLOEM INTERCALATED WITH XYLEM (PXY)	0.523232	-0.18866
DB719817	A_96_P240718	myb-like dna-binding protein	AT1G14350	Encodes a putative MYB transcription factor involved in stomata development, loss of FLP activity results in a failure of guard mother cells (GMCs) to adopt the guard cell fate, thus they continue to divide resulting in abnormal stomata consisting of clusters of numerous guard cell-like cells. This phenotype is enhanced in double mutants with MYB88.	0.522639	-0.13245
TA43235_4081	A_96_P040491	dna binding	AT3G54620	bZIP transcription factor-like protein mRNA	0.522579	0.313457
AK319358	A_96_P044641	19-like protein	AT5G61820	FUNCTIONS IN: molecular_function unknown	0.52202	0.566568
BI421679	A_96_P058781	gtp binding	AT1G53870	Protein of unknown function (DUF567)	0.521619	-0.28961	-2.32123
AK328311	A_96_P190649	at3g13440 mrp15_7	AT3G13440	S-adenosyl-L-methionine-dependent methyltransferases superfamily protein	0.521446
BP906494	A_96_P220744	dna mismatch repair protein msh6-	AT3G24495	encodes a DNA mismatch repair homolog of human MutS gene, MSH6. There are four MutS genes in Arabidopsis, MSH2, MSH3, MSH6, and MSH7, which all act as heterodimers and bind to 51-mer duplexes. MSH2*MSH7 exhibit moderate affinity for a (T/G) substrate and weak binding of (+T), suggesting MSH2*MSH7 may be specialized for lesions/base mispairs not tested or for (T/G) mispairs in special contexts.	0.521164
AW626153	A_96_P160726	protein	AT1G57700	Protein kinase superfamily protein	0.519271
BT013709	A_96_P015701	protein	AT4G31390	Protein kinase superfamily protein	0.519143
BT014483	A_96_P020271	protein	AT4G21460	Ribosomal protein S24/S35, mitochondrial	0.518758
TA36450_4081	A_96_P208204	superoxide dismutase	AT1G08830	Encodes a cytosolic copper/zinc superoxide dismutase CSD1 that can detoxify superoxide radicals. Its expression is affected by miR398-directed mRNA cleavage. Regulated by biotic and abiotic stress. Activation of CSD1 in the cytoplasm involves both a CCS-dependent and -independent pathway.	0.517595	0.552136
AK320565	A_96_P215374	plant synaptotagmin	AT3G18370	ATSYTF	0.517508	0.331308
DV105103	A_96_P031076	protein	AT1G25230	Calcineurin-like metallo-phosphoesterase superfamily protein	0.517494	-0.16965
BT013876	A_96_P009206	bps1 (bypass 1)	AT2G46080	Encodes a protein related to BYPASS1 (BPS1). Regulates production of mobile compound: bps signal.	0.516703	0.435082
AK327760	A_96_P210409	map3k-like protein expressed	AT1G13680	PLC-like phosphodiesterases superfamily protein	0.516557
AW031898	A_96_P144761	gata zinc finger containing protein	AT4G17570	Encodes a member of the GATA factor family of zinc finger transcription factors.	0.516527	0.306324
AK323529	A_96_P045091	protein	AT3G46870	Pentatricopeptide repeat (PPR) superfamily protein	0.515529
TA54190_4081	A_96_P116347	chorismate mutase	AT3G29200	L-ascorbate peroxidase	0.51532
BI922221	A_96_P030941	protein	AT5G62570	Calmodulin binding protein-like	0.515187	0.21797
AK327543	A_96_P119772	viral a-type inclusion protein	AT1G74860	unknown protein	0.51396
AK324794	A_96_P088919	mitochondrial carrier	AT3G55640	Mitochondrial substrate carrier family protein	0.513508
AK324794	A_96_P088919	mitochondrial carrier	AT4G27940	manganese tracking factor for mitochondrial SOD2 (MTM1)	0.513508			-2.21944	-2.45053
AK321723	A_96_P111892	protein	AT5G06990	Protein of unknown function, DUF617	0.512859
TA35785_4081	A_96_P009711	usp family protein	AT3G17020	Adenine nucleotide alpha hydrolases-like superfamily protein	0.512302	0.548341
AK321729	A_96_P016906	sc3 protein	AT2G20840	Secretory carrier membrane protein (SCAMP) family protein	0.512144
TA43484_4081	A_96_P101294	protein	AT2G25737	Sulfite exporter TauE/SafE family protein	0.511789
AK323213	A_96_P179009	protein	AT4G10790	UBX domain-containing protein	0.510942	0.351772
AK322979	A_96_P035506	protein	AT1G11950	Transcription factor jumonji (jmjC) domain-containing protein	0.510598
AK322979	A_96_P035506	protein	AT1G62310	transcription factor jumonji (jmjC) domain-containing protein	0.510598
TA42061_4081	A_96_P099479	lipid binding	AT2G44300	Bifunctional inhibitor/lipid-transfer protein/seed storage 2S albumin superfamily protein	0.510543
BM411223	A_96_P208089	at4g28740 f16a16_150	AT4G28740	FUNCTIONS IN: molecular_function unknown	0.5099
AK326686	A_96_P226519	transducin wd-40 repeat	AT1G80710	Encodes a WD-40 repeat family protein containing a DWD (DDB1 binding WD-40) motif. Mutant analysis demonstrates that DRS1 promotes tolerance to drought stress, possibly mediated by ABA, and suggests involvement of DDB1- Cul4?mediated protein degradation in drought response.	0.509459
AK322055	A_96_P184254	2og-fe oxygenase family protein	AT2G38240	2-oxoglutarate (2OG) and Fe(II)-dependent oxygenase superfamily protein	0.509335			-4.27717	-8.18977
AK328088	A_96_P123372	atp binding	AT3G45670	Protein kinase superfamily protein	0.508122
AK321800	A_96_P023331	guanosine-3 -bis 3 -	AT3G17470	Ca2+-activated RelA/spot homolog (CRSH)	0.507805
AK247958	A_96_P071084	squamosa promoter binding 6	AT1G69170	Squamosa promoter-binding protein-like (SBP domain) transcription factor family protein	0.506328
NP211476	A_96_P128632	alcohol dehydrogenase	AT5G42250	Zinc-binding alcohol dehydrogenase family protein	0.50587
TA47857_4081	A_96_P049686	thioredoxin-like 4b	AT3G24730	mRNA splicing factor, thioredoxin-like U5 snRNP	0.50519
AK319342	A_96_P008946	serine threonine rich antigen	AT2G31130	unknown protein	0.504995	0.296095
BG129762	A_96_P001381	protein	AT3G07930	DNA glycosylase superfamily protein	0.504969
BG643272	A_96_P194004	ethphon-induced protein	AT4G17670	Protein of unknown function (DUF581)	0.502124	0.458575
BT014328	A_96_P077859	at1g21410 f24j8_17	AT1G21410	AtSKP2	0.500993	0.267988
BT014328	A_96_P077859	at1g21410 f24j8_17	AT5G23340	RNI-like superfamily protein	0.500993
AK324415	A_96_P000071	12-oxophytodienoate reductase	AT1G09400	FMN-linked oxidoreductases superfamily protein	0.500132
AI779336	A_96_P020596	ultraviolet-b-repressible protein	AT2G06520	Encodes a protein with sequence similarity to the spinach photosystem II subunit PsbX.	0.499913	-1.27858
AK324522	A_96_P022076	protein	AT4G24290	MAC/Perforin domain-containing protein	0.499473	0.263294
BT013040	A_96_P016751	cinnamoyl reductase	AT5G19440	similar to Eucalyptus gunnii alcohol dehydrogenase of unknown physiological function (GI:1143445), apple tree, PIR:T16995	0.49946	0.68957
DB722520	A_96_P085184	at5g54540 mrb17_4	AT5G54540	Uncharacterised conserved protein (UCP012943)	0.499168
AK246411	A_96_P052471	heme-binding protein 2	AT1G17100	SOUL heme-binding family protein	0.499064	-0.33716
AK321747	A_96_P172739	nonsense-mediated mrna decay protein	AT2G03820	Encodes a protein involved in the nuclear export of the 60S ribosomal subunit and formation of the secondary cell wall.	0.498666
AK323165	A_96_P046036	nadh dehydrogenase i subunit m	AT4G37925	Encodes subunit NDH-M of NAD(P)H:plastoquinone dehydrogenase complex (Ndh complex) present in the thylakoid membrane of chloroplasts. This subunit is thought to be required for Ndh complex assembly.	0.498621
AK324942	A_96_P044156	calcium calmodulin protein kinase 1	AT3G52710	unknown protein	0.49833
BE431612	A_96_P171989	protein	AT2G01818	PLATZ transcription factor family protein	0.498164
TA51825_4081	A_96_P110182	protein	AT3G26020	Encodes protein phosphatase 2A (PP2A) B'eta subunit. Targeted to nucleus and cytosol.	0.498075
AW737471	A_96_P163906	protein	AT3G23750	Leucine-rich repeat protein kinase family protein	0.497642
AK328430	A_96_P148976	hyp1 (hypothetical protein 1)	AT1G69450	Early-responsive to dehydration stress protein (ERD4)	0.497044	0.280194
AK325503	A_96_P209314	glutaredoxin family protein	AT3G57070	Glutaredoxin family protein	0.496997
CK575029	A_96_P005191	zinc finger (dnl type) family protein	AT5G27280	Zim17-type zinc finger protein	0.496736
TA43365_4081	A_96_P041671	oligopeptide transporter opt family	AT5G45450	Oligopeptide transporter OPT superfamily protein	0.496433
BP890544	A_96_P215069	gras family transcription factor	AT1G50420	Encodes a scarecrow-like protein (SCL3) Putative transcription factors interacting with the gene product of VHA-B1 (vacuolar ATPase subunit B1	0.495892
DB723162	A_96_P026741	cyclic nucleotide-gated channel	AT3G17700	cyclic nucleotide-binding transporter 1, member of a family of cyclic nucleotide gated channels.	0.49581	0.32949
AK247281	A_96_P022831	protein	AT3G60410	Protein of unknown function (DUF1639)	0.495392
AK247319	A_96_P105714	protein	AT2G17030	CONTAINS InterPro DOMAIN/s: F-box domain, cyclin-like (InterPro:IPR001810), Protein of unknown function DUF295 (InterPro:IPR005174)	0.493083
BF114134	A_96_P183964	polyketide hydroxylase	AT1G24340	A locus involved in embryogenesis. Mutations in this locus result in embryo lethality.	0.492837
TA52982_4081	A_96_P053566	short chain alcohol	AT3G29250	NAD(P)-binding Rossmann-fold superfamily protein	0.492222
DB727552	A_96_P246337	protein	AT1G72890	Disease resistance protein (TIR-NBS class)	0.492204
BT014427	A_96_P020121	btb poz domain-containing protein	AT1G21780	BTB/POZ domain-containing protein. Contains similarity to gb:AJ000644 SPOP (speckle-type POZ protein) from Homo sapiens and contains a PF:00651 BTB/POZ domain. ESTs gb:T75841, gb:R89974, gb:R30221, gb:N96386, gb:T76457, gb:AI100013 and gb:T76456 come from this gene	0.49211
AK327501	A_96_P038561	thioredoxin x	AT2G47470	Encodes a protein disulfide isomerase-like (PDIL) protein, a member of a multigene family within the thioredoxin (TRX) superfamily. Transcript levels for this gene are up-regulated in response to three different chemical inducers of ER stress (dithiothreitol, beta-mercaptoethanol, and tunicamycin). AtIRE1-2 does not appear to be required for this response, but the atbzip60 mutant has a diminished…	0.492094	0.826626
AK320359	A_96_P071134	mee12 (maternal effect embryo arrest 12)	AT2G02955	maternal effect embryo arrest 12 (MEE12)	0.491944
AK325518	A_96_P069111	gcn5-related n-acetyltransferase family protein	AT3G22560	Acyl-CoA N-acyltransferases (NAT) superfamily protein	0.491163
AK322630	A_96_P086364	protein	AT1G55340	Protein of unknown function (DUF1639)	0.489375
AK322630	A_96_P086364	protein	AT3G03880	Protein of unknown function (DUF1639)	0.489375
AK321740	A_96_P124737	protein	AT1G64230	ubiquitin-conjugating enzyme 28 (UBC28)	0.489369
AK323242	A_96_P220319	protein	AT1G64680	unknown protein	0.489042	-0.51602
BT013147	A_96_P017006	peru 2	AT3G24982	receptor like protein 40 (RLP40)	0.488806	0.20039		4.1942
BT013147	A_96_P017006	peru 2	AT4G13820	Leucine-rich repeat (LRR) family protein	0.488806	0.241871
TA47026_4081	A_96_P105224	protein	AT4G19670	RING/U-box superfamily protein	0.488401	0.434161
AK321942	A_96_P011561	protein	AT5G22070	Core-2/I-branching beta-1,6-N-acetylglucosaminyltransferase family protein	0.488325
TA39442_4081	A_96_P025681	protein phosphatase	AT1G34750	Protein phosphatase 2C family protein	0.488135	0.360417
AK321148	A_96_P051611	fkbp-type peptidyl-prolyl cis-trans	AT3G12345	unknown protein	0.487758
BI933918	A_96_P076909	cathepsin b-like cysteine protease	AT1G02300	Cysteine proteinases superfamily protein	0.487454	0.209347
BI933918	A_96_P076909	cathepsin b-like cysteine protease	AT4G01610	Cysteine proteinases superfamily protein	0.487454	1.70809
BI203201	A_96_P062701	branched-chain-amino-acid aminotransferase chloroplast expressed	AT1G10070	Encodes a chloroplast branched-chain amino acid aminotransferase. Complements the yeast leu/iso-leu/val auxotrophy mutant.	0.487389	0.26624
TA55406_4081	A_96_P001136	protein	AT5G62140	unknown protein	0.485483	-0.30677
AK327047	A_96_P022666	sirohydrochlorin ferrochelatase	AT1G50170	encodes sirohydrochlorin ferrochelatase catalyzing the last step of the siroheme biosynthesis	0.484433
BG130235	A_96_P042471	at3g52230 f4f15_340	AT3G52230	unknown protein	0.484323
AK328133	A_96_P066711	import inner membrane translocase subunit tim50- mitochondrial	AT1G55900	component of a translocase in the mitochondrial inner membrane	0.484048	0.290321
AK319861	A_96_P118247	ubiquinone biosynthesis protein coq-	AT1G65950	Protein kinase superfamily protein	0.483966
AK321503	A_96_P051506	ku p80 dna	AT1G48050	Ku80 and ku70 form the heterodimer complex Ku, required for proper maintenance of the telomeric C strand. Ku regulates the extension of the telomeric G strand. Interacts with WEX, and this interaction stimulates the WEX exonuclease activity. Binds double stranded DNA breaks as a heterodimer with Ku70, involved in non-homologous end joining repair. Mutants are defective in T-DNA integration. Over …	0.483538	0.178311
FS201466	A_96_P003536	transcription elongation factor spt4	AT5G08565	Transcription initiation Spt4-like protein	0.483489
AK322472	A_96_P127707	non-phototropic hypocotyl 3-like protein	AT1G30440	Phototropic-responsive NPH3 family protein	0.482951
DB724906	A_96_P070214	protein	AT1G74520	Part of the AtHVA22a family. Protein expression is ABA- and stress-inducible.	0.482622	-0.28311
AK322933	A_96_P163621	three-deoxy-d-manno-octulosonic-acid transferase domain protein	AT5G03770	Encodes a putative KDO (3-deoxy-D-manno-octulosonate) transferase	0.482617
AK326543	A_96_P043931	lipopolysaccharide-binding protein	AT1G04970	lipid-binding serum glycoprotein family protein	0.481954	0.309878
AK326543	A_96_P043931	lipopolysaccharide-binding protein	AT3G20270	lipid-binding serum glycoprotein family protein	0.481954
AW032180	A_96_P086209	protein	AT1G73460	Protein kinase superfamily protein	0.480708
AK319418	A_96_P039341	protein	AT3G27100	FUNCTIONS IN: molecular_function unknown	0.480682
DB712194	A_96_P024791	protein	AT4G03080	BRI1 suppressor 1 (BSU1)-like 1 (BSL1)	0.480541	0.263137
BG643749	A_96_P195139	negatively light-regulated expressed	AT5G64130	cAMP-regulated phosphoprotein 19-related protein	0.480361
BF097759	A_96_P182139	leucine-rich repeat-containing	AT5G36930	Disease resistance protein (TIR-NBS-LRR class) family	0.479473
GO374628	A_96_P222209	---NA---	AT5G25540	Expressed protein contains PAM2 PABC interacting domain.	0.477591	0.572611
AK324791	A_96_P011081	fha domain containing expressed	AT2G21530	SMAD/FHA domain-containing protein	0.476966	-0.68125
AK327630	A_96_P043676	protein	AT5G12350	Regulator of chromosome condensation (RCC1) family with FYVE zinc finger domain	0.475415
TA40498_4081	A_96_P232369	protein	AT1G13570	F-box/RNI-like superfamily protein	0.473984
TA40498_4081	A_96_P232369	protein	AT3G03360	F-box/RNI-like superfamily protein	0.473984
BG125280	A_96_P001206	brg-1 associated	AT2G14880	SWIB/MDM2 domain superfamily protein	0.473405	-0.56437
AK327442	A_96_P170264	at3g15480 mjk13_14	AT1G61065	Protein of unknown function (DUF1218)	0.472707
BI925886	A_96_P132207	transcriptional factor b3 family protein	AT4G31690	Transcriptional factor B3 family protein	0.47245
BP907663	A_96_P221334	structural constituent of ribosome	AT5G39785	FUNCTIONS IN: structural constituent of ribosome	0.472035	0.199525
BT013370	A_96_P156306	ccaat-binding transcription factor subunit	AT1G30500	"nuclear factor Y, subunit A7" (NF-YA7)	0.471069
AK325177	A_96_P134267	capping protein beta	AT1G71790	Subunits of heterodimeric actin filament capping protein Capz superfamily	0.47084
TA40859_4081	A_96_P188974	fad nad binding	AT3G11230	Yippee family putative zinc-binding protein	0.470136	0.307999
BW686017	A_96_P107489	protein	AT1G68310	Encodes a protein that has been shown to specifically interact with a sequence motif, PIEPPPHH, in the cytoplasmic tail of a membrane protein that directs the protein from the ER to vacuoles where it is internalized. Required for both leaf adaxial?abaxial polarity formation and normal cell proliferation.	0.470106
AK320953	A_96_P082309	protein phosphatase	AT3G51370	Protein phosphatase 2C family protein	0.469439	0.367952
AK327003	A_96_P038991	ku p70 dna	AT1G16970	Ku80 and ku70 form the heterodimer complex Ku, required for proper maintenance of the telomeric C strand. Ku regulates the extension of the telomeric G strand. Interacts with WEX, and this interaction stimulates the WEX exonuclease activity.	0.469095
AF493564	A_96_P014240	sucrose phosphate phosphatase	AT2G35840	Sucrose-6F-phosphate phosphohydrolase family protein	0.468062
AK327991	A_96_P119042	protein	AT3G24040	Core-2/I-branching beta-1,6-N-acetylglucosaminyltransferase family protein	0.467982
TA53327_4081	A_96_P112757	histidine trna 5 -guanylyltransferase	AT2G32330		0.467012
BT013221	A_96_P163626	syntaxin 132	AT5G08080	member of SYP13 Gene Family	0.46613
AK324337	A_96_P053111	surfactant protein b containing protein	AT3G51730	saposin B domain-containing protein	0.466102	0.865047
AW031266	A_96_P144351	protein	AT1G34320	Protein of unknown function (DUF668)	0.465829
AK247597	A_96_P032986	protein	AT2G02710	Encodes a putative blue light receptor protein.	0.465363	0.233438
TA36207_4081	A_96_P077444	proline transporter	AT5G41800	Transmembrane amino acid transporter family protein	0.465265				-2.49484
AK322092	A_96_P261422	protein	AT5G25830	Encodes a member of the GATA factor family of zinc finger transcription factors.	0.465245
AK326150	A_96_P011776	gtp cyclohydrolase i	AT3G07270	GTP cyclohydrolase I	0.465166
AK319607	A_96_P066496	plastid-lipid associated protein 3	AT2G35490	Plastid-lipid associated protein PAP / fibrillin family protein	0.464195
DB707904	A_96_P048761	nitrate-induced noi protein	AT4G30620	Uncharacterised BCR, YbaB family COG0718	0.464039	-0.29326
AK326673	A_96_P143861	quinone oxidoreductase-like protein	AT5G16990	molecular function has not been defined, was shown involved in oxidative stress tolerance.	0.46392
DV105780	A_96_P252372	pgps d12	AT1G14870	PCR2 encodes a membrane protein involved in zinc transport and detoxification.	0.463517	3.89166
AK326156	A_96_P189224	protein	AT1G19835	Plant protein of unknown function (DUF869)	0.463054	-0.26758
AK326156	A_96_P189224	protein	AT3G19370	Plant protein of unknown function (DUF869)	0.463054	-0.13258
BI931290	A_96_P041591	protein	AT5G25360	unknown protein	0.462586
U39444	A_96_P012396	l-galactose-1-phosphate phosphatase	AT3G02870	Encodes a L-galactose-1-phosphate phosphatase, involved in ascorbate biosynthesis.	0.462496	-0.76898
BG124679	A_96_P107899	protein	AT3G16180	Major facilitator superfamily protein	0.462478
AK322003	A_96_P182544	protein	AT5G26760	unknown protein	0.461337
AK319967	A_96_P253097	f-box family protein	AT2G02240	maternal effect embryo arrest 66 (MEE66)	0.461184
AK247939	A_96_P076979	amino acid	AT3G30390	Encodes a putative amino acid transporter.	0.46096	0.545523
GO373854	A_96_P047211	protein	AT3G50350	Protein of unknown function (DUF1685)	0.460155	-0.24234
AK247175	A_96_P103729	f-box family protein	AT3G03360	F-box/RNI-like superfamily protein	0.458979
AK328774	A_96_P189354	PREDICTED: hypothetical protein [Vitis vinifera]	AT3G57320	unknown protein	0.45894
BW687446	A_96_P224484	protein	AT2G24940	membrane-associated progesterone binding protein 2 (MAPR2)	0.458662
AK327271	A_96_P137842	protein	AT1G66330	senescence-associated family protein	0.45804
BP890116	A_96_P214879	jasmonate inducible protein myrosinase binding	AT1G33790	jacalin lectin family protein	0.457907
AK246306	A_96_P103524	downward leaf curling protein	AT3G07760	Sterile alpha motif (SAM) domain-containing protein	0.456719	0.383984
TA43380_4081	A_96_P101169	protein	AT2G31040	ATP synthase protein I -related	0.456323	-0.79944
AK325787	A_96_P113412	chaperone protein	AT1G21080	DNAJ heat shock N-terminal domain-containing protein	0.455652
AK320707	A_96_P039106	viral a-type inclusion protein	AT4G32190	Myosin heavy chain-related protein	0.455285				-2.8975
BI203592	A_96_P038521	thioredoxin f	AT3G02730	thioredoxin F-type 1 (TRXF1)	0.455175	-0.69608
AK326539	A_96_P035281	protein	AT3G06270	Protein phosphatase 2C family protein	0.454825
AK324551	A_96_P040911	dual-specificity protein phosphatase	AT3G06110	Encodes a nuclear-localized MAP kinase phosphatase. Plants with reduced levels of MKP2 transcripts are hypersensitive to ozone and ozone-mediated activation of MPK3 and MPK6 is prolonged in these plants.	0.45449
TA46555_4081	A_96_P025601	o-linked n-acetylglucosamine	AT5G63200	tetratricopeptide repeat (TPR)-containing protein	0.453609
TA48813_4081	A_96_P253752	digalactosyldiacylglycerol synthase expressed	AT4G00550	encodes a UDP-galactose-dependent digalactosyldiacylglycerol(DGDG) synthase. Located in chloroplast outer membrane.	0.453479	0.214505
AK324912	A_96_P233259	dna binding	AT4G36060	basic Helix-Loop-Helix 11 (bHLH11)	0.453431
TA37906_4081	A_96_P190869	pre-mrna-splicing factor cwc15	AT5G60460	Preprotein translocase Sec, Sec61-beta subunit protein	0.453331
BM411411	A_96_P045226	atp binding	AT3G12200	Encodes AtNek7, a member of the NIMA-related serine/threonine kinases (Neks) that have been linked to cell-cycle regulation in fungi and mammals. Plant Neks might be involved in plant development processes.	0.453203
AW931517	A_96_P167254	predicted protein [Populus trichocarpa]	AT5G55960	unknown protein	0.452924	-0.38056
AK321834	A_96_P051696	gamma-glutamyl hydrolase	AT1G78680	The Arabidopsis protein AtGGH2 is a gamma-glutamyl hydrolase acting specifically on monoglutamates. The enzyme is involved in the tetrahydrofolate metabolism and located to the vacuole.	0.451515
AK326760	A_96_P113157	aspartic proteinase asp1	AT3G02740	Eukaryotic aspartyl protease family protein	0.449989	0.353036
AK246605	A_96_P026876	ubiquitin-conjugating enzyme e2 i	AT1G64230	ubiquitin-conjugating enzyme 28 (UBC28)	0.449966
AK246605	A_96_P026876	ubiquitin-conjugating enzyme e2 i	AT3G57870	Encodes a SUMO liagse that directs the attachment of the small protein SUMO to target proteins via an isopeptide bond. This enzyme is localized to the nucleus and plants with reduced levels of this protein show higher sensitivity to ABA in root growth inhibition assays. It has high similarity to the yeast UBC9 SUMO ligase and is sometimes referred to by that name.	0.449966
DB716874	A_96_P238913	protein	AT4G21680	Encodes a nitrate transporter (NRT1.8). Functions in nitrate removal from the xylem sap. Mediates cadmium tolerance.	0.449736				-4.00827
BT013181	A_96_P251867	atp binding	AT2G46620	P-loop containing nucleoside triphosphate hydrolases superfamily protein	0.448817	0.354785
BI933475	A_96_P021431	protein	AT1G53090	Encodes a member of the SPA (suppressor of phyA-105) protein family (SPA1-SPA4). SPA proteins contain an N-terminal serine/threonine kinase-like motif followed by a coiled-coil structure and a C-terminal WD-repeat domain. SPA proteins function redundantly in suppressing photomorphogenesis in dark- and light-grown seedlings. SPA4 (and SPA3) predominantly regulates elongation growth in adult plants.	0.447961	0.237086
AK329821	A_96_P200504	protein	AT3G03310	lecithin:cholesterol acyltransferase 3 (LCAT3)	0.447775
AK322017	A_96_P048396	orm1-like protein 2	AT1G01230	ORMDL family protein	0.447737
AJ785529	A_96_P142941	protein	AT4G00870	basic helix-loop-helix (bHLH) DNA-binding superfamily protein	0.447669
AK321445	A_96_P157271	pifi (post-illumination chlorophyll fluorescence increase)	AT3G15840	Encodes a chloroplast-targeted protein localized in the stroma that is a novel component essential for NDH-mediated non-photochemical reduction of the plastoquinone pool in chlororespiratory electron transport.	0.447309
AK329508	A_96_P216859	ankyrin-repeat protein	AT2G17390	Highly homologous to AKR2A. Involved in chloroplast biogenesis. Double mutants of AKR2A and AKR2B have yellow leaves, significantly reduced chloroplast proteins, and no thylakoid membranes.	0.446945
AI487906	A_96_P039681	protein	AT2G30400	ovate family protein 2 (OFP2)	0.445604
TA45657_4081	A_96_P103754	potassium channel	AT4G22200	Encodes AKT2, a photosynthate- and light-dependent inward rectifying potassium channel with unique gating properties that are regulated by phosphorylation. Expressed in guard cell protoplasts and in the phloem and xylem of aerial portions of the plant. The channel can coassemble with another K+ channel, KAT1, in vitro. In guard cells, AKT2/3 is responsible for the Ca2+ sensitivity of the K+ uptak…	0.444408	-0.35416
AK323267	A_96_P230814	conserved hypothetical protein [Ricinus communis]	AT4G28330	unknown protein	0.444067
BT014060	A_96_P019201	protein	AT3G54310	unknown protein	0.443616
AK319495	A_96_P038516	protein	AT5G19940	Plastid-lipid associated protein PAP / fibrillin family protein	0.443347	-0.994
AW930313	A_96_P166454	af361611_1 at2g02370	AT1G22850	SNARE associated Golgi protein family	0.442753	-0.62912
AW930313	A_96_P166454	af361611_1 at2g02370	AT2G02370	SNARE associated Golgi protein family	0.442753
BT012842	A_96_P014821	altered response to gravity	AT1G68370	DnaJ-like protein with homology to coiled coils found in cytoskeleton-interacting proteins.	0.442613
BT012842	A_96_P014821	altered response to gravity	AT2G20560	DNAJ heat shock family protein	0.442613	0.249736	-2.83828	-2.495
BT012842	A_96_P014821	altered response to gravity	AT4G28480	DNAJ heat shock family protein	0.442613	0.223009
AI895826	A_96_P139972	reticuline oxidase	AT4G20860	FAD-binding Berberine family protein	0.44224	0.28165
AK326358	A_96_P127597	rna binding	AT1G30010	Analysis of the RNA profiles of wild-type and mutant plants establishes a role for nMAT1 in the trans-splicing of nad1 intron 1 and in the cis-splicing of nad2 intron 1 and nad4 intron 2.	0.440637
TA38431_4081	A_96_P249197	carotenoid cleavage dioxygenase 1	AT3G63520	Encodes a protein with 9-<i>cis</i>-epoxycarotenoid dioxygenase activity. The enzyme was shown to act on a variety of carotenoid including &#946	0.440134
AK320185	A_96_P048026	protein-l-isoaspartate o-	AT5G50240	L-isoaspartyl methyltransferase 2 (PIMT2)gene, alternatively spliced.	0.439438
BG643574	A_96_P005408	charged multivesicular body protein 3	AT5G22950	VPS24.1	0.439243	0.486446
TA56561_4081	A_96_P126189	nifu-like n-terminal domain-containing protein	AT4G22220	Encodes a mitochondrial protein similar to E.coli IscU. In bacteria, IscU is a scaffold protein accepting sulfur and iron to build a transient Fe-S cluster,which is subsequently transferred to a target apoprotein.	0.4392	0.445178
TC213642	A_96_P259482	---NA---	AT5G22220	Member of the E2F transcription factors, (cell cycle genes), key components of the cyclin D/retinoblastoma/E2F pathway. Binds DPA and RBR1 proteins. Expressed throughout the cell cycle. Abundance increased by auxin through stabilization of the protein. Elevates CDK levels and activity, even under hormone-free conditions. Promotes cell division and shortens cell doubling time, inhibits cell growth…	0.438815
AK326592	A_96_P235933	24 kda vacuolar	AT1G67420	Zn-dependent exopeptidases superfamily protein	0.437507
AK326592	A_96_P235933	24 kda vacuolar	AT5G20660	Zn-dependent exopeptidases superfamily protein	0.437507
BT014293	A_96_P014271	ozone-responsive stress-related	AT1G01170	Protein of unknown function (DUF1138)	0.437072
AW929578	A_96_P165806	inner membrane protein	AT2G28800	member of Chloroplast membrane protein ALBINO3 family. Similar to pea PPF1 and may play a role in plant senescence.	0.436913	-0.89721
AK320304	A_96_P020716	protein kinase	AT5G58950	Protein kinase superfamily protein	0.436644
BI921979	A_96_P009791	---NA---	AT1G01490	Heavy metal transport/detoxification superfamily protein	0.436537
BW691161	A_96_P006651	gaba receptor-associated	AT2G05630	in the Arabidopsis autophagy pathway	0.436481	0.633932
BW691161	A_96_P006651	gaba receptor-associated	AT4G21980	Encodes APG8, a component of autophagy conjugation pathway. Delivered to the lumens of vacuole under nitrogen-starvation condition. Highest expression in flowers. mRNA abundance increased during dark-induced carbon starvation. Predominantly cytoplasmic with or without N starvation. Upon concanamycin A the protein accumulates in the central vacuole as punctuate structures that resemble autophagic …	0.436481	0.802725
AK246305	A_96_P015876	unknown protein [Vitis vinifera]	AT5G16550	unknown protein	0.436137
AW932733	A_96_P167944	protein	AT3G59470	Far-red impaired responsive (FAR1) family protein	0.435733	0.160736
BM410907	A_96_P049976	serine-threonine protein plant-	AT5G63930	Leucine-rich repeat protein kinase family protein	0.435559
BT012728	A_96_P016111	silencing group b protein	AT5G13780	Acyl-CoA N-acyltransferases (NAT) superfamily protein	0.435239
AK327728	A_96_P068036	conserved hypothetical protein [Ricinus communis]	AT4G13220	unknown protein	0.434693	-0.19925
BM411663	A_96_P003341	ubiquitin ligase protein	AT3G15354	Encodes a member of the SPA (suppressor of phyA-105) protein family (SPA1-SPA4). SPA proteins contain an N-terminal serine/threonine kinase-like motif followed by a coiled-coil structure and a C-terminal WD-repeat domain. SPA proteins function redundantly in suppressing photomorphogenesis in dark- and light-grown seedlings. SPA3 (and SPA4) predominantly regulates elongation growth in adult plants.	0.434243
TA48542_4081	A_96_P106724	zinc finger	AT2G16090	ARIADNE 2 (ARI2)	0.433257
AK320317	A_96_P120337	thromboxane-a synthase	AT2G26170	Encodes a protein with similarity to thromboxane-A synthase, member of the CYP711A cytochrome P450 family. MAX1 is a specific repressor of vegetative axillary buds generated by the axillary meristem. Expressed in vascular traces in the rosette stem and axillary buds throughout plant development. Mutants have increased axillary branches. Along with MAX3,4 thought to mediate control of shoot branch…	0.433002
AK319646	A_96_P247992	senescence-inducible chloroplast stay-green protein 1	AT4G11910	unknown	0.432544
DB720302	A_96_P042816	glutathione peroxidase	AT1G63460	glutathione peroxidase 8 (GPX8)	0.432435	0.296879
AK246151	A_96_P053391	phosphatidylinositol synthase	AT4G38570	probable CDP-diacylglycerol--inositol 3-phosphatidyltransferase 2 (PIS2)	0.432191
AK324957	A_96_P125992	protein	AT1G78590	Encodes a NADH kinase which can synthesize NADPH from NADH	0.431907
BT013531	A_96_P181779	protein	AT5G11810	unknown protein	0.431777
BT013531	A_96_P181779	protein	AT5G38410	Encodes a member of the Rubisco small subunit (RBCS) multigene family: RBCS1A (At1g67090), RBCS1B (At5g38430), RBCS2B (At5g38420), and RBCS3B (At5g38410). Functions to yield sufficient Rubisco content for leaf photosynthetic capacity.	0.431777
TA53906_4081	A_96_P115148	protein	AT4G35520	DNA mismatch repair protein similar to MutL. Required for normal levels of meiotic crossovers	0.431626
EG553827	A_96_P061901	harpin-induced protein	AT2G01080	Late embryogenesis abundant (LEA) hydroxyproline-rich glycoprotein family	0.431262
GO373503	A_96_P208474	actin depolymerizing	AT3G45990	Cofilin/tropomyosin-type actin-binding protein family	0.431188
BG126205	A_96_P258297	40s ribosomal protein s14	AT3G11510	Ribosomal protein S11 family protein	0.429906	-0.48407
AK323974	A_96_P114067	flc-like 1 splice variant 1	AT1G26310	Floral homeotic gene encoding a MADS domain protein homologous to AP1. Enhances the flower to shoot transformation in ap1 mutants.	0.429076
AK323974	A_96_P114067	flc-like 1 splice variant 1	AT5G65070	Encodes MADS-box containing FLC paralog. Five splice variants have been identified but not characterized with respect to expression patterns and/or differing function. Overexpression of the gene in the Landsberg ecotype leads to a delay in flowering, transcript levels of MAF4 are reduced after a 6 week vernalization.	0.429076
AK323045	A_96_P106884	af361611_1 at2g02370	AT2G02370	SNARE associated Golgi protein family	0.428718
TA40389_4081	A_96_P009666	proline-rich cell wall	AT5G53330	Ubiquitin-associated/translation elongation factor EF1B protein	0.427799	0.571866
AK322435	A_96_P122552	multidrug resistance	AT1G47530	MATE efflux family protein	0.427388
AK321109	A_96_P215979	protein	AT1G62250	unknown protein	0.426642	-0.30451
AK325869	A_96_P023656	PREDICTED: hypothetical protein [Vitis vinifera]	AT5G22210	unknown protein	0.426187
AK320341	A_96_P077399	protein	AT2G20230	Tetraspanin family protein	0.426176
AW039031	A_96_P148891	protein	AT2G27290	Protein of unknown function (DUF1279)	0.426087	-0.38156
DB701472	A_96_P232424	transcriptional factor b3 family protein	AT4G31690	Transcriptional factor B3 family protein	0.425892
AK322670	A_96_P038191	glycine-rich protein	AT3G06780	glycine-rich protein	0.425274	0.16751
AK319926	A_96_P058911	protein	AT1G26665	Mediator complex, subunit Med10	0.424645
AW217674	A_96_P045376	PREDICTED: hypothetical protein [Vitis vinifera]	AT1G55280	Lipase/lipooxygenase, PLAT/LH2 family protein	0.423606
AF465780	A_96_P074849	protein	AT4G19860	Encodes a cytosolic calcium-independent phospholipase A.	0.423563	0.761674
TC217084	A_96_P262852	at1g17490 f1l3_4	AT1G72690	unknown protein	0.423346
TA53578_4081	A_96_P113817	ubx domain containing 4	AT4G15410	serine/threonine protein phosphatase 2A 55 kDa regulatory subunit B prime gamma (PUX5)	0.423007	0.189216
AI782599	A_96_P109937	mitochondrial import inner membrane translocase subunit tim14	AT2G35795	Chaperone DnaJ-domain superfamily protein	0.422641
AK323819	A_96_P204369	PREDICTED: hypothetical protein [Vitis vinifera]	AT5G61920	unknown protein	0.422198
AK329855	A_96_P199224	gaba receptor-associated	AT4G21980	Encodes APG8, a component of autophagy conjugation pathway. Delivered to the lumens of vacuole under nitrogen-starvation condition. Highest expression in flowers. mRNA abundance increased during dark-induced carbon starvation. Predominantly cytoplasmic with or without N starvation. Upon concanamycin A the protein accumulates in the central vacuole as punctuate structures that resemble autophagic …	0.421545	0.802725
AK324351	A_96_P055961	cathepsin b-like cysteine protease	AT1G02305	Cysteine proteinases superfamily protein	0.421278	0.622445
GO376272	A_96_P149516	ferrodoxin precursor	AT1G04410	predicted to encode a cytosolic malate dehydrogenase.	0.420844	0.547047
GO376272	A_96_P149516	ferrodoxin precursor	AT1G54290	Translation initiation factor SUI1 family protein	0.420844
GO376272	A_96_P149516	ferrodoxin precursor	AT3G56720	unknown protein	0.420844
BP900735	A_96_P050731	fkbp-type peptidyl-prolyl cis-trans isomerase	AT4G26555	FKBP-like peptidyl-prolyl cis-trans isomerase family protein	0.420584
BG643748	A_96_P049246	protein	AT5G48370	Thioesterase/thiol ester dehydrase-isomerase superfamily protein	0.419921
BG126149	A_96_P023496	protein phosphatase	AT1G78200	Protein phosphatase 2C family protein	0.419768	0.306504
TA43129_4081	A_96_P100924	novel plant	AT3G17440	member of NPSN Gene Family	0.419563
FS195086	A_96_P115657	protein	AT5G10070	RNase L inhibitor protein-related	0.419552
BI926448	A_96_P203084	fms interacting	AT5G42920	Encodes a component of the putative Arabidopsis THO/TREX complex: THO1 or HPR1 (At5g09860), THO2 (At1g24706), THO3 or TEX1 (At5g56130), THO5 (At5g42920, At1g45233), THO6 (At2g19430), and THO7 (At5g16790, At3g02950). THO/TREX complexes in animals have been implicated in the transport of mRNA precursors. Mutants of THO3/TEX1, THO1, THO6 accumulate reduced amount of small interfering (si)RNA, sugges…	0.419069
TA37946_4081	A_96_P092529	aspartic proteinase nepenthesin-1	AT1G25510	Eukaryotic aspartyl protease family protein	0.418815
AK327980	A_96_P040551	protein	AT5G58800	Quinone reductase family protein	0.418196
BG130371	A_96_P187849	ufd1 like protein	AT4G15420	Ubiquitin fusion degradation UFD1 family protein	0.418182	0.256927			-2.0417
BP887435	A_96_P213579	ubiquitin-conjugating enzyme e2-17 kda	AT1G64230	ubiquitin-conjugating enzyme 28 (UBC28)	0.417425
AK328879	A_96_P021741	protein	AT5G47180	Plant VAMP (vesicle-associated membrane protein) family protein	0.416814	0.33931
BG123988	A_96_P047316	ring-h2 finger protein	AT1G24580	RING/U-box superfamily protein	0.416244			2.12306
AW220404	A_96_P153561	zinc finger (c3hc4-type ring finger) family protein	AT1G47570	RING/U-box superfamily protein	0.41602
AK323985	A_96_P017286	at5g61670 k11j9_190	AT5G61670	Encodes a close homolog of the Cauliflower OR (Orange) protein. The function of OR is to induce the differentiation of proplastids or other noncolored plastids into chromoplasts for carotenoid accumulation. Both proteins contain a Cysteine-rich zinc finger domain that is highly specific to DnaJ-like molecular chaperons.	0.415639
TA40570_4081	A_96_P097324	protein	AT5G08420	RNA-binding KH domain-containing protein	0.415571
TA41216_4081	A_96_P098324	protein	AT3G22750	Protein kinase superfamily protein	0.415348
AW930642	A_96_P166714	PREDICTED: hypothetical protein [Vitis vinifera]	AT3G48210	CONTAINS InterPro DOMAIN/s: Kinetochore-Ndc80 complex, subunit Spc25 (InterPro:IPR013255)	0.41485
AK320892	A_96_P055456	predicted protein [Populus trichocarpa]	AT1G27290	unknown protein	0.41325	0.396104
AW649635	A_96_P162181	cytochrome p450	AT1G75130	member of CYP721A	0.41291
AF250958	A_96_P012906	peptide deformylase	AT5G14660	Encodes a peptide deformylase PDF1B. The crystal structure has been determined at a resolution of 0.24 nm (Biochem J, 2008, vol 413:417-427).	0.4129	-0.54791
AK246897	A_96_P029376	negative cofactor 2 transcriptional co-	AT5G19490	Histone superfamily protein	0.412368
AK319637	A_96_P007026	fructose- -bisphosphatase	AT3G54050	Encodes a chloroplastic fructose 1,6-bisphosphate phosphatase. also known as HCEF1 (High Cyclic Electron Flow 1). hcef1 mutants have constitutively elevated electron flow (CEFI) and plants with antisense suppression of this enzyme have higher levels of net leaf photosynthesis and increased sucrose biosynthesis.	0.411273	-1.31568
AK327960	A_96_P032331	serine threonine-protein kinase sapk2	AT3G19100	Protein kinase superfamily protein	0.410508
BG629188	A_96_P006176	protein	AT4G28740	FUNCTIONS IN: molecular_function unknown	0.410282
TA37183_4081	A_96_P018116	protein	AT5G22510	Encodes a chloroplast-targeted alkaline/neutral invertase that is implicated in the development of the photosynthetic apparatus and nitrogen assimilation in seedlings to control the sucrose to hexose ratio.	0.410134
AW040718	A_96_P149501	atp binding	AT5G01950	Leucine-rich repeat protein kinase family protein	0.409735
AW738395	A_96_P164561	protein	AT4G16520	autophagy 8f (ATG8F)	0.409637	0.449456
AK322614	A_96_P118307	protein	AT4G38260	Protein of unknown function (DUF833)	0.408873	0.325919
BT013571	A_96_P146661	predicted protein [Populus trichocarpa]	AT5G01120	Protein of unknown function (DUF674)	0.407808
AK324582	A_96_P079299	mo25 family protein	AT5G47540	Mo25 family protein	0.407341
BG127655	A_96_P046836	protein	AT4G17960	unknown protein	0.407268
AK319263	A_96_P068716	gras family transcription factor	AT4G00150	Belongs to one of the LOM (LOST MERISTEMS) genes: AT2G45160 (LOM1), AT3G60630 (LOM2) and AT4G00150 (LOM3). LOM1 and LOM2 promote cell differentiation at the periphery of shoot meristems and help to maintain their polar organization.	0.406199
AK321367	A_96_P146481	lem3 (ligand-effect modulator 3) family protein cdc50 family protein	AT5G46150	LEM3 (ligand-effect modulator 3) family protein / CDC50 family protein	0.405616
AF321984	A_96_P011931	pheophorbide a	AT3G44880	Encodes a pheide a oxygenase (PAO). Accelerated cell death (acd1) mutants show rapid, spreading necrotic responses to both virulent and avirulent Pseudomonas syringae pv. maculicola or pv. tomato pathogens and to ethylene.	0.405616	0.361762
AF321984	A_96_P011931	pheophorbide a	AT5G02570	Histone superfamily protein	0.405616
TA40377_4081	A_96_P260522	protein	AT3G51670	SEC14 cytosolic factor family protein / phosphoglyceride transfer family protein	0.405209	0.607245
AK323277	A_96_P095454	interferon-related developmental regulator family protein ifrd protein family	AT1G27760	Encodes a protein with similarity to human interferon-related developmental regulator (IFRD)that is involved in salt tolerance. Loss of function mutations are hypersensitive to salt stress and have reduced fertility. SAT32 is found in the cytoplasm but appears to translocate to the nucleus when plants are subject to salt stress.	0.404371	0.347847			-2.00825
BW685183	A_96_P223159	protein	AT2G36485	ENTH/VHS family protein	0.404222
AW934649	A_96_P031906	growth inhibition and differentiation-related protein 88	AT5G22120	unknown protein	0.401269
AK328632	A_96_P012871	dna binding	AT1G74840	Homeodomain-like superfamily protein	0.400956
BG134335	A_96_P033711	protein	AT5G14105	unknown protein	0.400536	0.387206
BI422408	A_96_P050491	protein binding	AT5G01960	RING/U-box superfamily protein	0.400364	0.419332
AK321361	A_96_P228659	fad binding protein	AT3G49640	Aldolase-type TIM barrel family protein	0.39859
AK319407	A_96_P105389	protein	AT3G26980	membrane-anchored ubiquitin-fold protein 4 precursor (MUB4)	0.398074
AK327579	A_96_P005886	glutathione s-transferase	AT5G02790	Glutathione transferase L3 (GSTL3)	0.397259
AK322680	A_96_P056642	phd f-box containing	AT5G05610	Encodes a member of the Alfin1-like family of nuclear-localized PHD (plant homeodomain) domain containing proteins. All AL proteins except AL3 bind to di- or trimethylated histone H3 (H3K4me3/2). Members of this family include: AT5G05610 (AL1), AT3G11200 (AL2), AT3G42790 (AL3), AT5G26210 (AL4), AT5G20510 (AL5), AT2G02470 (AL6), AT1G14510 (AL7).	0.396413
AW649944	A_96_P162446	autophagy protein 9	AT2G31260	Involved in autophagy, the process of vacuolar bulk degradation of cytoplasmic components. Mutant shows accelerated bolting and senescence.	0.395843
GO376412	A_96_P022656	unknown protein [Arabidopsis thaliana]	AT5G52980	CONTAINS InterPro DOMAIN/s: ATPase, vacuolar ER assembly factor, Vma12 (InterPro:IPR021013)	0.395517
TA53172_4081	A_96_P112122	atp synthase gamma chain	AT2G33040	gamma subunit of Mt ATP synthase (ATP3)	0.395031
TA49742_4081	A_96_P174259	integral membrane single c2 domain protein	AT1G03370	C2 calcium/lipid-binding and GRAM domain containing protein	0.394852	0.232766
TA36569_4081	A_96_P234469	ubiquitin-conjugating enzyme e2	AT1G16890	UBC36/UBC13B encodes a protein that may play a role in DNA damage responses and error-free post-replicative DNA repair. It can bind to the MMZ/UEV1 proteins in vitro.	0.394119
TA36569_4081	A_96_P234469	ubiquitin-conjugating enzyme e2	AT1G78870	UBC35/UBC13A encodes a protein that may play a role in DNA damage responses and error-free post-replicative DNA repair by participating in lysine-63-based polyubiquitination reactions. UBC35/UBC13A can form diubiquitin and triubiquitin chains in combination with MMZ1,2,3,4/(UEV1A,B,C,D) in vitro. It can also functionally complement an mms2 ubc13 mutation in budding yeast by increasing the double …	0.394119	0.398585
TA36569_4081	A_96_P234469	ubiquitin-conjugating enzyme e2	AT2G21170	Encodes a plastidic triose phosphate isomerase. Mutants with reduced pdTPI levels have difficulty transitioning from heterotrophic to autotrophic growth. The related phenotypes, such as chlorosis in light-grown seedlings may result from an accumulation of dihydroxyacetone phosphate (DHAP) and methylglyoxal (MG) in these mutants. Both splice variants appear to be expressed, but the At2g21170.2 var…	0.394119	-0.74607
TA38940_4081	A_96_P094359	proteasome subunit alpha	AT1G79210	N-terminal nucleophile aminohydrolases (Ntn hydrolases) superfamily protein	0.39247
AK326138	A_96_P067406	protein	AT4G08330	unknown protein	0.392296
AK328081	A_96_P012201	er6 protein	AT3G62550	Adenine nucleotide alpha hydrolases-like superfamily protein	0.391031
BG124321	A_96_P032261	protein	AT1G52220	FUNCTIONS IN: molecular_function unknown	0.390948	-1.15199
AK328880	A_96_P016386	protein	AT4G36610	alpha/beta-Hydrolases superfamily protein	0.389475			2.43886	-2.03284
AK329062	A_96_P054496	PREDICTED: hypothetical protein [Vitis vinifera]	AT5G13470	unknown protein	0.388867
AK323849	A_96_P231854	dna binding	AT1G74840	Homeodomain-like superfamily protein	0.388015
BI207341	A_96_P197609	protein	AT1G79200	unknown protein	0.387977
TA38051_4081	A_96_P092709	at4g02920 t4i9_20	AT4G02920	unknown protein	0.387137
AW092783	A_96_P150261	gamma-glutamyl transferase	AT4G39640	The gene encodes a gamma-glutamyltransferase (AKA gamma-glutamyl transpeptidase, EC 2.3.2.2) that is located in vascular tissues (predominantly phloem) of leaves and is involved in the degradation of glutathione. The encoded enzyme also mitigates oxidative stress by metabolizing GSSG (oxidized form of GSH - glutathione) in the apoplast.	0.386327
AK328160	A_96_P146096	zinc ring-type	AT5G22000	RING-type E3 ubiquitin ligase	0.386282	0.743559
AK320579	A_96_P022471	protein	AT2G41900	CCCH-type zinc finger protein with ARM repeat domain	0.386047
AK328070	A_96_P117587	gb protein	AT5G18250	unknown protein	0.385852
AK327961	A_96_P085104	protein	AT5G59140	BTB/POZ domain-containing protein	0.38582	0.509305
DB686512	A_96_P228869	ax110p-like protein	AT1G66130	NAD(P)-binding Rossmann-fold superfamily protein	0.384399	-0.18795
AK323804	A_96_P026166	charged multivesicular body	AT5G09260	vacuolar protein sorting-associated protein 20.2 (VPS20.2)	0.384127
AK246865	A_96_P044851	ccaat-binding transcription factor subunit	AT2G37060	"nuclear factor Y, subunit B8" (NF-YB8)	0.38396	0.539291
AK247794	A_96_P081284	wrky transcription	AT4G26640	member of WRKY Transcription Factor	0.383595
GO375816	A_96_P086634	60s ribosomal protein l37	AT1G52300	Zinc-binding ribosomal protein family protein	0.381901	-0.72775
AK328059	A_96_P152731	protein	AT3G16090	Encodes one of the Arabidopsis homologs of the yeast/human Hrd1 protein: AT3G16090 (Hrd1A), AT1G65040 (Hrd1B). Involved in ERAD (Endoplasmic reticulum-associated degradation).	0.381622
AK321911	A_96_P040666	myb-cc type transfactor	AT2G01060	myb-like HTH transcriptional regulator family protein	0.381104	0.245541
AK329209	A_96_P100089	modifier of rudimentary expressed	AT3G53120	VPS37-1	0.380675
BT014061	A_96_P145841	protein	AT1G64230	ubiquitin-conjugating enzyme 28 (UBC28)	0.379565
AK325598	A_96_P028981	protein	AT1G17130	Family of unknown function (DUF572)	0.377364	0.246362
BI421891	A_96_P113977	maf3	AT5G65080	Is upregulated during vernalization and regulates flowering time. Encodes MADS-domain protein. Two variants encoding proteins of 198 and 184 amino acids have been reported.	0.37663
BT012928	A_96_P250462	protein	AT1G50920	Nucleolar GTP-binding protein	0.375833
BG734768	A_96_P195404	iaa amidohydrolase	AT3G02875	Hydrolyzes amino acid conjugates of the plant growth regulator indole-3-acetic acid (IAA), including IAA-Leu and IAA-Phe. Uses Mg and Co ions as cofactors.	0.375761
AK321738	A_96_P018821	protein	AT2G12550	ubiquitin-associated (UBA)/TS-N domain-containing protein	0.375431	0.223227
AK320548	A_96_P075219	protein	AT1G64230	ubiquitin-conjugating enzyme 28 (UBC28)	0.37512
GO373376	A_96_P084549	hmg protein	AT2G34450	HMG-box (high mobility group) DNA-binding family protein	0.374952
AW738081	A_96_P164356	---NA---	AT2G35360	ubiquitin family protein	0.374619
AK327359	A_96_P173214	protein tyrosine phosphatase	AT1G71860	Encodes a protein with tyrosine phosphatase activity that is downregulated in response to cold and upregulated in response to salt stress.	0.373999	0.453565
AK327359	A_96_P173214	protein tyrosine phosphatase	AT2G36170	Ubiquitin supergroup	0.373999	-0.33174
AK322855	A_96_P004546	srt2 (sirtuin 2) dna binding nad or nadh binding nad-dependent histone deacetylase zinc ion binding	AT5G09230	Encodes SRT2, a member of the SIR2 (sirtuin) family HDAC (histone deacetylase) (SRT1/AT5g55760, SRT2/AT5G09230).	0.373376
TA47513_4081	A_96_P105679	fad nad binding	AT3G11230	Yippee family putative zinc-binding protein	0.373259	0.307999
AK247976	A_96_P078174	rna recognition motif -containing protein	AT5G58130	Encodes ROS3 (repressor of silencing 3), a RNA-binding protein required for DNA demethylation.	0.373239
TA46194_4081	A_96_P020316	protein	AT4G11860	FUNCTIONS IN: molecular_function unknown	0.37261
AK321039	A_96_P260547	3-hydroxybutyryl- dehydrogenase	AT3G15290	3-hydroxyacyl-CoA dehydrogenase family protein	0.371774
AK329114	A_96_P181769	eukaryotic translation initiation factor 1a domain containing	AT2G40780	Nucleic acid-binding, OB-fold-like protein	0.371387
BT013801	A_96_P059076	protein	AT1G13750	Purple acid phosphatases superfamily protein	0.370403	0.408099	2.09544
GO373945	A_96_P079784	sar1 gtp-binding secretory factor	AT3G62560	Ras-related small GTP-binding family protein	0.369723	0.337975
AK322355	A_96_P058406	armadillo beta-catenin repeat family protein	AT3G09350	Encodes one of the Arabidopsis orthologs of the human Hsp70-binding protein 1 (HspBP-1) and yeast Fes1p: Fes1A (AT3G09350), Fes1B (AT3G53800), Fes1C (AT5G02150). Fes1A is cytosolic and associates with cytosolic Hsp70. Mutants showed increased heat-sensitive phenotype suggestion the involvement of Fes1A in acquired thermotolerance. Does not have nucleotide exchange factor activity in vitro.	0.369571	0.236788
AW615901	A_96_P157561	ran protein tc4 protein	AT5G59840	Ras-related small GTP-binding family protein	0.368524	0.178631
AK323357	A_96_P052816	ara6 gtp binding gtpase	AT5G59840	Ras-related small GTP-binding family protein	0.368428	0.178631
AK321784	A_96_P077344	vesicle-associated membrane	AT2G25340	Member of Synaptobrevin-like AtVAMP7C, v-SNARE protein family.	0.368248
AK321784	A_96_P077344	vesicle-associated membrane	AT4G32150	AtVAMP711 is a member of Synaptobrevin-like AtVAMP7C, v-SNARE (soluble N-ethyl-maleimide sensitive factor attachment protein receptors) protein family. SNAREs have been divided into four subgroups: Qa-, Qb-, Qc- and R-SNAREs. R-SNAREs are classified into three groups, the Sec22-, YKT6- and VAMP7-like R-SNAREs. One R-SNARE and three Q-SNAREs (one of each subgroup) form the trans-SNARE complex, whi…	0.368248	0.560531
AK324260	A_96_P067821	diphthamide biosynthesis protein 3	AT2G15910	CSL zinc finger domain-containing protein	0.368072
AK328642	A_96_P123572	dual specificity phosphatase	AT5G03455	Encodes a homolog of yeast cell cycle regulator CDC25. It has a sole catalytic domain and devoid of the N-terminal regulatory region found in the human CDC25 and is capable of reducing the mitotic cell length of transformed fission yeast. Non-plant CDC25 proteins have been shown to do this. However, the gene is more or less constant, regardless of whether the tissue examined contained proliferati…	0.368054	0.776334
AK323405	A_96_P010396	programmed cell death protein 5	AT1G29850	double-stranded DNA-binding family protein	0.367978	0.328938
AK324745	A_96_P039761	autophagy-related protein 8 precursor	AT1G62040	autophagy 8c (ATG8C)	0.367815	0.271254
AK327037	A_96_P017596	sec14 cytosolic factor family protein phosphoglyceride transfer family protein	AT4G39170	Sec14p-like phosphatidylinositol transfer family protein	0.367728
AK326518	A_96_P106654	alpha beta fold family expressed	AT3G10840	alpha/beta-Hydrolases superfamily protein	0.367462	-0.35505
AK322860	A_96_P026436	protein	AT1G15350	unknown protein	0.367229
AK322419	A_96_P049456	acting on ester bonds	AT1G07230	non-specific phospholipase C1 (NPC1)	0.36715	0.503302
AK321714	A_96_P072349	cbl-interacting serine threonine-protein	AT4G24400	Encodes a CBL (calcineurin B-like calcium sensor proteins) -interacting serine/threonine protein kinase. Regulates the low-affinity phase of the primary nitrate response.	0.365879	0.45967
AK321714	A_96_P072349	cbl-interacting serine threonine-protein	AT5G57565	Protein kinase superfamily protein	0.365879
TA48914_4081	A_96_P016056	protein	AT5G06240	embryo defective 2735 (emb2735)	0.363799
AK329871	A_96_P235009	predicted protein [Populus trichocarpa]	AT4G00525	unknown protein	0.3632
AK327526	A_96_P055631	tetratricopeptide repeat protein 1	AT4G30480	Encodes one of the 36 carboxylate clamp (CC)-tetratricopeptide repeat (TPR) proteins (Prasad 2010, Pubmed ID: 20856808). Interacts with Hsp90/Hsp70 as co-chaperone.	0.363063	0.235626
AK321490	A_96_P019021	zinc finger (c3hc4-type ring finger) family protein	AT5G15790	RING/U-box superfamily protein	0.362392
BW685530	A_96_P035761	protein	AT3G11230	Yippee family putative zinc-binding protein	0.361801	0.307999
CD002844	A_96_P225144	protein	AT2G23090	Uncharacterised protein family SERF	0.361484	0.522666
TA46157_4081	A_96_P074374	adp-ribosylation factor-like protein	AT1G70490	A member of ARF GTPase family. A thaliana has 21 members of this family, known to be essential for vesicle coating and uncoating and functions in GTP-binding. Gene encoding ADP-ribosylation factor and similar to other ARFs and ARF-like proteins. The gene is shown to play a role in cell division, cell expansion and cellulose production using antisense construct.	0.360124
TA46157_4081	A_96_P074374	adp-ribosylation factor-like protein	AT5G52210	A member of ARF-like GTPase family. A thaliana has 21 members, in two subfamilies, ARF and ARF-like (ARL) GTPases.	0.360124
AW930206	A_96_P166379	ferredoxin-thioredoxin reductase	AT2G04700	ferredoxin thioredoxin reductase catalytic beta chain family protein	0.358895	-0.51731
GO375735	A_96_P087059	proteasome subunit beta type 1	AT3G60820	Encodes 20S proteasome beta subunit PBF1 (PBF1).	0.358037	0.495253
BI421119	A_96_P199039	pyruvate decarboxylase	AT4G33070	Thiamine pyrophosphate dependent pyruvate decarboxylase family protein	0.358006				-4.50403
BW690286	A_96_P089665	ubiquitin conjugating enzyme	AT1G64230	ubiquitin-conjugating enzyme 28 (UBC28)	0.357243
BT014453	A_96_P015626	set domain	AT5G43990	Encodes SUVR2, one of the four closely related Arabidopsis SUVR proteins that belong to the SU(VAR)3-9 subgroup of SET-domain proteins. Proteins containing the evolutionarily conserved SET domain are involved in regulation of eukaryotic gene expression and chromatin structure through their histone lysine methyltransferase (HMTase) activity. SUVR1, SUVR2 and SUVR4 proteins contain a novel domain a…	0.3572
AK327672	A_96_P061066	protein	AT2G32760	unknown protein	0.354668
AK329202	A_96_P017926	protein	AT5G37930	Protein with RING/U-box and TRAF-like domains	0.353773
AK319821	A_96_P060806	protein	AT3G63390	unknown protein	0.353454
AK321077	A_96_P084574	protein	AT4G23895	Pleckstrin homology (PH) domain-containing protein	0.35313
AK326487	A_96_P092189	tyrosyl-trna synthetase	AT2G33840	Tyrosyl-tRNA synthetase, class Ib, bacterial/mitochondrial	0.352298
AK319797	A_96_P208754	transmembrane expressed	AT2G46060	transmembrane protein-related	0.351722
AK328858	A_96_P151801	rna polymerase ii and iii kda subunit	AT3G16680	DNA binding	0.351583
AK247197	A_96_P171924	group ii intron splicing factor crs1-like	AT2G28480	RNA-binding CRS1 / YhbY (CRM) domain protein	0.350204
AK247197	A_96_P171924	group ii intron splicing factor crs1-like	AT3G25440	Encodes a ceramide synthase that together with LOH3 is essential for production of ceramides containing Very Long Chain Fatty acid VLCFA-Ceramides(mainly C 22 to 26).	0.350204
AK323547	A_96_P223969	pux1 (plant ubx domain-containing protein 1)	AT3G27310	encodes a protein that contains a UBX domain and regulates AtCDC48 by inhibiting its ATPase activity and by promoting the disassembly of the active hexamer. Phenotypic analysis of pux1 plants revealed that the loss of PUX1 accelerated the growth of various plant organs including roots and inflorescence shoots. AtCDC48 and SYP31 colocalize at the division plane during cytokinesis and to interact i…	0.348179
BW692847	A_96_P008801	protein	AT3G53890	Ribosomal protein S21e	0.34786
TC191372	A_96_P249182	nbs-lrr resistance protein	AT3G46730	NB-ARC domain-containing disease resistance protein	0.346462
TC191372	A_96_P249182	nbs-lrr resistance protein	AT5G35450	Disease resistance protein (CC-NBS-LRR class) family	0.346462
AK321064	A_96_P096454	protein	AT5G11680	FUNCTIONS IN: molecular_function unknown	0.344833	0.346427
GO376352	A_96_P098259	---NA---	AT3G51880	Encodes a protein belonging to the subgroup of HMGB (high mobility group B) proteins that have a distinctive DNA-binding motif, the HMG-box domain. The motif confers non-sequence specific interaction with linear DNA and structure-specific binding to distorted DNA sites. The HMGB proteins are involved in the assembly of nucleoprotein complexes. Can be phosphorylated by CK2alpha. In interphase cell…	0.344531	-0.21198
AK320273	A_96_P233744	flavonol synthase flavanone 3-	AT1G78550	2-oxoglutarate (2OG) and Fe(II)-dependent oxygenase superfamily protein	0.343722	0.20837
AK323502	A_96_P032846	rieske	AT1G71500	Rieske (2Fe-2S) domain-containing protein	0.34339	-0.92956
TA54208_4081	A_96_P116417	histone h3	AT5G65360	Histone superfamily protein	0.342016
TC205873	A_96_P254197	pentatricopeptide repeat-containing	AT1G69290	Pentatricopeptide repeat (PPR) superfamily protein	0.341534
AK319281	A_96_P229674	splicing factor u2af 65 kda subunit	AT1G60900	U2 snRNP auxilliary factor, large subunit, splicing factor	0.337533
BT012786	A_96_P016231	protein	AT4G10320	tRNA synthetase class I (I, L, M and V) family protein	0.336089
AK327959	A_96_P127432	multiple inositol polyphosphate phosphatase 1	AT1G09870	histidine acid phosphatase family protein	0.3357	0.226229
AK323370	A_96_P058941	2-on-2 hemoglobin	AT4G32690	Encodes a hemoglobin (Hb) with a central domain similar to the 'truncated Hbs of bacteria, protozoa and fungi. The 3D structure of these types of Hbs is a 2-on-2 arrangement of alpha-helices as opposed to the 3-on-3 arrangement of the standard globin fold. This type of Hb is not found in animals or yeast.	0.33547	0.322342
BG128327	A_96_P057451	protein	AT1G16430	Surfeit locus protein 5 subunit 22 of Mediator complex	0.333921
AK326921	A_96_P118592	protein	AT1G26470	FUNCTIONS IN: molecular_function unknown	0.333711	0.328331
AK321005	A_96_P247282	protein	AT1G33490	unknown protein	0.333513	0.251637
AK246822	A_96_P007606	protein	AT3G44020	thylakoid lumenal P17.1 protein	0.333199
AK319860	A_96_P059946	transferring glycosyl	AT3G23760	FUNCTIONS IN: molecular_function unknown	0.330889	-0.34858
TA39361_4081	A_96_P095139	ac012190_11 it is a member of an uncharacterised protein family pf	AT1G21065	unknown protein	0.328744
TA44583_4081	A_96_P102639	amino acid acetyltransferase	AT3G57560	encodes a N-acetylglutamate kinase, involved in arginine biosynthesis	0.328589
AK323047	A_96_P057271	PREDICTED: hypothetical protein [Vitis vinifera]	AT5G18850	unknown protein	0.324146	-0.22776
FS201874	A_96_P125757	protein	AT4G14615	unknown protein	0.323401	0.401456
GO376349	A_96_P095764	dna-directed rna polymerase third largest subunit	AT2G15430	Non-catalytic subunit of nuclear DNA-dependent RNA polymerases II, IV and V	0.322502
AK321407	A_96_P026116	protein	AT5G58420	Ribosomal protein S4 (RPS4A) family protein	0.320695
BM412087	A_96_P044881	guanylate kinase	AT3G06200	P-loop containing nucleoside triphosphate hydrolases superfamily protein	0.320501
BM412087	A_96_P044881	guanylate kinase	AT3G57550	guanylate kinase	0.320501	0.425543
AW979687	A_96_P170109	tryptophanyl-trna synthetase	AT3G04600	Nucleotidylyl transferase superfamily protein	0.318809
TA46506_4081	A_96_P104754	protein	AT1G73980	Phosphoribulokinase / Uridine kinase family	0.318753
BG124426	A_96_P184899	casein kinase ii beta chain ckb2	AT4G17640	Encodes casein kinase II beta (regulatory) subunit.	0.317839
AK328331	A_96_P059316	ubiquitin-protein	AT1G32375	F-box/RNI-like/FBD-like domains-containing protein	0.315632
BI209614	A_96_P042351	f-box domain-containing protein	AT3G23880	F-box and associated interaction domains-containing protein	0.314333	-0.17486	2.02313
AW930528	A_96_P166619	coiled-coil domain containing 84	AT4G24900	unknown protein	0.311999
BW688146	A_96_P009461	mitochondrial atp synthase g subunit family protein	AT4G29480	Mitochondrial ATP synthase subunit G protein	0.31136
BT014466	A_96_P237312	at4g10360 f24g24_160	AT4G10360	TRAM, LAG1 and CLN8 (TLC) lipid-sensing domain containing protein	0.29787
TA35747_4081	A_96_P086959	protein	AT2G20140	Encodes one of the two RPT2 (26S proteasome subunit RPT2) paralogs: RPT2a (At4g29040) and RPT2b (At2g20140). RPT2b can not complement the rpt2a mutant phenotype. rpt2a rpt2b double mutants are embryo lethal.	0.290695
TA35747_4081	A_96_P086959	protein	AT5G58290	26S proteasome AAA-ATPase subunit RPT3 (RPT3) mRNA,	0.290695	0.554354
AK327254	A_96_P162796	protein	AT5G43920	transducin family protein / WD-40 repeat family protein	0.289337
BE460893	A_96_P178324	kh domain-containing protein	AT5G15270	RNA-binding KH domain-containing protein	-0.296509
TA42909_4081	A_96_P100664	protein	AT4G11420	Encodes a subunit of eukaryotic initiation factor 3 (eIF3), a multisubunit complex that is required for binding of mRNA to 40 S ribosomal subunits, stabilization of ternary complex binding to 40 S subunits, and dissociation of 40 and 60 S subunits.	-0.30573
AK324332	A_96_P078794	apyrase-like protein	AT1G14250	GDA1/CD39 nucleoside phosphatase family protein	-0.306428	-0.83114			2.3524
AK324332	A_96_P078794	apyrase-like protein	AT5G18280	Encodes an enzyme with ATPase and ADPase activity (an apyrase) that when mutated in combination with ATAPY1 causes a complete inhibition of pollen germination.	-0.306428
AK322445	A_96_P244560	protein	AT4G24330	Protein of unknown function (DUF1682)	-0.309197	0.366797
TA35864_4081	A_96_P148796	serine threonine protein	AT3G46920	Protein kinase superfamily protein with octicosapeptide/Phox/Bem1p domain	-0.30948	0.224977
AK327108	A_96_P019911	protein	AT3G13340	Transducin/WD40 repeat-like superfamily protein	-0.310942
AK326208	A_96_P038486	protein	AT2G21390	Coatomer, alpha subunit	-0.312859
BP879932	A_96_P210644	vacuolar-type h+-translocating inorganic pyrophosphatase	AT1G16780	Encodes a type II H+-PPases that localizes to and function as a proton pump of the Golgi apparatus in most tissues except for mature leaves.	-0.313686	-0.13058
AK319190	A_96_P227134	indole-3-glycerol phosphate synthase	AT5G48220	Aldolase-type TIM barrel family protein	-0.314108	-0.29385
FS197582	A_96_P109057	fructose- -bisphosphate class ii	AT1G18270	ketose-bisphosphate aldolase class-II family protein	-0.317723	0.290758
TA56021_4081	A_96_P123932	protein	AT4G19900	alpha 1,4-glycosyltransferase family protein	-0.318365
BP884554	A_96_P212424	carbamoyl phosphate synthase large subunit	AT1G29900	Encodes carbamoyl phosphate synthetase (CPS) large subunit (CARB), also named as VEN3. Heterologous expression of the Arabidopsis VEN3 and VEN6 genes in a CPS-deficient Escherichia coli strain fully restored bacterial growth in minimal medium, demonstrating the enzymatic activity of the VEN3 and VEN6 proteins.	-0.319335	-0.32908
AW933060	A_96_P168174	protein	AT3G60860	SEC7-like guanine nucleotide exchange family protein	-0.323228	0.222982
DV104381	A_96_P039746	trehalose-6-phosphate synthase	AT4G17770	Encodes an enzyme putatively involved in trehalose biosynthesis. The protein has a trehalose synthase (TPS)-like domain that may or may not be active as well as a trehalose phosphatase (TPP)-like domain. Phosphorylated TPS5 extracted from Arabidopsis cells binds directly to 14-3-3 isoforms.	-0.324751
AK319783	A_96_P090649	vacuolar h+-atpase catalytic subunit	AT1G78900	Encodes catalytic subunit A of the vacuolar ATP synthase. Mutants are devoid of vacuolar ATPase activity as subunit A is encoded only by this gene and show strong defects in male gametophyte development and in Golgi stack morphology.	-0.325354
TA36189_4081	A_96_P251772	methionine synthase	AT3G03780	Encodes a cytosolic methionine synthase, involved in methionine regeneration via the activated methyl cycle (or SAM cycle)	-0.327611	-1.64365
TA36189_4081	A_96_P251772	methionine synthase	AT5G17920	Encodes a cytosolic cobalamin-independent methionine synthase, involved in methionine regeneration via the activated methyl cycle (SAM cycle). The protein undergoes thiolation following treatment with the oxidant tert-butylhydroperoxide.	-0.327611
AK325879	A_96_P005456	casein kinase i	AT4G08800	Protein kinase superfamily protein	-0.328727
TA56406_4081	A_96_P125547	nik and ikk binding protein	AT5G11040	Encodes a tethering factor required for cell plate biogenesis.	-0.331141
AK326439	A_96_P102629	ankyrin-like protein	AT5G06050	Putative methyltransferase family protein	-0.331489
AK326527	A_96_P215024	secondary cell wall-related glycosyltransferase family 8	AT1G77130	plant glycogenin-like starch initiation protein 2 (PGSIP2)	-0.33201
BP885754	A_96_P212954	microtubule associated protein	AT2G35630	Member of the MAP215 family of microtubule-associated proteins required to establish interphase arrays of cortical microtubules.Mutants have defects in cytokinesis during pollen development. Vegetative phenotypes observed in temperature sensitive mutants include left-handed organ twisting, isotropic cell expansion and impairment of root hair polarity.	-0.334503
AK326668	A_96_P003631	fyve finger-containing phosphoinositide	AT1G10900	Phosphatidylinositol-4-phosphate 5-kinase family protein	-0.335258
GO373805	A_96_P098504	b12d protein	AT3G48140	B12D protein	-0.335885	0.780964
BP876401	A_96_P209309	protein	AT2G30470	HSI2 is a member of a novel family of B3 domain proteins with a sequence similar to the ERF-associated amphiphilic repression (EAR) motif. It functions as an active repressor of the Spo minimal promoter (derived from a gene for sweet potato sporamin A1) through the EAR motif. It contains a plant-specific B3 DNA-binding domain. The Arabidopsis genome contains 42 genes with B3 domains which could b…	-0.336834
AW651573	A_96_P163411	acetohydroxyacid synthase	AT3G48560	Catalyzes the formation of acetolactate from pyruvate, the first step in valine and isoleucine biosynthesis. Requires FAD, thiamine pyrophosphate and Mg. Inhibited by the sulphonylurea herbicide, chlorsulphuron, and the imidazolinone herbicide, imazapyr. The obtained crystal structure of acetohydroxyacid synthase AHAS, EC 2.2.1.6)in complex with herbicides of the sulphonylurea and imidazolinone f…	-0.337193	-0.75427
AK319205	A_96_P257467	protein	AT5G53500	Transducin/WD40 repeat-like superfamily protein	-0.338698
TA54070_4081	A_96_P115842	protein	AT2G25320	TRAF-like family protein	-0.341646
BW687515	A_96_P026496	protein	AT1G22610	C2 calcium/lipid-binding plant phosphoribosyltransferase family protein	-0.341808	-0.35493
AJ785181	A_96_P040276	iq calmodulin-binding motif family protein	AT5G62390	A member of Arabidopsis BAG (Bcl-2-associated athanogene) proteins, plant homologs of mammalian regulators of apoptosis. Plant BAG proteins are multi-functional and remarkably similar to their animal counterparts, as they regulate apoptotic-like processes ranging from pathogen attack, to abiotic stress, to plant development. Localized to the ER. Necessary for the proper maintenance of the unfolde…	-0.34279
AF275745	A_96_P073769	plasma membrane h+ atpase	AT5G62670	H(+)-ATPase 11 (HA11)	-0.344506	-0.47075
AK324761	A_96_P177494	dihydroorotate dehydrogenase family protein	AT3G17810	Encodes a protein predicted to have dihydropyrimidine dehydrogenase activity. Its activity has not been demonstrated in vivo, but, it is required for efficient uracil catabolism in Arabidopsis. It localizes to the plastid.	-0.345015	0.615312
AK326525	A_96_P206074	protein	AT3G48860	unknown protein	-0.345961
AK320665	A_96_P101934	gdp-mannose -dehydratase	AT5G66280	GDP-D-mannose 4,6-dehydratase	-0.348949
AK322891	A_96_P013556	aminolevulinate dehydratase	AT1G69740	Encodes a putative 5-aminolevulinate dehydratase involved in chlorophyll biosynthesis.	-0.349486	-0.43181
AK322891	A_96_P013556	aminolevulinate dehydratase	AT5G20720	Encodes a chloroplast co-chaperonin with similarity to CPN21 from spinach, E.coli GroES.	-0.349486	-0.82866
TA39977_4081	A_96_P096284	cellulose synthase	AT4G32410	Encodes a cellulose synthase isomer. CESA1 mutants have cellulose defect in the primary cell wall. Multiple lines of evidence suggest that CESA1, along with CESA3 and CESA6 are present in the same plasma membrane complex for cellulose biosynthesis. lasma membrane complex for cellulose biosynthesis. As inferred from the null role of secondary wall-type CesAs, included in a set of five primary wall…	-0.35127	-0.79888
BG124768	A_96_P052051	---NA---	AT5G47010	Required for nonsense-mediated mRNA decay. Involved in RNA interference. lba1 mutants has reduced sugar-induced expression of Atb- amylase, is hypersensitive to glucose and abscisic acid and resistant to mannose, and shows early flowering, short day-sensitive growth, and seed germination phenotypes.	-0.352381
AK329655	A_96_P253612	zinc finger protein	AT3G13810	indeterminate(ID)-domain 11 (IDD11)	-0.3527
TA55949_4081	A_96_P123632	binding protein transporter	AT2G31660	SAD2 (super sensitive to ABA and drought 2) encodes an importin beta-domain family protein likely to be involved in nuclear transport in ABA signaling. Subcellular localization of GFP-tagged SAD2 showed a predominantly nuclear localization, consistent with a role for SAD2 in nuclear transport. Mutation of SAD2 in Arabidopsis alters abscisic acid sensitivity. SAD2 was ubiquitously expressed at low…	-0.352972
AK329145	A_96_P007906	protein	AT5G12470	Protein of unknown function (DUF3411)	-0.353672	-0.55648
TA56152_4081	A_96_P124497	protein	AT1G67930	Golgi transport complex protein-related	-0.35416
BI925807	A_96_P037396	protein	AT1G78880	Ubiquitin-specific protease family C19-related protein	-0.355024
AK322002	A_96_P044141	auxin-independent growth promoter protein	AT3G30300	O-fucosyltransferase family protein	-0.358326
BM534998	A_96_P080204	coatomer alpha	AT1G62020	Coatomer, alpha subunit	-0.358862
AI486219	A_96_P051296	f-box and wd40 domain	AT2G21390	Coatomer, alpha subunit	-0.359058
BG643954	A_96_P025701	vacuolar protein	AT4G19490	Putative homolog of yeast Vps54. Thought to associate with POK and ATVPS53 in a plant GARP-like complex involved in the membrane trafficking system.	-0.3607
DB682026	A_96_P227894	maf-like expressed	AT5G66550	Maf-like protein	-0.361069
DB683850	A_96_P042581	inositol or phosphatidylinositol	AT5G24240	Phosphatidylinositol 3- and 4-kinase	-0.361699
AK320617	A_96_P149411	aldo keto reductase family protein	AT2G37760	Encodes an NADPH-dependent aldo-keto reductase that can act on a wide variety of substrates in vitro including aliphatic and aromatic aldehydes and steroids. Transcript levels for this gene are up-regulated in response to cold, salt, and drought stress.	-0.36316	0.989804
AK320617	A_96_P149411	aldo keto reductase family protein	AT3G53880	NAD(P)-linked oxidoreductase superfamily protein	-0.36316
GO372623	A_96_P190784	membrane protein	AT5G36290	Uncharacterized protein family (UPF0016)	-0.363832
BT013428	A_96_P179829	calreticulin	AT1G09210	Encodes one of three Arabidopsis calreticulins.	-0.363975
AK320022	A_96_P120752	sec14-like protein	AT4G39170	Sec14p-like phosphatidylinositol transfer family protein	-0.364379
BI929122	A_96_P031371	protein	AT3G55200	Encodes a spliceosomal protein that is required for proper reproduction. RNAi lines display low pollen viability,caused by a defect in the transition from microspore to bicellular stage during pollen development.	-0.36532
BG133799	A_96_P189954	protein	AT2G22795	unknown protein	-0.365979
AK326063	A_96_P091209	omega-6 endoplasmic reticulum	AT3G12120	Major enzyme responsible for the synthesis of 18:2 fatty acids in the endoplasmic reticulum. Contains His-rich motifs, which contribute to the interaction with the electron donor cytochrome b5. Mutations in this gene suppress the low temperature-induced phenotype of Arabidopsis tocopherol-deficient mutant vte2.	-0.366236	-1.25483
BG135644	A_96_P191114	at3g60070 t2o9_50	AT2G44280	Major facilitator superfamily protein	-0.366492
AB080690	A_96_P011781	l-galactono- -lactone dehydrogenase	AT3G47930	L-Galactono-1,4-lactone dehydrogenase, catalyzes the final step of ascorbate biosynthesis	-0.367057
U28403	A_96_P000346	rna polymerase ii second largest subunit	AT4G21710	Encodes the unique second-largest subunit of DNA-dependent RNA polymerase II	-0.367328
TA53646_4081	A_96_P114082	PREDICTED: hypothetical protein [Vitis vinifera]	AT5G54440	Encodes a putative TRAPPII tethering factor required for cell plate assembly during cytokinesis.	-0.370238
AK325786	A_96_P054966	protein	AT1G06950	Encodes a protein thought to be a part of the translocon at the chloroplast inner envelope. Involved in protein import into the chloroplast and chloroplast biogenesis.	-0.370738
TA39928_4081	A_96_P096194	aspartate aminotransferase	AT2G30970	ASPARTATE AMINOTRANSFERASE 1	-0.370751
TA39928_4081	A_96_P096194	aspartate aminotransferase	AT5G38410	Encodes a member of the Rubisco small subunit (RBCS) multigene family: RBCS1A (At1g67090), RBCS1B (At5g38430), RBCS2B (At5g38420), and RBCS3B (At5g38410). Functions to yield sufficient Rubisco content for leaf photosynthetic capacity.	-0.370751
AI781622	A_96_P138497	arginine biosynthesis bifunctional protein	AT2G37500	arginine biosynthesis protein ArgJ family	-0.371623
BP907376	A_96_P221179	protein	AT2G06990	encodes a putative DExH-box RNA helicase that acts redundantly with HEN1, HUA1, and HUA2 in the specification of floral organ identity in the third whorl.	-0.373175
GO374530	A_96_P012281	expansin precursor protein	AT3G03220	member of Alpha-Expansin Gene Family. Naming convention from the Expansin Working Group (Kende et al, 2004. Plant Mol Bio)	-0.374053	-0.19676
BE433790	A_96_P081574	protein binding structural molecule	AT1G79990	structural molecules	-0.374312
AK325197	A_96_P250477	protein	AT3G19480	D-3-phosphoglycerate dehydrogenase	-0.374503	-0.30648
AK329581	A_96_P258107	mannosidase alpha class	AT5G14950	Encodes a golgi alpha-mannosidase, an enzyme responsible for the formation of major complex-type N-glycans.	-0.374871	0.224771
BP887654	A_96_P213684	nucleotide binding	AT3G06880	Transducin/WD40 repeat-like superfamily protein	-0.375253
DQ449030	A_96_P177759	gdp-mannose pyrophosphorylase	AT1G74910	ADP-glucose pyrophosphorylase family protein	-0.375396
BT014107	A_96_P019316	tetrafunctional protein of glyoxysomal fatty acid beta-oxidation	AT3G06860	Encodes a multifunctional protein. Involved in peroxisomal fatty acid beta oxidation. Loss-of-function mutant lacks hydroxyacyl-CoA dehydrogenase activity and have reduced levels of long-chain enoyl-CoA hydratase activity. The mutant has fewer but larger peroxisomes.	-0.376148	0.601171
BT014107	A_96_P019316	tetrafunctional protein of glyoxysomal fatty acid beta-oxidation	AT3G15290	3-hydroxyacyl-CoA dehydrogenase family protein	-0.376148
AK247789	A_96_P189024	inner membrane protein	AT1G65080	Membrane insertion protein, OxaA/YidC with tetratricopeptide repeat domain	-0.376232
AK247789	A_96_P189024	inner membrane protein	AT3G44370	Membrane insertion protein, OxaA/YidC with tetratricopeptide repeat domain	-0.376232
AK247789	A_96_P189024	inner membrane protein	AT5G38410	Encodes a member of the Rubisco small subunit (RBCS) multigene family: RBCS1A (At1g67090), RBCS1B (At5g38430), RBCS2B (At5g38420), and RBCS3B (At5g38410). Functions to yield sufficient Rubisco content for leaf photosynthetic capacity.	-0.376232
BP881483	A_96_P211274	protein	AT3G13300	Encodes VCS (VARICOSE). Involved in mRNA decapping. VCS forms a mRNA decapping complex with DCP1 (At1g08370) and DCP2 (At5g13570). Unlike DCP2, VCS itself does not have mRNA decapping activity in vitro. DCP1, DCP2 and VCS colocalize in cytoplasmic loci, which are putative Arabidopsis mRNA processing bodies. Null mutants of DCP1, DCP2, and VCS accumulate capped mRNAs with a reduced degradation rat…	-0.376239
AK321988	A_96_P229309	pattern formation	AT1G13980	Encodes a GDP/GTP exchange factor for small G-proteins of the ADP ribosylation factor (RAF) class, and as regulator of intracellular trafficking. Homologous to Sec7p and YEC2 from yeast. Involved in the specification of apical-basal pattern formation. Essential for cell division, expansion and adhesion. It appears that heteotypic binding between the DCB and C-terminal domains of two GNOM proteins…	-0.376442
AK322663	A_96_P055581	nucleic acid binding	AT3G06410	Zinc finger C-x8-C-x5-C-x3-H type family protein	-0.37657	0.257074
AK322663	A_96_P055581	nucleic acid binding	AT5G18550	Zinc finger C-x8-C-x5-C-x3-H type family protein	-0.37657	-0.16643
BI926368	A_96_P203004	bnr asp-box repeat family protein	AT5G57700	BNR/Asp-box repeat family protein	-0.376805	-0.24272
AW036474	A_96_P147726	nucleotide binding	AT3G13300	Encodes VCS (VARICOSE). Involved in mRNA decapping. VCS forms a mRNA decapping complex with DCP1 (At1g08370) and DCP2 (At5g13570). Unlike DCP2, VCS itself does not have mRNA decapping activity in vitro. DCP1, DCP2 and VCS colocalize in cytoplasmic loci, which are putative Arabidopsis mRNA processing bodies. Null mutants of DCP1, DCP2, and VCS accumulate capped mRNAs with a reduced degradation rat…	-0.37699
AK320997	A_96_P041331	protein	AT1G54520	unknown protein	-0.379719	-0.20322
AK247131	A_96_P104059	protein	AT5G64020	Encodes a member of the TBL (TRICHOME BIREFRINGENCE-LIKE) gene family containing a plant-specific DUF231 (domain of unknown function) domain. TBL gene family has 46 members, two of which (TBR/AT5G06700 and TBL3/AT5G01360) have been shown to be involved in the synthesis and deposition of secondary wall cellulose, presumably by influencing the esterification state of pectic polymers. A nomenclature…	-0.380458
AW041641	A_96_P149811	cytochrome p450	AT5G04330	Cytochrome P450 superfamily protein	-0.381875
Y16126	A_96_P224554	nad+ dependent isocitrate dehydrogenase subunit 1	AT5G03290	Encodes a catalytic subunit of the mitochondrially-localized NAD+- dependent isocitrate dehydrogenase.	-0.383016	0.346747
TA55902_4081	A_96_P123417	protein	AT1G16650	S-adenosyl-L-methionine-dependent methyltransferases superfamily protein	-0.383088
TA40541_4081	A_96_P171559	endomembrane protein	AT1G10950	Encodes an Arabidopsis Transmembrane nine (TMN) protein. Transmembrane nine (TM9) proteins are localized in the secretory pathway of eukaryotic cells and are involved in cell adhesion and phagocytosis.	-0.383135
L08830	A_96_P072789	luminal binding protein	AT3G09440	Heat shock protein 70 (Hsp 70) family protein	-0.383492	0.91692
BG734572	A_96_P065466	pirl1_arath ame: full=pirin-like protein at1g50590	AT2G43120	RmlC-like cupins superfamily protein	-0.383632				-2.6736
BI422593	A_96_P036701	protein	AT5G11040	Encodes a tethering factor required for cell plate biogenesis.	-0.384401
AK322439	A_96_P030126	vacuolar sorting receptor	AT2G14740	Encodes a vacuolar sorting receptor that participates in vacuolar sorting in vegetative tissues and in seeds.	-0.384789	0.306832
TA53853_4081	A_96_P114927	protein kinase	AT5G56890	Protein kinase superfamily protein	-0.385503
AI780393	A_96_P137962	pathogenesis-related protein	AT1G50060	CAP (Cysteine-rich secretory proteins, Antigen 5, and Pathogenesis-related 1 protein) superfamily protein	-0.385699
AI780393	A_96_P137962	pathogenesis-related protein	AT2G14580	pathogenesis related protein, encodes a basic PR1-like protein. Expresses in flowers, roots, and not in leaves and responses to ethylene and methyl jasmonate. Salicylic acid represses gene expression.	-0.385699	0.65313
AI780393	A_96_P137962	pathogenesis-related protein	AT4G33720	CAP (Cysteine-rich secretory proteins, Antigen 5, and Pathogenesis-related 1 protein) superfamily protein	-0.385699
AK247447	A_96_P014226	glycosyl transferase	AT1G27600	Encodes a member of the GT43 family glycosyltransferases involved in glucuronoxylan biosynthesis: AT2G37090 (IRX9) and AT1G27600 (IRX9-L or I9H, IRX9 homolog)	-0.387714
TA43406_4081	A_96_P038251	epsin n-terminal homology domain-containing protein	AT2G43160	ENTH/VHS family protein	-0.388973
BG123830	A_96_P050551	coatomer alpha	AT2G21390	Coatomer, alpha subunit	-0.390066
AW441328	A_96_P076719	sac domain protein 9	AT3G59770	Encodes a phosphoinositide phosphatase. The sac9 null mutant accumulates elevated levels of PtdIns(4,5)P2 and Ins(1,4,5)P3. The mutant plants have characteristics of constitutive stress responses.	-0.390896
AK320370	A_96_P027851	heat shock protein	AT3G14067	Subtilase family protein	-0.390985
AK320370	A_96_P027851	heat shock protein	AT4G16660	heat shock protein 70 (Hsp 70) family protein	-0.390985	0.679591
AI484718	A_96_P035221	protein	AT3G48110	glycine-tRNA ligase	-0.391618	-0.25019
TA43531_4081	A_96_P025216	ranbp1 domain containing protein	AT1G52380	NUP50 (Nucleoporin 50 kDa) protein	-0.391736
AK325515	A_96_P233864	protein	AT1G20970	FUNCTIONS IN: molecular_function unknown	-0.392252
BT013470	A_96_P005051	protein	AT3G25660	Amidase family protein	-0.392879	-0.62143
TC215480	A_96_P261427	protein	AT3G21295	Tudor/PWWP/MBT superfamily protein	-0.393444
DB726289	A_96_P062371	dna repair protein rad50	AT2G31970	Encodes the Arabidopsis RAD50 homologue. It is involved in double strand break repair. Component of the meiotic recombination complex that processes meiotic double-strand-breaks to produce single-stranded DNA ends, which act in the homology search and recombination. Accumulates in the nucleus during meiotic prophase, a process regulated by PHS1.	-0.394705	0.194923
TA42513_4081	A_96_P160331	bifunctional nuclease bfn1	AT1G11190	Encodes a bifunctional nuclease that acts on both RNA and DNA involved in nucleic acid degradation to facilitate nucleotide and phosphate recovery during senescence. It has mismatch-specific endonuclease activity with wide recognition of single base mismatches as well as the ability to cleave indel types of mismatches (heteroduplexes with loops).	-0.394888
BT013295	A_96_P222994	at3g46970 f13i12_20	AT3G29320	Encodes a plastidic alpha-glucan phosphorylase. In vitro, the enzyme has a preference for maltooligosaccharides, such as maltoheptaose.	-0.395306	-0.67027
TA37619_4081	A_96_P091864	betaine aldehyde dehydrogenase	AT1G74920	ALDH10A8 encodes a protein that has not been functionally characterized, but it is similar to an Arabidopsis protein that has betaine aldehyde dehydrogenase and aminoaldehyde dehydrogenase activity. ALDH10A8 localizes to leucoplasts. aldh10a8 mutant plants are more susceptible to NaCl and dehydration stress.	-0.396425
AK323111	A_96_P252457	lpat5 acyltransferase	AT3G18850	lysophosphatidyl acyltransferase 5 (LPAT5)	-0.397692	-0.31101
AK247930	A_96_P027126	serine threonine-protein kinase-like protein	AT3G17850	Protein kinase superfamily protein	-0.397987	0.409729
AK322528	A_96_P096704	atp binding	AT4G02480	AAA-type ATPase family protein	-0.398436
AK327534	A_96_P126477	wd repeat	AT5G66240	Transducin/WD40 repeat-like superfamily protein	-0.398873
AK324188	A_96_P088994	s-adenosyl-l-homocysteine hydrolase	AT3G23810	S-adenosyl-l-homocysteine (SAH) hydrolase 2 (SAHH2)	-0.399866	-2.72582
AK324188	A_96_P088994	s-adenosyl-l-homocysteine hydrolase	AT4G13940	Encodes a S-adenosyl-L-homocysteine hydrolase required for DNA methylation-dependent gene silencing.	-0.399866	-0.52
TA49243_4081	A_96_P259232	protein	AT3G46960	The gene encodes a DExD&#8260	-0.400142
AK320401	A_96_P070189	protein	AT1G34300	lectin protein kinase family protein	-0.401316
TA52051_4081	A_96_P110467	protein	AT5G54810	A.thaliana tryptophan synthase beta subunit (trpB)	-0.401391
AK319893	A_96_P150116	atp binding	AT1G07650	Leucine-rich repeat transmembrane protein kinase	-0.40298
AW442199	A_96_P156151	kinesin heavy	AT3G10180	P-loop containing nucleoside triphosphate hydrolases superfamily protein	-0.403716
AK321190	A_96_P107804	protein	AT2G23093	Major facilitator superfamily protein	-0.403764
TA44904_4081	A_96_P102979	---NA---	AT1G60890	Phosphatidylinositol-4-phosphate 5-kinase family protein	-0.407157	0.219587
BT014215	A_96_P003786	adenosine kinase	AT5G03300	Encodes adenosine kinase 2 (ADK2), a typical, constitutively expressed housekeeping enzyme. Shows a high sequence identity with ADK1. Involved in salvage synthesis of adenylates and methyl recycling. Enzyme activity is substantially inhibited in roots, siliques and dry seeds by an unknown compound. May contribute to cytokinin interconversion.	-0.407326	-0.77544
AK322853	A_96_P218269	family expressed	AT3G55330	PsbP-like protein 1 (PPL1)	-0.407992	-0.82893
AK322853	A_96_P218269	family expressed	AT4G15510	Photosystem II reaction center PsbP family protein	-0.407992	-0.36695
AK321713	A_96_P252657	beta tubulin	AT5G23860	beta-tubulin, preferentially expressed in endodermal and phloem cells of primary roots and in the vascular tissues of leaves, stems, and flowers.	-0.408715	-0.46095
TA41767_4081	A_96_P021411	protein	AT3G56150	member of eIF3c - eukaryotic initiation factor 3c	-0.40905
AK247981	A_96_P085159	cytochrome c-type biogenesis protein	AT3G51790	Encodes a heme-binding protein located in the mitochondrial inner membrane that is involved in cytochrome c maturation.	-0.409473
AK319946	A_96_P145861	f-box family protein	AT1G25280	Member of TLP family	-0.410773	0.389598
BE434378	A_96_P173779	cation-chloride cotransporter	AT1G30450	member of Cation-chloride co-transporter family	-0.411005	-0.19741
BG134315	A_96_P216464	protein	AT5G28350	Quinoprotein amine dehydrogenase, beta chain-like	-0.411393
AK320111	A_96_P101229	translation initiation factor if-2	AT1G76810	eukaryotic translation initiation factor 2 (eIF-2) family protein	-0.41335	0.240761
AK320111	A_96_P101229	translation initiation factor if-2	AT4G11160	Translation initiation factor 2, small GTP-binding protein	-0.41335	0.274396
AK322462	A_96_P234674	protein	AT4G36440	unknown protein	-0.414154
BP907454	A_96_P221234	elongation factor 2	AT5G25230	Ribosomal protein S5/Elongation factor G/III/V family protein	-0.414236
AK247680	A_96_P136897	major facilitator superfamily expressed	AT5G44370	Encodes an inorganic phosphate transporter (PHT4	-0.414817
AW625032	A_96_P160196	protein	AT3G20720	unknown protein	-0.415484
AK323397	A_96_P041611	mitochondrial nad-dependent malate dehydrogenase	AT1G53240	mMDH1 encodes a mitochrondrial malate dehydrogenase. It is expressed at higher levels than the other mitochrondrial isoform mMDH2 (At3G15020) according to transcript and proteomic analyses.	-0.415557	-0.59918
AK323397	A_96_P041611	mitochondrial nad-dependent malate dehydrogenase	AT3G15020	Lactate/malate dehydrogenase family protein	-0.415557
BI203981	A_96_P196344	nadh dehydrogenase subunit 2	ATMG01320	encodes subunit of mitochondrial NAD(P)H dehydrogenase that is trans-spliced from two precursors, NAD2A and NAD2B.	-0.417966
TA54554_4081	A_96_P117962	elongation factor tu gtp-binding domain protein 2	AT5G25230	Ribosomal protein S5/Elongation factor G/III/V family protein	-0.418222
EF026088	A_96_P037731	threonine dehydratase deaminase mutant	AT3G10050	first enzyme in the biosynthetic pathway of isoleucine	-0.418757	-0.2566
AK322109	A_96_P089029	s-adenosyl-l-homocysteine hydrolase	AT3G23810	S-adenosyl-l-homocysteine (SAH) hydrolase 2 (SAHH2)	-0.41898	-2.72582
AK322109	A_96_P089029	s-adenosyl-l-homocysteine hydrolase	AT4G13940	Encodes a S-adenosyl-L-homocysteine hydrolase required for DNA methylation-dependent gene silencing.	-0.41898	-0.52
AK326642	A_96_P202704	protein	AT2G20560	DNAJ heat shock family protein	-0.419124	0.249736	-2.83828	-2.495
AK326642	A_96_P202704	protein	AT3G08910	DNAJ heat shock family protein	-0.419124
BP886206	A_96_P213089	hydroxyproline-rich glycoprotein family expressed	AT1G14710	hydroxyproline-rich glycoprotein family protein	-0.419695
AK325149	A_96_P067961	ppgpp family	AT4G02260	RELA/SPOT homolog 1 (RSH1)	-0.420021	-0.29658
TA54782_4081	A_96_P118922	lipoamide acyltransferase component of branched-chain alpha-keto acid	AT1G54220	Dihydrolipoamide acetyltransferase, long form protein	-0.420122
BT013859	A_96_P018736	transport protein	AT4G01810	Sec23/Sec24 protein transport family protein	-0.420725	0.234917
TA41534_4081	A_96_P098749	protein	AT3G02360	6-phosphogluconate dehydrogenase family protein	-0.420753	0.572143
BG126982	A_96_P007226	nicalin	AT3G44330	INVOLVED IN: protein processing	-0.42115
TA38578_4081	A_96_P093684	---NA---	AT2G13350	Calcium-dependent lipid-binding (CaLB domain) family protein	-0.421236
BT012929	A_96_P242699	topoisomerase i	AT5G55310	Encodes one of two Arabidopsis type-I DNA topoisomerase I genes. Reducing the level of expression of this gene in a top1alpha (At5g55300) mutant background causes seedling lethality.	-0.421711	0.390466
AK325253	A_96_P021476	gtp binding	AT5G66030	Involved in golgi protein trafficking. AtARL1 binds directly to the GRIP domain of AtGRIP in a GTP-dependent manner. Localized to the golgi apparatus, tyrosine 717 in AtGRIP is crucial for Golgi localization.	-0.421751
AI484110	A_96_P129962	alpha-rhamnosidase-like protein	AT5G57700	BNR/Asp-box repeat family protein	-0.421978	-0.24272
BP883315	A_96_P211959	protein	AT5G26570	chloroplastidic phosphoglucan, water dikinase (PWD) which is required for normal degradation of leaf starch in Arabidopsis. NMR analysis of the mutants, suggests that the gene is specifically involved in the phosphorylation of the glucosyl residues of starch at the C3 position.	-0.422111	-0.27657
DB726656	A_96_P245660	dolichyl-diphosphooligosaccharide--protein glycosyltransferase subunit stt3a	AT5G19690	encodes an oligosaccharyl transferase involved response to high salt. Mutants are hypersensitive to high salt conditions	-0.423495
BE353569	A_96_P080214	cell division	AT4G23940	FtsH extracellular protease family	-0.424156	-0.30753
AK319631	A_96_P210424	protein	AT4G26900	encodes a glutamine amidotransferase and cyclase, catalyzes the fifth and sixth steps of the histidine biosynthetic pathway	-0.424247
AK320026	A_96_P128257	protein	AT5G52560	Encodes a protein with UTP:sugar 1-phosphate uridylyltransferase activity, which has been shown to use a wide range of substrates including glucose-1-P, galactose-1-P, xylose-1-P, arabinose-1-P and glucuronate-1-P. The enzyme was shown to require Mg2+ or Mn2+ for activity. Mutations in USP can lead to a complete loss of male fertility.	-0.42484
AK319459	A_96_P058716	protein	AT5G24460	unknown protein	-0.425871
BW689854	A_96_P007656	acetyl- cytosolic 1	AT5G48230	Encodes an acetoacetyl-CoA thiolase that generates the bulk of the acetoacetyl-CoA precursor needed for the cytosolic localized, mevalonate-derived isoprenoids biosynthetic pathway. Loss-of-function mutants are embryo lethal.	-0.425918
BG131942	A_96_P188809	receptor-like protein kinase	AT3G02130	Encodes a receptor-like kinase RPK2 (also known as TOADSTOOL 2/TOAD2). Functions as a regulator of meristem maintenance. Mutants are insensitive to synthetic CLV3 peptide. Mutations in the RPK2 also result in stem cell expansion and increased number of floral organs, as seen in the other clv mutants. Forms homo-oligomers.	-0.425958
TA54930_4081	A_96_P119512	organic anion transporter	AT3G14410	Nucleotide/sugar transporter family protein	-0.427012
AK319828	A_96_P227104	ap2 erf domain-containing transcription factor	AT1G53910	Encodes a member of the ERF (ethylene response factor) subfamily B-2 of ERF/AP2 transcription factor family (RAP2.12). The protein contains one AP2 domain. There are 5 members in this subfamily including RAP2.2 AND RAP2.12. Involved in oxygen sensing.	-0.42727
AK319828	A_96_P227104	ap2 erf domain-containing transcription factor	AT3G14230	encodes a member of the ERF (ethylene response factor) subfamily B-2 of ERF/AP2 transcription factor family (RAP2.2). The protein contains one AP2 domain. There are 5 members in this subfamily including RAP2.2 AND RAP2.12.	-0.42727	0.364789
AK319828	A_96_P227104	ap2 erf domain-containing transcription factor	AT5G21960	encodes a member of the DREB subfamily A-5 of ERF/AP2 transcription factor family. The protein contains one AP2 domain. There are 15 members in this subfamily including RAP2.1, RAP2.9 and RAP2.10.	-0.42727				4.90027
BI934587	A_96_P054171	cell division protein	AT4G23940	FtsH extracellular protease family	-0.427402	-0.30753
BT013821	A_96_P237557	strictosidine synthase family protein	AT1G08470	Although this enzyme is predicted to encode a strictosidine synthase (SS), it lacks a conserved catalytic glutamate residue found in active SS enzymes and it is not expected to have SS activity.	-0.427581
BT013815	A_96_P018616	af462857_1at1g29350 f15d2_27	AT1G29370	Kinase-related protein of unknown function (DUF1296)	-0.427602
BG128290	A_96_P186699	dna methyltransferase	AT4G19020	chromomethylase 2 (CMT2)	-0.427898
AK325328	A_96_P015121	udp-glucose:sterol glucosyltransferase	AT3G07020	encodes a 3beta-hydroxy sterol UDP-glucosyltransferase. ugt80a2 mutant plants have reduced steryl glycoside and acyl steryl glycoside levels and reduced seed size. ugt80a2/b1 double mutants have normal levels of celluose and normal cold stress tolerance.	-0.428466
AI774782	A_96_P135137	protein	AT4G35985	Senescence/dehydration-associated protein-related	-0.429505				-2.32526
AK247029	A_96_P111582	histone h3 methyltransferase subunit set1	AT4G27910	SET domain protein 16 (SDG16)	-0.430136
BI930769	A_96_P053921	protein	AT3G50370	unknown protein	-0.431818	0.238119
BT013558	A_96_P017961	n6-adenosine-methyltransferase 70 kda	AT4G10760	mRNAadenosine methylase (MTA)	-0.432078
AK319294	A_96_P230349	protein	AT5G08450	CONTAINS InterPro DOMAIN/s: Histone deacetylation protein Rxt3 (InterPro:IPR013951)	-0.432167
BP898293	A_96_P218099	erd7 protein	AT4G35985	Senescence/dehydration-associated protein-related	-0.433611				-2.32526
BG126468	A_96_P001841	subtilisin-like protease	AT2G05920	Subtilase family protein	-0.434754	-0.47986
AK320340	A_96_P101209	epsin n-terminal homology domain-containing protein	AT2G43160	ENTH/VHS family protein	-0.435877
BP888502	A_96_P214089	heat shock protein binding	AT2G26890	GRV2 has sequence similarity to the C. elegans protein RME-8 which is involved in endocytosis. grv2 mutants result in a reduction in gravitropic response in hypocotyls and shoots but do not affect root gravitropism. The mutants are defective in amyloplast sedimentation.	-0.436306
BI925678	A_96_P031751	protein	AT5G19740	Peptidase M28 family protein	-0.436521
TA36921_4081	A_96_P090299	ketol-acid reductoisomerase	AT3G58610	ketol-acid reductoisomerase	-0.436545	-0.97498
GO373858	A_96_P211719	protein	AT5G20300	Encodes Toc90, part of the TOC (translocon at the outer chloroplast membrane) machinery involved in the import of nucleus-encoded proteins into the chloroplast.	-0.436591
BI926658	A_96_P203204	translation initiation factor if-2	AT1G76810	eukaryotic translation initiation factor 2 (eIF-2) family protein	-0.436761	0.240761
BG128032	A_96_P186539	protein	AT5G57600		-0.437474
BI932992	A_96_P021566	ran gtpase binding	AT5G12350	Regulator of chromosome condensation (RCC1) family with FYVE zinc finger domain	-0.437568
TA57086_4081	A_96_P128307	water dikinase	AT5G26570	chloroplastidic phosphoglucan, water dikinase (PWD) which is required for normal degradation of leaf starch in Arabidopsis. NMR analysis of the mutants, suggests that the gene is specifically involved in the phosphorylation of the glucosyl residues of starch at the C3 position.	-0.439673	-0.27657
BT013763	A_96_P018491	multidrug resistance	AT4G25640	Encodes a multidrug and toxin efflux family transporter. Involved in flavonoid metabolism, affecting Root growth, seed development and germination, and pollen development, release and viability.	-0.441346
BT012699	A_96_P166629	s-adenosyl-l-methionine synthetase	AT1G02500	encodes a S-adenosylmethionine synthetase. SAM1 is regulated by protein S-nitrosylation. The covalent binding of nitric oxide (NO) to the Cys114 residue inhibits the enzyme activity.	-0.442207
BT012699	A_96_P166629	s-adenosyl-l-methionine synthetase	AT2G36880	methionine adenosyltransferase 3 (MAT3)	-0.442207	-1.00207
BT012699	A_96_P166629	s-adenosyl-l-methionine synthetase	AT4G01850	S-adenosylmethionine synthetase 2 (SAM-2)	-0.442207	-0.47861
AK324843	A_96_P007191	fruit protein pkiwi502	AT1G15140	FAD/NAD(P)-binding oxidoreductase	-0.44235	-0.59584
DB692122	A_96_P230254	atp binding	AT4G02480	AAA-type ATPase family protein	-0.444221
AK323467	A_96_P050371	acid phosphatase	AT2G16430	purple acid phosphatase 10 (PAP10)	-0.444797
BP911405	A_96_P223059	cxe carboxylesterase	AT5G14310	carboxyesterase 16 (CXE16)	-0.444802
BP909500	A_96_P222244	hypothetical protein [Vitis vinifera]	ATMG00710	hypothetical protein	-0.444878
AK320967	A_96_P195099	methylenetetrahydrofolate reductase	AT2G44160	methylenetetrahydrofolate reductase MTHFR2 mRNA, complete	-0.445253	-0.92694
AK327347	A_96_P057611	serine threonine-protein kinase	AT1G51940	Encodes a LysM-containing receptor-like kinase. Induction of chitin-responsive genes by chitin treatment is not blocked in the mutant.	-0.446762	-0.28217
TA42357_4081	A_96_P099859	protein	AT3G63460	transducin family protein / WD-40 repeat family protein	-0.447471
TC200862	A_96_P251992	protein transport protein	AT4G32640	Sec23/Sec24 protein transport family protein	-0.447905
BP879935	A_96_P210649	protein	AT5G50260	Cysteine proteinases superfamily protein	-0.448558	0.44876		2.87651
AK322400	A_96_P005161	dna binding protein	AT1G54080	oligouridylate-binding protein 1A (UBP1A)	-0.448799
BI934808	A_96_P206799	chloroplast outer envelope 86-like protein	AT5G20300	Encodes Toc90, part of the TOC (translocon at the outer chloroplast membrane) machinery involved in the import of nucleus-encoded proteins into the chloroplast.	-0.448814
TC208217	A_96_P255292	dimethylaniline	AT1G19250	FMO1 is required for full expression of TIR-NB-LRR?conditioned resistance to avirulent pathogens and for basal resistance to invasive virulent pathogens. Functions in an EDS1-regulated but SA-independent mechanism that promotes resistance and cell death at pathogen infection sites.	-0.449043	0.489123
TA40578_4081	A_96_P097339	gtp-binding protein	AT1G56050	GTP-binding protein-related	-0.449682	-0.27069
AK320591	A_96_P092399	beta-d-glucan exohydrolase-like protein	AT3G47050	Glycosyl hydrolase family protein	-0.451689
AK321891	A_96_P234909	gtp-binding protein	AT5G13650	Encodes SVR3, a putative chloroplast TypA translation elongation GTPase. Loss of SVR3 suppresses variegation mediated by var2. SVR3 is essential for plants? ability to develop functional chloroplasts under chilling stress (8C), but not at normal temperature (22C).	-0.451919	-0.4824
AK321996	A_96_P041211	protein	AT3G27180	S-adenosyl-L-methionine-dependent methyltransferases superfamily protein	-0.453018	-0.22365
TA53663_4081	A_96_P114152	protein	AT1G61850	Encodes a non-specific lipase that hydrolyzes phospholipids as well as galactolipids, at both sn-1 and sn-2 positions. Involved in basal jasmonic acid biosynthesis by releasing the precursor fatty acid from membrane lipids. Mutant plants were impacted in resistance to fungus B. cinerea.	-0.454062
TA37569_4081	A_96_P226514	aconitate hydratase	AT2G05710	Encodes an aconitase that can catalyze the conversion of citrate to isocitrate through a cis-aconitate intermediate, indicating that it may participate in the TCA cycle and other primary metabolic pathways. The protein is believed to accumulate in the mitochondria and the cytosol. It affects CSD2 (At2g28190 - a superoxide dismutase) transcript levels and may play a role in the response to oxidati…	-0.455861	0.591955
TA49794_4081	A_96_P030501	serine o-acetyltransferase family expressed	AT4G35640	Encodes a cytosolic serine O-acetyltransferase involved in sulfur assimilation and cysteine biosynthesis. Expressed in the vascular system. Expression is induced in both roots and shoots under sulfur-starved conditions.	-0.457456
BI929468	A_96_P066151	chloroplast lumenal protein	AT5G12470	Protein of unknown function (DUF3411)	-0.458914	-0.55648
DB700038	A_96_P232109	multidrug resistance	AT4G25640	Encodes a multidrug and toxin efflux family transporter. Involved in flavonoid metabolism, affecting Root growth, seed development and germination, and pollen development, release and viability.	-0.459065
BT013476	A_96_P060351	10-formyltetrahydrofolate synthetase	AT1G50480	10-formyltetrahydrofolate synthetase (THFS) mRNA, complete	-0.459083
AK324119	A_96_P029916	protein	AT1G08890	Major facilitator superfamily protein	-0.459245
AK324512	A_96_P210119	protein	AT2G01070	Lung seven transmembrane receptor family protein	-0.459652
DB693742	A_96_P061816	protein	AT5G64860	Encodes a maltotriose-metabolizing enzyme with chloroplastic &#945	-0.459726	-0.52644
AW621803	A_96_P158041	protein	AT1G45688	unknown protein	-0.460749	-0.28952
AW622713	A_96_P158606	---NA---	AT1G74260	Encodes formylglycinamidine ribonucleotide synthase an enzyme involved in de novo purine biosynthesis. PUR4 is localizes to the chloroplast and mitochondria. Loss of PUR4 function affects male but not female gametophyte development.	-0.460773
BP907629	A_96_P029946	protein	AT4G19190	zinc knuckle (CCHC-type) family protein	-0.462058
AK320259	A_96_P023601	heat shock protein	AT1G54850	HSP20-like chaperones superfamily protein	-0.462381	0.203847
TA37322_4081	A_96_P091249	serine carboxypeptidase i	AT2G22920	serine carboxypeptidase-like 12 (SCPL12)	-0.463233
BM411976	A_96_P023041	at3g29320 muo10_2	AT3G29320	Encodes a plastidic alpha-glucan phosphorylase. In vitro, the enzyme has a preference for maltooligosaccharides, such as maltoheptaose.	-0.464769	-0.67027
AK319991	A_96_P097624	chaperone protein dnaj-related	AT2G38000	chaperone protein dnaJ-related	-0.46512	0.193775
AK325780	A_96_P020111	protein phosphatase	AT3G51370	Protein phosphatase 2C family protein	-0.465452	0.367952
BE434936	A_96_P174084	pentatricopeptide repeat-containing	AT5G39980	Tetratricopeptide repeat (TPR)-like superfamily protein	-0.465874
AK325806	A_96_P015491	nucleic acid binding	AT3G13810	indeterminate(ID)-domain 11 (IDD11)	-0.46621
BF051140	A_96_P039696	protein	AT2G44710	RNA-binding (RRM/RBD/RNP motifs) family protein	-0.467851	0.211585
BI210488	A_96_P198819	cytosolic phosphoglucomutase	AT1G23190	Encodes a cytosolic phosphoglucomutase (PGM). Two Arabidopsis PGM proteins (AT1G70730/PGM2 and AT1G23190/PGM3) have high sequence similarities and redundant functions. Mature plants possessing a single cPGM allele had a major reduction in cPGM activity. Whereas pgm2 and pgm3 single mutants are undistinguishable from the wild type, loss of both PGM2 and PGM3 severely impairs male and female gameto…	-0.46873
BI210488	A_96_P198819	cytosolic phosphoglucomutase	AT1G70730	Encodes a cytosolic phosphoglucomutase (PGM). Two Arabidopsis PGM proteins (AT1G70730/PGM2 and AT1G23190/PGM3) have high sequence similarities and redundant functions. Mature plants possessing a single cPGM allele had a major reduction in cPGM activity. Whereas pgm2 and pgm3 single mutants are undistinguishable from the wild type, loss of both PGM2 and PGM3 severely impairs male and female gameto…	-0.46873
DV105111	A_96_P006266	chromo domain	AT2G46020	Encodes a SWI/SNF chromatin remodeling ATPase that upregulates transcription of all three CUC genes and is involved in the formation and/or maintenance of boundary cells during embryogenesis. Also mediates repression of expression of seed storage proteins in vegetative tissues. Interacts strongly with AtSWI3C, also with AtSWI3B, but not with AtSWI3A or AtSWI3D.	-0.47125
BG129971	A_96_P187619	protein	AT4G11420	Encodes a subunit of eukaryotic initiation factor 3 (eIF3), a multisubunit complex that is required for binding of mRNA to 40 S ribosomal subunits, stabilization of ternary complex binding to 40 S subunits, and dissociation of 40 and 60 S subunits.	-0.471973
TA54086_4081	A_96_P115903	nadh dehydrogenase nd1	ATCG01100	NADH dehydrogenase ND1	-0.472098	-1.22354
CN550660	A_96_P226734	protein	AT5G26570	chloroplastidic phosphoglucan, water dikinase (PWD) which is required for normal degradation of leaf starch in Arabidopsis. NMR analysis of the mutants, suggests that the gene is specifically involved in the phosphorylation of the glucosyl residues of starch at the C3 position.	-0.47313	-0.27657
AK325994	A_96_P122232	protein	AT3G04470	Ankyrin repeat family protein	-0.4735
BP879945	A_96_P210659	dna mismatch repair protein	AT5G54090	DNA mismatch repair protein MutS, type 2	-0.475221
AK326801	A_96_P101279	protein	AT5G14930	encodes an acyl hydrolase involved in senescence .	-0.476275	0.360317
BG128170	A_96_P051236	protein	AT3G09850	D111/G-patch domain-containing protein	-0.477094
BF052214	A_96_P046591	beta-galactosidase expressed	AT2G28470	putative beta-galactosidase (BGAL8 gene)	-0.477191	-0.64157
TA37570_4081	A_96_P077509	protein	AT2G05710	Encodes an aconitase that can catalyze the conversion of citrate to isocitrate through a cis-aconitate intermediate, indicating that it may participate in the TCA cycle and other primary metabolic pathways. The protein is believed to accumulate in the mitochondria and the cytosol. It affects CSD2 (At2g28190 - a superoxide dismutase) transcript levels and may play a role in the response to oxidati…	-0.477395	0.591955
AK322835	A_96_P216929	protein	AT3G29075	glycine-rich protein	-0.477655	0.250658
ES894172	A_96_P176094	multidrug resistance protein abc transporter family	AT2G47000	Encodes an auxin efflux transmembrane transporter that is a member of the multidrug resistance P-glycoprotein (MDR/PGP) subfamily of ABC transporters. Functions in the basipetal redirection of auxin from the root tip. Exhibits apolar plasma membrane localization in the root cap and polar localization in tissues above and is involved in root hair elongation.	-0.478053	0.186705
AK321413	A_96_P046276	uracil phosphoribosyltransferase	AT3G53900	Encodes UPP, a plastidial uracil phosphoribosyltransferase (UPRT) involved in uracil salvage. Loss-of-function mutation causes dramatic growth retardation, a pale-green to albino phenotype, abnormal root morphology and chloroplastic disorders.	-0.47812	-0.42278
AK322388	A_96_P032066	vq motif-containing protein	AT3G56880	VQ motif-containing protein	-0.478194	-0.29577
AK327762	A_96_P213114	protein	AT1G76250	unknown protein	-0.478421				-2.13102
EG553080	A_96_P233634	peptidyl-prolyl cis-trans isomerase cyclophilin-type family protein	AT2G21130	Cyclophilin-like peptidyl-prolyl cis-trans isomerase family protein	-0.48102
AK327968	A_96_P181134	cell division protein	AT1G53050	Protein kinase superfamily protein	-0.481971
AK322920	A_96_P095579	protein	AT5G42930	alpha/beta-Hydrolases superfamily protein	-0.48199
AK322920	A_96_P095579	protein	AT5G67050	alpha/beta-Hydrolases superfamily protein	-0.48199
AW648947	A_96_P024261	periplasmic beta-glucosidase	AT1G78060	Glycosyl hydrolase family protein	-0.483041	0.271359
BI203554	A_96_P075609	at4g08810 t32a17_120	AT2G41150	unknown protein	-0.48318		-2.12776
TA40219_4081	A_96_P233334	protein	AT2G25430	epsin N-terminal homology (ENTH) domain-containing protein / clathrin assembly protein-related	-0.484573
TA40219_4081	A_96_P233334	protein	AT4G32285	ENTH/ANTH/VHS superfamily protein	-0.484573
EG553772	A_96_P007826	peptide-n4-(n-acetyl-beta-glucosaminyl)asparagine amidase	AT5G05480	Peptide-N4-(N-acetyl-beta-glucosaminyl)asparagine amidase A protein	-0.485179
AW091888	A_96_P149961	hydroxyproline-rich glycoprotein family expressed	AT1G14710	hydroxyproline-rich glycoprotein family protein	-0.486756
AK326384	A_96_P231139	dnaj-like protein	AT5G49060	FUNCTIONS IN: protein binding	-0.487294
TA40773_4081	A_96_P079049	rna binding protein rp120	AT5G07350	RNA binding protein with nuclease activity essential for stress response. Involved in mechanisms acting on mRNAs entering the secretory pathway. Functionally redundant with TSN2.	-0.488277
AK321556	A_96_P255147	multicopper oxidase	AT4G39830	Cupredoxin superfamily protein	-0.488451	0.315878
AK321556	A_96_P255147	multicopper oxidase	AT5G21100	Plant L-ascorbate oxidase	-0.488451	-0.42276
AK326683	A_96_P173694	s-adenosylmethionine synthetase	AT2G36880	methionine adenosyltransferase 3 (MAT3)	-0.490062	-1.00207
AK326683	A_96_P173694	s-adenosylmethionine synthetase	AT3G17390	S-adenosylmethionine synthetase	-0.490062	-1.34271
GH622695	A_96_P014896	microtubule-associated protein map65-1a	AT3G60840	Encodes MAP65-4, a non-motor microtubule associated protein (MAP) that belongs to the evolutionarily conserved MAP65 family. MAP65-4 specifically associates with the forming mitotic spindle during prophase and with the kinetochore fibers from prometaphase to the end of anaphase. MAP65-4 cross-links microtubules and promotes microtubule bundle elongation.	-0.490363	-0.16544
BI933516	A_96_P206159	protein	AT5G55670	RNA-binding (RRM/RBD/RNP motifs) family protein	-0.490691
AI894417	A_96_P139172	coatomer alpha	AT1G62020	Coatomer, alpha subunit	-0.492016
AK320561	A_96_P227769	protein	AT2G21130	Cyclophilin-like peptidyl-prolyl cis-trans isomerase family protein	-0.492093
AK320561	A_96_P227769	protein	AT3G63400	Cyclophilin-like peptidyl-prolyl cis-trans isomerase family protein	-0.492093
TA54634_4081	A_96_P118297	protein	AT2G02150	Tetratricopeptide repeat (TPR)-like superfamily protein	-0.492694
TA40772_4081	A_96_P097644	rna binding protein rp120	AT5G61780	Involved in the regulation of AtGA20ox3 expression, as well as seed germination.	-0.492715				-2.6011
TA48776_4081	A_96_P106929	protein	AT5G20610	unknown protein	-0.493646
BT014417	A_96_P091714	multicopper oxidase	AT2G38080	LAC4 appears to have laccase activity based on enzyme assays performed using lac4 mutants. These mutants also have reduced levels of lignin. LAC4 is expressed in vascular bundles and fibers and likely contributes to lignin biosynthesis, and hence cell wall biosynthesis, there. lac4/irx12 mutants have a mild irregular xylem phenotype.	-0.494372			2.16662	-3.29136
BT014417	A_96_P091714	multicopper oxidase	AT4G39830	Cupredoxin superfamily protein	-0.494372	0.315878
DB712131	A_96_P061026	tocopherol cyclase	AT4G32770	Tocopherol cyclase involved in tocopherol (vitamin E)synthesis. VTE1 over-expressing plants have increased tocopherol indicating VTE1 is a major limiting factor in tocopherol synthesis. Mutants defective in this gene accumulate high amounts of zeaxanthin in conditions of high light or low temperature. Plays a role in the adaptation to low temperature stress, notably phloem loading.	-0.495593	-0.45769
AK328825	A_96_P035806	protein	AT4G30020	PA-domain containing subtilase family protein	-0.497013	-0.70751
AK327017	A_96_P094999	pyruvate decarboxylase	AT4G33070	Thiamine pyrophosphate dependent pyruvate decarboxylase family protein	-0.499778				-4.50403
AK325855	A_96_P133977	atp binding	AT5G38560	Encodes a member of the proline-rich extensin-like receptor kinase (PERK) family. This family consists of 15 predicted receptor kinases (PMID: 15653807).	-0.500584
BT013144	A_96_P010456	rubisco subunit binding-protein alpha subunit	AT5G56500	Encodes a subunit of chloroplasts chaperonins that are involved in mediating the folding of newly synthesized, translocated, or stress-denatured proteins. Cpn60 subunits are: Cpn60alpha1 (At2g28000), AtCpn60alpha2 (At5g18820), AtCpn60beta1 (At1g55490), AtCpn60beta2 (At3g13470), AtCpn60beta3 (At5g56500), AtCpn60beta4 (At1g26230).	-0.500741
TA41701_4081	A_96_P098999	feronia receptor-like kinase	AT5G28680	Receptor-like kinase required for maintenance of pollen tube growth. Display polar localization at the plasma membrane of the pollen tube tip.	-0.500767
TA55471_4081	A_96_P121687	metal-transporting p-type atpase	AT4G33520	Encodes a putative metal-transporting P-type ATPase.	-0.500769	-0.31615
BT013592	A_96_P062721	bes1 (bri1-ems-suppressor 1) protein binding transcription factor transcription regulator	AT3G50750	BES1/BZR1 homolog 1 (BEH1)	-0.501682		2.1058
DV104033	A_96_P246567	hypothetical protein [Vitis vinifera]	AT3G12500	encodes a basic chitinase involved in ethylene/jasmonic acid mediated signalling pathway during systemic acquired resistance based on expression analyses.	-0.501842	0.528357		2.13918
TA39311_4081	A_96_P008451	unnamed protein product [Vitis vinifera]	AT4G38770	Encodes one of four proline-rich proteins in Arabidopsis which are predicted to localize to the cell wall. Transcripts are most abundant in aerial organs of the plant.	-0.502284	-2.82529			2.03895
DB712076	A_96_P069879	vacuolar sorting	AT2G17790	Encodes a protein with similarity to yeast VPS35 which encodes a component of the retromer involved in retrograde endosomal transport. Mutants partially suppress the loss of VTI11 function in Arabidopsis and restores gravitropism in the double mutant.	-0.502837	0.224289
TA56342_4081	A_96_P125277	---NA---	AT1G12060	A member of Arabidopsis BAG (Bcl-2-associated athanogene) proteins, plant homologs of mammalian regulators of apoptosis. Plant BAG proteins are multi-functional and remarkably similar to their animal counterparts, as they regulate apoptotic-like processes ranging from pathogen attack, to abiotic stress, to plant development.	-0.503791
BF052082	A_96_P180689	periplasmic beta-glucosidase	AT1G78060	Glycosyl hydrolase family protein	-0.503989	0.271359
AK324258	A_96_P048641	protein	AT2G04540	Beta-ketoacyl synthase	-0.504254
BE353531	A_96_P060511	protein	AT1G66770	Nodulin MtN3 family protein	-0.505635
AI782791	A_96_P033116	protein	AT5G13390	Required for normal pollen development and lipid accumulation within the tapetum	-0.505688				-2.01759
AW648774	A_96_P048911	protein	AT3G62900	CW-type Zinc Finger	-0.50592
AK324115	A_96_P023446	ac009540_5 adenylylsulfate kinase	AT3G03900	Provides activated sulfate for the sulfation of secondary metabolites, including the glucosinolates. Redundant with APK4.	-0.506428	-0.18977
TC211142	A_96_P257347	at-hook protein 1	AT2G42940	Predicted AT-hook DNA-binding family protein	-0.506559
BP908167	A_96_P221559	wd-40 repeat family protein	AT3G63460	transducin family protein / WD-40 repeat family protein	-0.507569
AK247712	A_96_P238012	dehydroquinate dehydratase shikimate dehydrogenase	AT3G06350	Encodes a bi-functional dehydroquinate-shikimate dehydrogenase enzyme that catalyzes two steps in the chorismate biosynthesis pathway.	-0.507764
AK319271	A_96_P211489	small glutamine-rich tetratricopeptide repeat-containing protein	AT5G10090	Encodes one of the 36 carboxylate clamp (CC)-tetratricopeptide repeat (TPR) proteins (Prasad 2010, Pubmed ID: 20856808) with potential to interact with Hsp90/Hsp70 as co-chaperones.	-0.508347
AK319271	A_96_P211489	small glutamine-rich tetratricopeptide repeat-containing protein	AT5G65160	Encodes one of the 36 carboxylate clamp (CC)-tetratricopeptide repeat (TPR) proteins (Prasad 2010, Pubmed ID: 20856808) with potential to interact with Hsp90/Hsp70 as co-chaperones.	-0.508347
BP890287	A_96_P214979	calmodulin	AT1G12310	Calcium-binding EF-hand family protein	-0.51128
BP890287	A_96_P214979	calmodulin	AT3G43810	EF hand domain protein encodes a calmodulin. Can functionally complement a yeast CaM mutant.	-0.51128
BT013755	A_96_P020741	protein	AT3G23940	dehydratase family	-0.51144	-0.38528
DB683503	A_96_P228214	nucleic acid binding	AT3G01210	RNA-binding (RRM/RBD/RNP motifs) family protein	-0.511499
TA44794_4081	A_96_P102874	protein binding	AT3G22790	Encodes a member of the NET superfamily of proteins that potentially couples different membranes to the actin cytoskeleton in plant cells. It binds filamentous actin and is localized to the plasma membrane and plasmodesmata.	-0.511519
BF051509	A_96_P034571	protein	AT4G15730	CW-type Zinc Finger	-0.511695
BT013666	A_96_P018211	dna-repair protein	AT3G28030	Required for repair of pyrimidine-pyrimidinone (6-4) dimers.	-0.511855
BI926090	A_96_P083684	atpase subunit 8	AT2G07707	Plant mitochondrial ATPase, F0 complex, subunit 8 protein	-0.511961
AW034040	A_96_P146066	protein	AT1G52630	O-fucosyltransferase family protein	-0.51224
TA44301_4081	A_96_P013731	high mobility group family	AT3G28730	encodes a component of the FAcilitates Chromatin Transcription (FACT) complex, SSRP1. Along with STP16 binds to the promoter of FLC.	-0.51441	0.339098
AF118843	A_96_P000131	ethylene receptor	AT3G04580	Ethylene receptor, subfamily 2. Has serine kinase activity.	-0.515202	0.17901
AW737251	A_96_P163751	uro-adherence factor a	AT2G32240	FUNCTIONS IN: molecular_function unknown	-0.515312				-2.78352
BG133328	A_96_P189679	protein	AT3G52250	Encodes a protein with a putative role in mRNA splicing.	-0.515881
BG127147	A_96_P023396	protein	AT3G02450	cell division protein ftsH, putative	-0.51642
AK322993	A_96_P081259	atp phosphoribosyl transferase	AT1G09795	ATP phosphoribosyl transferase, catalyses first step of histidine biosynthesis	-0.518244	-0.28223
AK321927	A_96_P104534	sequence-specific dna binding	AT3G12210	DNA binding	-0.518447
TA43043_4081	A_96_P215824	rna recognition motif -containing protein	AT1G07670	endomembrane-type CA-ATPase 4 (ECA4)	-0.518629
AK324757	A_96_P052441	protein	AT1G57680	FUNCTIONS IN: molecular_function unknown	-0.518802
BT013611	A_96_P018086	protein	AT2G21390	Coatomer, alpha subunit	-0.51901
TA53347_4081	A_96_P112827	atp binding	AT1G02890	AAA-type ATPase family protein	-0.519127	0.251599
TA55862_4081	A_96_P123252	cationic amino acid transporter	AT1G17120	Encodes a member of the cationic amino acid transporter (CAT) subfamily of amino acid polyamine choline transporters. Does not mediate efficient uptake of basic amino acids in yeast or Xenopus systems but can transport neutral and acidic amino acid analogs.	-0.519378
AK321776	A_96_P200544	beta-glucosidase 01	AT1G47600	Encodes a myrosinase. Over-expression led to a glucosinolate profile change.	-0.520335
TA41990_4081	A_96_P257512	atp binding	AT4G02480	AAA-type ATPase family protein	-0.521267
AK325001	A_96_P100864	subtilisin-like protease	AT2G05920	Subtilase family protein	-0.521374	-0.47986
[truncated: 666 more rows]
